# Supplementary material for: m6AHD: a new framework for identifying abnormal N6-methyladenosine (m6A) in heart diseases based on sequencing features
Source: Front Genet. 2026 Feb 25;17:1776616. doi: 10.3389/fgene.2026.1776616 (PMC12975140; doi:10.3389/fgene.2026.1776616)
Supplement: Supplementary file 1 [file Table2.xlsx]

## Sheet: Sheet1
Supplementary Table S2. The AUROC values on independent test with different length
length	AC16EV_down	AC16EV_up	AC16Mat_down	AC16Mat_up	Calcific_down	Calcific_up	hypertrophy_down	hypertrophy_up	TKIs_down	TKIs_up
21	0.755888	0.818562	0.705237	0.835662	0.706325	0.815963	0.737525	0.80185	0.70805	0.811588
31	0.757775	0.79085	0.7112	0.847337	0.714475	0.81115	0.722812	0.81645	0.71255	0.795262
41	0.740313	0.823612	0.682987	0.872525	0.729475	0.820338	0.720562	0.830762	0.7125	0.796825
51	0.748437	0.811837	0.722575	0.864838	0.702562	0.820213	0.724487	0.822937	0.727762	0.814075
61	0.73565	0.82515	0.6985	0.8692	0.704313	0.82775	0.7273	0.823237	0.713738	0.83255
71	0.750475	0.82845	0.710025	0.853662	0.68805	0.846337	0.733137	0.816113	0.707588	0.837512
81	0.741688	0.8288	0.720137	0.85495	0.68995	0.842812	0.728513	0.81625	0.735137	0.824462
