# Supplementary material for: m6AHD: a new framework for identifying abnormal N6-methyladenosine (m6A) in heart diseases based on sequencing features
Source: Front Genet. 2026 Feb 25;17:1776616. doi: 10.3389/fgene.2026.1776616 (PMC12975140; doi:10.3389/fgene.2026.1776616)
Supplement: Supplementary file 2 [file Table3.xlsx]

## Sheet: Sheet1
Supplementary Table S3. Comparison of different combinations of features.
Feature combinations\Model	AC16EV_down	AC16EV_up	AC16Mat_down	AC16Mat_up	Calcific_down	Calcific_up	hypertrophy_down	hypertrophy_up	TKIs_down	TKIs_up
OH	0.757775	0.8288	0.722575	0.872525	0.729475	0.8463375	0.737525	0.8307625	0.7351375	0.8375125
EIIP	0.721175	0.8120125	0.70395	0.8618125	0.6798625	0.8319875	0.739925	0.8171625	0.7306	0.81945
NAC	0.620875	0.7597125	0.60605	0.7191125	0.6507	0.78565	0.6187	0.6704125	0.6130625	0.6964
CP	0.771325	0.8254375	0.715525	0.856525	0.71435	0.83425	0.7301375	0.825125	0.7312125	0.8395875
ANF	0.6505375	0.7318125	0.597925	0.699875	0.659925	0.779125	0.62355	0.6684875	0.594425	0.6871875
PseKNC	0.776225	0.8590125	0.691	0.8636875	0.7445625	0.8686875	0.73925	0.8224625	0.7120875	0.834125
OH EIIP	0.7408375	0.8287125	0.709325	0.8663875	0.7239875	0.8552625	0.7211375	0.8351	0.717525	0.8344125
OH NAC	0.771075	0.849425	0.733925	0.868675	0.7355375	0.872125	0.7241	0.8399375	0.721025	0.8391
OH CP	0.763725	0.8403	0.6983625	0.87435	0.70145	0.8394375	0.728875	0.8264	0.7325	0.8311375
OH ANF	0.754625	0.8434125	0.7226	0.8569625	0.74185	0.864975	0.7281375	0.818825	0.704175	0.8243625
OH PseKNC	0.76745	0.8626625	0.6926625	0.8531375	0.7554875	0.8718	0.7396375	0.832575	0.720075	0.836075
EIIP NAC	0.74715	0.8307875	0.7119625	0.853825	0.74125	0.85545	0.729725	0.8394375	0.7285625	0.8242875
EIIP CP	0.751525	0.828275	0.7138875	0.8617875	0.7118	0.843475	0.7208125	0.8305625	0.7284125	0.8326
EIIP ANF	0.7383875	0.8379875	0.694225	0.840725	0.7187875	0.8609375	0.7140375	0.813075	0.7027375	0.8040875
EIIP PseKNC	0.784225	0.858875	0.7125125	0.862075	0.7281375	0.8727	0.7312375	0.8325875	0.71255	0.8318625
NAC CP	0.7792625	0.8492375	0.7129625	0.8638125	0.7356375	0.874075	0.75645	0.841475	0.7103875	0.83945
NAC ANF	0.6588625	0.7527375	0.6069875	0.720875	0.6712875	0.808625	0.64105	0.689475	0.6112375	0.6991375
NAC PseKNC	0.781925	0.8585125	0.71025	0.8646625	0.7433	0.8773625	0.7216	0.8322	0.7220125	0.8263125
CP ANF	0.7585	0.8416625	0.7121	0.8507	0.7462625	0.8609125	0.7107125	0.8168125	0.70175	0.8210125
CP PseKNC	0.78295	0.8589125	0.69935	0.8648	0.7469625	0.8774	0.724325	0.8347875	0.7182	0.8288875
ANF PseKNC	0.767975	0.85645	0.697125	0.857525	0.7364625	0.8727125	0.7118625	0.8307375	0.7277375	0.8304375
OH EIIP NAC	0.762025	0.855175	0.7183125	0.86625	0.7381375	0.8752625	0.760025	0.841275	0.714375	0.83315
OH EIIP CP	0.7603625	0.8398125	0.7051	0.8748625	0.7171	0.8565875	0.7413875	0.8338625	0.7528625	0.838475
OH EIIP ANF	0.7548375	0.84605	0.7124375	0.857225	0.74755	0.86865	0.724425	0.821925	0.707625	0.819925
OH EIIP PseKNC	0.7597125	0.863825	0.7222	0.8666625	0.74215	0.870825	0.724275	0.8279375	0.7156375	0.826575
OH NAC CP	0.7859125	0.853075	0.716575	0.8646625	0.7389625	0.8717	0.738925	0.842325	0.74975	0.835125
OH NAC ANF	0.76375	0.8537875	0.7058875	0.86655	0.7532125	0.8757875	0.7170875	0.830225	0.715225	0.8271125
OH NAC PseKNC	0.7756125	0.860725	0.7141	0.8675	0.74285	0.8773125	0.7325625	0.8298625	0.7289	0.8320125
OH CP ANF	0.7622125	0.8464375	0.7197375	0.8598125	0.74475	0.8673375	0.718025	0.820875	0.709775	0.82015
OH CP PseKNC	0.7780375	0.8547375	0.6938375	0.869	0.7457625	0.87065	0.742475	0.8325125	0.7116125	0.828975
OH ANF PseKNC	0.78195	0.8596875	0.695725	0.8645125	0.7472125	0.8703375	0.7193625	0.8263625	0.7262125	0.8342375
EIIP NAC CP	0.7787375	0.856425	0.7177125	0.8635875	0.7394	0.8767125	0.747475	0.83545	0.7169375	0.839325
EIIP NAC ANF	0.73875	0.82865	0.692825	0.8458625	0.7210875	0.864425	0.713725	0.82455	0.70675	0.8083875
EIIP NAC PseKNC	0.780525	0.8603125	0.6944375	0.8620125	0.749675	0.8788875	0.7322125	0.83705	0.7292875	0.830975
EIIP CP ANF	0.75765	0.85125	0.7124875	0.858275	0.7520375	0.8657375	0.719775	0.8155875	0.7186125	0.8145625
EIIP CP PseKNC	0.7788875	0.8586625	0.7114125	0.8668875	0.7501	0.8770125	0.751925	0.83175	0.71445	0.834525
EIIP ANF PseKNC	0.778175	0.8577625	0.6928875	0.857825	0.7414875	0.86925	0.7171875	0.836725	0.7059	0.8323875
NAC CP ANF	0.7693625	0.851575	0.710225	0.863925	0.745425	0.878775	0.70885	0.822925	0.705475	0.8227375
NAC CP PseKNC	0.781325	0.8591	0.7055375	0.862575	0.748075	0.8790375	0.7266	0.838975	0.7129125	0.8296
NAC ANF PseKNC	0.7843625	0.86215	0.70415	0.859575	0.7442625	0.8703125	0.7224875	0.825925	0.7097625	0.8290875
CP ANF PseKNC	0.7810625	0.8642	0.699125	0.8635625	0.7537625	0.872625	0.7144	0.822325	0.72325	0.8340375
OH EIIP NAC CP	0.768925	0.865475	0.717775	0.8713625	0.7444125	0.8699875	0.7537375	0.8313875	0.744275	0.8398625
OH EIIP NAC ANF	0.7583375	0.8558625	0.7012625	0.8597875	0.7475125	0.8774875	0.7105375	0.8305875	0.7078875	0.8265625
OH EIIP NAC PseKNC	0.773	0.8617125	0.7073625	0.8674625	0.7445375	0.878325	0.7352375	0.8402375	0.71525	0.8310375
OH EIIP CP ANF	0.7651375	0.8539625	0.709625	0.85895	0.753725	0.8689625	0.726725	0.825675	0.705525	0.81725
OH EIIP CP PseKNC	0.758925	0.860775	0.7125375	0.870175	0.748325	0.8823875	0.7454875	0.8304625	0.7380625	0.8260375
OH EIIP ANF PseKNC	0.7801375	0.8547875	0.703975	0.863	0.73375	0.8703875	0.7181125	0.827	0.718425	0.8300625
OH NAC CP ANF	0.7686	0.861875	0.7107625	0.86665	0.750775	0.881125	0.72245	0.827825	0.72685	0.8280375
OH NAC CP PseKNC	0.777425	0.8598625	0.6986125	0.868825	0.7429125	0.878375	0.739275	0.8385125	0.7200125	0.8329125
OH NAC ANF PseKNC	0.776125	0.859475	0.690325	0.86035	0.7442	0.8721	0.7148625	0.82575	0.7126875	0.8280375
OH CP ANF PseKNC	0.7711625	0.8634625	0.6925125	0.859425	0.7528875	0.868475	0.7140125	0.827675	0.71615	0.83265
EIIP NAC CP ANF	0.76475	0.8594	0.6997125	0.8635875	0.7443375	0.8814375	0.7147875	0.82595	0.7151125	0.82285
EIIP NAC CP PseKNC	0.7752375	0.858775	0.71065	0.870175	0.74385	0.8775375	0.721425	0.834	0.725	0.8331875
EIIP NAC ANF PseKNC	0.7825875	0.85915	0.6975625	0.860275	0.74045	0.8759875	0.7187	0.832675	0.7184625	0.8336375
EIIP CP ANF PseKNC	0.7846	0.86175	0.6967875	0.85895	0.74295	0.875625	0.7207	0.82745	0.7132125	0.8272125
NAC CP ANF PseKNC	0.767725	0.8585875	0.7008	0.85695	0.74755	0.8713	0.7229875	0.83105	0.7250625	0.823475
OH EIIP NAC CP ANF	0.7707125	0.8576875	0.7102	0.8639125	0.7465625	0.8787	0.721975	0.828225	0.7196625	0.8278375
OH EIIP NAC CP PseKNC	0.7697125	0.8607	0.7094375	0.867675	0.750025	0.88255	0.74615	0.835925	0.71785	0.832675
OH EIIP NAC ANF PseKNC	0.7644875	0.8601375	0.7039375	0.8628375	0.749225	0.874875	0.7168375	0.8277375	0.7246375	0.8301375
OH EIIP CP ANF PseKNC	0.7777375	0.8569125	0.69905	0.86055	0.74735	0.870175	0.7179125	0.826875	0.7111375	0.83175
OH NAC CP ANF PseKNC	0.7621625	0.859475	0.6977	0.861375	0.740625	0.8759125	0.72635	0.8292625	0.72375	0.82965
EIIP NAC CP ANF PseKNC	0.7626	0.8606	0.701925	0.854225	0.746925	0.8676625	0.720875	0.8351375	0.7044875	0.8308875
OH EIIP NAC CP ANF PseKNC	0.7685375	0.86135	0.719775	0.8620375	0.7537125	0.868725	0.72545	0.829275	0.7188875	0.831525
