# Supplementary material for: m6AHD: a new framework for identifying abnormal N6-methyladenosine (m6A) in heart diseases based on sequencing features
Source: Front Genet. 2026 Feb 25;17:1776616. doi: 10.3389/fgene.2026.1776616 (PMC12975140; doi:10.3389/fgene.2026.1776616)
Supplement: Supplementary file 4 [file Table1.xlsx]

## Sheet: HeLa polyA
Supplementary Table S1. The results of the m6A modification site analysis using the m6A-SAC-seq method.
Chrom	Position	Strand	m6A fracrion (%)	5-mer
chr1	14638	-	68.8445	GGACA
chr1	16765	-	20.7741	AGACC
chr1	632043	+	3.0435	UGACU
chr1	632134	+	4.9965	UGACU
chr1	634379	+	6.845	UGACC
chr1	726145	-	49.8068	AGACU
chr1	728536	-	45.9405	GGACU
chr1	736562	-	17.2596	AGACC
chr1	917938	-	10.747	GGACC
chr1	942897	+	12.5363	AGACU
chr1	944283	+	23.0832	UGACU
chr1	944313	+	51.1506	AGACU
chr1	999043	-	12.2834	AGACU
chr1	1048161	+	14.5358	AGACC
chr1	1055196	+	26.8446	GGACA
chr1	1082489	-	22.8808	GGACU
chr1	1082680	-	15.5259	GGACC
chr1	1233132	+	63.839	GGACA
chr1	1233654	+	3.6542	UGACU
chr1	1233776	+	14.4291	AGACU
chr1	1233910	+	93.117	AGACU
chr1	1292785	-	15.4978	GGACU
chr1	1311600	-	13.6994	AGACU
chr1	1319342	-	25.4824	AGACU
chr1	1327914	+	48.3186	AGACU
chr1	1373740	-	19.8996	GGACU
chr1	1392685	-	10.4196	AGACU
chr1	1401898	+	25.4371	UGACU
chr1	1401945	+	82.4729	GGACA
chr1	1541741	-	18.5109	GGACU
chr1	1598417	-	18.8399	UGACU
chr1	1598968	-	9.0808	AGACC
chr1	1636357	-	27.5587	AGACC
chr1	1661898	-	16.8998	AGACU
chr1	1662521	-	13.5983	AGACU
chr1	1663567	-	100	GAACC
chr1	1665213	-	22.1447	AGACU
chr1	1665348	-	16.8565	AGACU
chr1	1665580	-	25.1798	AGACC
chr1	1721704	-	4.0099	UGACC
chr1	1727805	-	49.0772	AGACU
chr1	1729339	-	93.4934	GGACA
chr1	1730842	-	13.4976	GGACU
chr1	2307780	+	100	GAACU
chr1	2308291	+	28.7984	AGACU
chr1	2392916	+	19.4154	GGACU
chr1	2404371	+	10.304	AGACU
chr1	2589722	+	7.9524	AGACC
chr1	3628845	+	17.3333	AGACU
chr1	3786892	-	7.5678	GGACC
chr1	3847585	-	57.6796	AGACA
chr1	6098755	+	39.3373	GGACA
chr1	6223886	-	25.3587	GGACU
chr1	6224027	-	15.8307	UGACU
chr1	6224723	-	12.0262	GGACU
chr1	6224741	-	10.5356	GGACU
chr1	6621633	+	10.3572	GGACU
chr1	6632908	+	41.1757	GGACU
chr1	6634866	-	31.5136	GGACA
chr1	6635488	-	15.5106	GGACU
chr1	6648620	-	93.3333	UAACC
chr1	6667792	-	100	GAACC
chr1	6680979	-	22.6418	AGACA
chr1	6887933	+	4.1313	UGACU
chr1	7781086	+	4.1822	UGACU
chr1	7985050	+	10.0439	AGACU
chr1	8354219	-	9.1886	AGACC
chr1	8361019	-	6.3262	UGACU
chr1	8865465	-	8.7002	AGACU
chr1	8894155	+	18.3519	AGACU
chr1	9355922	+	11.6405	AGACU
chr1	9356473	+	65.3743	GGACA
chr1	9613083	+	21.9121	UGACC
chr1	9729785	-	57.732	AGACU
chr1	9735490	-	8.4401	AGACU
chr1	9755186	-	10.9036	AGACU
chr1	9984558	+	18.3946	UGACU
chr1	10278036	+	13.3818	GGACC
chr1	10379226	+	7.8975	UGACU
chr1	10380332	+	26.8866	GGACA
chr1	10461304	-	17.5426	GGACU
chr1	10461416	-	10.0415	UGACU
chr1	10462837	-	22.9683	AGACU
chr1	10463020	-	27.2021	GGACA
chr1	10629875	+	16.5935	GGACU
chr1	11022964	+	10.1342	GGACU
chr1	11023512	+	16.8926	AGACU
chr1	11023640	+	25.7509	GGACA
chr1	11023842	+	8.7838	GGACU
chr1	11023871	+	11.2872	GGACU
chr1	11107043	-	10.5785	AGACU
chr1	11273311	+	18.8649	AGACU
chr1	11285821	+	33.4064	GGACA
chr1	11286514	+	10.1157	AGACC
chr1	11674736	-	22.0797	AGACU
chr1	11750281	+	13.7985	GGACC
chr1	11919990	-	37.5254	AGACU
chr1	11920762	-	19.2753	GGACU
chr1	11922763	-	5.2422	GGACC
chr1	11922826	-	6.3311	GGACC
chr1	11974832	+	18.4834	GGACC
chr1	11975067	+	15.0037	UGACU
chr1	12012042	+	12.8033	GGACU
chr1	12029273	+	7.6362	AGACC
chr1	15066364	+	21.1316	GGACC
chr1	15571901	-	10.8964	AGACU
chr1	15728331	+	14.1762	AGACU
chr1	15932914	+	23.0511	UGACA
chr1	15935499	+	18.482	AGACU
chr1	15937487	+	13.4249	AGACU
chr1	15939868	+	52.4076	AGACU
chr1	16124790	-	21.3934	AGACU
chr1	16124924	-	33.8436	AGACA
chr1	16148890	-	4.6785	UGACU
chr1	16198317	-	54.9	AGACU
chr1	16395229	+	14.141	GGACU
chr1	16458890	+	11.9464	UGACC
chr1	16459162	+	33.3786	AGACU
chr1	16974621	-	32.6354	AGACA
chr1	16989722	-	83.7423	AGACA
chr1	17000408	-	11.5891	AGACC
chr1	17022699	-	4.6721	UGACU
chr1	17022711	-	5.092	UGACU
chr1	17407518	-	11.8211	AGACU
chr1	17408109	-	17.5283	AGACU
chr1	17408963	-	23.3078	AGACU
chr1	19120300	-	47.3668	GAACC
chr1	19150731	-	17.6078	AGACU
chr1	19156792	-	16.5242	AGACU
chr1	19219293	-	59.0251	AGACU
chr1	19219342	-	20.4109	AGACU
chr1	19243660	-	23.1923	AGACU
chr1	19258888	+	14.2875	GGACU
chr1	19328960	+	25.5933	AGACA
chr1	19608426	+	14.2354	GGACC
chr1	19657253	+	10.6948	GGACU
chr1	19908968	+	71.2978	AGACA
chr1	20482746	-	20.2818	GGACU
chr1	20500232	-	12.8686	AGACU
chr1	20500309	-	29.7031	GGACU
chr1	20501289	-	37.5904	AGACU
chr1	20650882	+	22.8144	AGACA
chr1	20754735	-	10.21	AGACU
chr1	20775314	-	22.2449	AGACA
chr1	20776298	-	13.9884	AGACU
chr1	20807041	-	12.6695	GGACU
chr1	20904945	-	23.4703	AGACA
chr1	20981149	-	29.2697	AGACA
chr1	21002745	-	26.4736	AGACA
chr1	21218101	-	19.0093	AGACU
chr1	21218269	-	10.5228	GGACU
chr1	21227180	-	6.7588	UGACU
chr1	21423821	-	64.2004	GAACA
chr1	21706526	-	12.558	AGACU
chr1	21822339	-	10.4774	AGACU
chr1	21822517	-	11.8223	GGACU
chr1	21823075	-	11.2235	GGACU
chr1	22091857	+	14.9276	AGACU
chr1	22528100	+	32.9668	AGACU
chr1	22529065	+	9.0427	UGACU
chr1	22529299	+	9.9686	GGACU
chr1	23083586	+	40.6969	AGACU
chr1	23087939	-	12.5931	GGACU
chr1	23092653	-	20.4109	AGACU
chr1	23193204	-	27.8673	UGACU
chr1	23361557	-	62.7313	AGACU
chr1	23408678	-	15.8654	AGACC
chr1	23558265	-	10.5929	GGACU
chr1	23751910	+	35.9649	GGACU
chr1	23751924	+	18.0892	UGACU
chr1	23751951	+	10.7776	GGACU
chr1	23787293	+	100	UGACC
chr1	23788227	+	15.4549	AGACU
chr1	23967574	-	8.2474	UGACU
chr1	24840925	+	14.7759	AGACU
chr1	24842366	+	11.9439	AGACU
chr1	25334262	-	40.5259	GGACU
chr1	25458676	+	27.0277	GGACU
chr1	25801058	+	11.2297	AGACC
chr1	25805243	+	8.8221	AGACC
chr1	25815789	+	35.3798	AGACU
chr1	25832344	+	20.195	UGACU
chr1	25835030	-	27.5118	GGACU
chr1	25863415	-	19.5683	GGACU
chr1	25900965	-	14.942	AGACU
chr1	26170468	+	12.0994	AGACC
chr1	26268613	+	13.6661	AGACC
chr1	26469097	+	5.7282	UGACU
chr1	26469731	+	20.931	AGACU
chr1	26551652	+	10.7194	AGACC
chr1	26574382	+	10.2616	GGACU
chr1	26574557	+	31.1391	AGACU
chr1	26779375	+	32.0919	GGACU
chr1	26779813	+	33.2258	GGACU
chr1	26779891	+	9.2017	UGACU
chr1	26780011	+	11.567	GGACC
chr1	26780113	+	15.5058	GGACC
chr1	26780159	+	23.7025	GGACU
chr1	26780246	+	53.2168	AGACU
chr1	26780368	+	5.1382	UGACC
chr1	26780584	+	45.4154	GGACA
chr1	26780677	+	21.6288	GGACA
chr1	26889122	-	5.6009	UGACU
chr1	26980298	+	36.6733	UGACA
chr1	27006572	-	34.5201	AGACU
chr1	27099372	-	21.4078	AGACU
chr1	27200603	-	100	GGACA
chr1	27306559	+	20.5939	GGACU
chr1	27329448	+	13.5868	GGACU
chr1	27335582	+	15.573	GGACC
chr1	27335612	+	15.7272	GGACU
chr1	27408117	-	7.1403	AGACC
chr1	27418368	-	9.5264	AGACC
chr1	27850176	+	14.5423	GGACU
chr1	27850295	+	19.0396	GGACU
chr1	28334882	+	28.5481	GGACA
chr1	28466603	+	31.3991	AGACU
chr1	28509861	+	12.3581	AGACC
chr1	28531844	+	11.1167	UGACA
chr1	28537991	+	27.4124	GGACA
chr1	28578550	-	10.6363	AGACU
chr1	28603393	-	6.657	UGACU
chr1	28742540	+	60.4108	GGACA
chr1	28742693	+	29.8942	GGACA
chr1	28742771	+	59.9481	GGACA
chr1	28743481	+	6.148	UGACU
chr1	28743593	+	35.9288	AGACU
chr1	28743703	+	12.918	GGACU
chr1	28769032	+	17.8994	GGACU
chr1	28769112	+	8.9112	GGACU
chr1	29018396	+	10.9422	AGACC
chr1	29117056	+	12.4207	AGACU
chr1	29147965	-	23.4732	GGACU
chr1	31364265	+	34.195	AGACU
chr1	31364820	+	19.3279	AGACA
chr1	31630433	-	8.1593	GGACC
chr1	31652589	-	10.1088	GGACU
chr1	31756635	-	6.1832	GGACC
chr1	31938056	-	11.9564	UGACU
chr1	32154612	+	21.9342	AGACA
chr1	32181314	+	22.2103	AGACA
chr1	32216508	-	20.7595	GGACU
chr1	32228760	+	9.2131	AGACU
chr1	32366546	-	20.5626	AGACU
chr1	32600523	+	2.6299	UGACU
chr1	32680385	+	8.8113	GGACC
chr1	32680722	-	69.3505	GGACU
chr1	32681970	+	3.0816	UGACU
chr1	32685626	+	14.7126	GGACC
chr1	32771454	+	27.0428	AGACU
chr1	32775887	-	19.9883	GGACA
chr1	32826414	+	5.3901	GGACC
chr1	32826763	+	32.4539	AGACU
chr1	33008066	-	9.5767	AGACC
chr1	33010486	-	8.1824	AGACC
chr1	33299242	+	23.779	GGACU
chr1	33299535	+	13.0772	GGACU
chr1	33324872	-	21.6959	GGACU
chr1	34855692	-	100	GGACA
chr1	34855757	-	56.5831	GGACA
chr1	35186593	-	12.1895	AGACU
chr1	35191413	-	13.9162	AGACU
chr1	35398864	+	12.6599	AGACC
chr1	35419652	+	29.8459	AGACU
chr1	35421125	+	21.2778	AGACU
chr1	35421627	+	7.8975	UGACU
chr1	35433673	-	13.2371	AGACU
chr1	35562527	+	13.7093	AGACC
chr1	35714390	-	59.4833	GGACU
chr1	35760433	-	22.1736	AGACU
chr1	35764420	-	42.3007	AGACU
chr1	36137116	-	13.1333	UGACU
chr1	36180410	+	9.7332	AGACU
chr1	36289640	+	8.2471	AGACC
chr1	36292624	+	19.008	UGACA
chr1	36303992	+	88.6561	GGACA
chr1	36322218	-	46.0233	GGACU
chr1	36393948	-	7.1981	GGACC
chr1	36455808	-	23.0906	AGACA
chr1	37537058	-	7.8148	UGACU
chr1	37537691	-	20.6021	UGACU
chr1	37537815	-	39.6107	GGACA
chr1	37540379	-	99.4663	GGACA
chr1	37682812	-	18.0129	GGACC
chr1	37682993	-	8.1404	GGACU
chr1	37683079	-	19.3633	AGACU
chr1	37708389	+	12.1217	GGACU
chr1	37800112	+	20.0588	GGACU
chr1	37803898	-	7.1044	AGACC
chr1	37908539	+	14.8161	AGACC
chr1	37997103	-	7.78	AGACC
chr1	38017670	+	7.6812	UGACU
chr1	38709687	+	13.6127	AGACU
chr1	38710931	+	52.0112	GGACU
chr1	38839066	-	13.0984	AGACC
chr1	38839140	-	57.5658	AGACU
chr1	38856955	-	7.4397	GGACU
chr1	39005323	+	100	AAACA
chr1	40240200	+	22.0653	UGACU
chr1	40240311	+	47.3578	AGACU
chr1	40861314	-	9.4972	GGACU
chr1	41007515	+	35.8079	GAACC
chr1	41382581	+	53.2601	GGACA
chr1	42459690	+	15.6428	AGACU
chr1	42500090	-	10.5568	UGACU
chr1	42746529	-	31.4294	GGACA
chr1	42851982	+	10.8541	GGACU
chr1	42926329	-	23.315	AGACA
chr1	42926848	-	22.0869	AGACU
chr1	42926965	-	12.7892	AGACU
chr1	43363132	+	7.8015	AGACC
chr1	43363875	-	52.3934	GGACU
chr1	43450489	+	16.2941	GGACU
chr1	43451000	+	28.1286	GGACC
chr1	43620904	+	17.8953	AGACA
chr1	43623309	+	11.6185	GGACU
chr1	43662979	+	86.3102	GAACA
chr1	43663036	+	19.1553	AGACA
chr1	43663076	+	95.0047	GAACC
chr1	43704691	+	19.1479	GGACU
chr1	43949693	+	11.3457	UGACU
chr1	43967675	+	7.6303	UGACU
chr1	43972568	+	16.5362	GGACU
chr1	43973057	+	7.4062	AGACC
chr1	43990411	+	38.8325	GGACA
chr1	43990458	+	38.7905	GGACA
chr1	44218390	+	3.5927	UGACC
chr1	44926670	-	15.3972	AGACU
chr1	45003462	-	18.9515	AGACU
chr1	45015225	+	6.4852	UGACU
chr1	45327074	+	7.0766	GGACU
chr1	45343374	+	58.4487	UGACU
chr1	45415328	+	13.127	UGACU
chr1	45508976	+	20.2499	GGACU
chr1	45511238	-	8.9458	AGACU
chr1	45608097	+	20.4542	AGACU
chr1	45608111	+	13.9234	AGACU
chr1	45693473	+	8.5035	GGACU
chr1	45693704	+	13.5838	AGACU
chr1	46035321	+	12.4443	AGACC
chr1	46285847	-	44.8075	AGACC
chr1	46676665	-	5.6073	UGACU
chr1	46678434	-	25.9512	GGACU
chr1	46686841	-	25.4725	AGACA
chr1	47280460	-	9.0305	AGACC
chr1	47314058	-	20.2854	AGACC
chr1	50326526	+	7.9238	GGACU
chr1	50960077	-	17.5256	AGACC
chr1	50974025	+	40.2996	AGACU
chr1	51269998	+	13.6994	AGACU
chr1	51271171	+	11.9433	GGACU
chr1	51271228	+	25.5307	GGACU
chr1	51271314	+	17.5789	AGACU
chr1	51403431	-	15.7896	AGACA
chr1	51787922	+	8.6946	GGACU
chr1	52032242	-	30.094	UGACU
chr1	52032360	-	54.8856	AGACU
chr1	52032577	-	22.3135	UGACU
chr1	52352574	-	11.7488	AGACU
chr1	52353106	-	16.7062	AGACC
chr1	52371374	-	100	AAACA
chr1	52373159	-	18.2869	AGACU
chr1	52393539	-	57.3862	AGACA
chr1	52416900	+	3.915	UGACU
chr1	52438238	-	10.658	AGACU
chr1	52475007	-	22.8094	AGACU
chr1	52475250	-	17.6764	GGACU
chr1	52687657	-	32.1577	AGACU
chr1	52771449	+	22.4631	AGACC
chr1	52857692	+	18.5491	GGACU
chr1	52893189	+	21.0462	GGACU
chr1	52894370	+	3.9723	UGACU
chr1	53210140	+	15.7162	UGACU
chr1	53210244	+	51.9742	AGACU
chr1	53210387	+	13.4271	UGACA
chr1	53210843	+	30.8058	AGACA
chr1	53210894	+	10.0351	UGACU
chr1	53210947	+	13.9451	AGACU
chr1	53214524	-	8.7583	GGACU
chr1	53244259	-	24.6732	AGACU
chr1	53245874	-	10.1234	AGACU
chr1	53276715	-	33.4293	AGACA
chr1	53767879	-	10.8795	GGACU
chr1	53796793	-	7.4777	UGACU
chr1	53803956	-	30.6677	AGACA
chr1	53852035	-	23.6006	GGACU
chr1	53952134	+	63.4176	AGACU
chr1	54031732	-	4.6547	UGACC
chr1	54200545	+	8.2112	AGACC
chr1	54216280	+	7.7646	GGACU
chr1	54225595	-	10.6941	AGACU
chr1	54225909	-	41.5133	AGACU
chr1	54225922	-	27.2507	GGACU
chr1	54741798	+	6.1908	UGACC
chr1	54742069	+	27.0556	AGACC
chr1	54850697	-	34.6473	GGACA
chr1	54850766	-	18.7929	AGACA
chr1	54852212	-	31.0302	AGACA
chr1	55043891	+	11.5028	AGACC
chr1	55063908	+	9.0109	UGACU
chr1	55064268	+	24.1803	GGACU
chr1	55066593	-	53.5491	AGACU
chr1	55068755	-	71.5161	AGACU
chr1	55106233	-	8.3365	UGACU
chr1	55129537	-	20.3807	UGACA
chr1	56711667	+	10.8747	AGACU
chr1	58048950	-	100	AGACA
chr1	58539139	-	20.0652	GGACU
chr1	58781764	-	25.6551	GGACC
chr1	61455352	+	13.623	AGACC
chr1	62444935	+	57.9712	GGACA
chr1	62445287	+	47.0558	GGACA
chr1	62450624	+	9.4781	GGACU
chr1	62475766	-	3.8387	UGACU
chr1	62816731	+	33.2197	AGACU
chr1	62819044	+	14.3135	AGACU
chr1	62829131	+	15.2021	AGACU
chr1	63407111	+	10.2823	AGACU
chr1	63412031	+	14.7253	AGACU
chr1	63651776	+	19.2855	UGACA
chr1	64833234	-	14.7542	AGACU
chr1	64834017	-	4.3985	UGACU
chr1	64834380	-	7.7455	GGACU
chr1	64869317	-	27.2652	GGACA
chr1	66970949	+	23.1942	AGACA
chr1	66984645	+	26.7776	GGACC
chr1	66984722	+	22.8223	UGACC
chr1	67413105	-	22.3109	AGACU
chr1	67426218	-	6.8528	AGACC
chr1	67430120	-	9.6558	AGACC
chr1	67685498	+	6.9178	UGACU
chr1	67687939	+	5.4291	UGACU
chr1	70189126	-	3.5832	UGACC
chr1	70432139	+	10.1739	AGACU
chr1	74206309	+	9.9841	UGACA
chr1	74724718	-	7.9021	AGACC
chr1	74765182	+	14.458	AGACU
chr1	75763179	+	9.4009	AGACU
chr1	76700314	+	10.4701	AGACU
chr1	76700333	+	46.8813	GGACC
chr1	77092373	-	15.1732	AGACU
chr1	77565536	-	11.0342	UGACA
chr1	77565723	-	25.576	AGACA
chr1	77632279	-	17.4272	AGACU
chr1	77632705	-	9.6789	UGACU
chr1	77641576	-	20.4407	UGACA
chr1	78013429	+	63.6917	GGACA
chr1	78016300	+	25.4415	GGACU
chr1	84179207	+	14.7831	AGACU
chr1	84237017	+	28.5793	AGACA
chr1	84479279	+	9.2245	AGACC
chr1	84647424	-	7.8665	GGACU
chr1	84669887	-	4.9902	UGACU
chr1	85319014	-	28.3894	AGACA
chr1	85583020	+	32.1501	UGACA
chr1	85583038	+	9.3507	GGACU
chr1	85583225	+	50.0423	GGACA
chr1	85708064	-	8.408	GGACC
chr1	86360536	-	22.3253	AGACU
chr1	87344972	+	2.9735	UGACU
chr1	87344992	+	6.86	GGACU
chr1	88741043	+	18.0413	AGACU
chr1	88833270	+	33.3643	GGACA
chr1	88833476	+	22.8606	UGACU
chr1	88979922	-	6.815	GGACC
chr1	88982570	-	29.1298	GGACU
chr1	88982635	-	5.6656	GGACC
chr1	88983751	-	100	AAACA
chr1	89713366	+	88.3778	AGACU
chr1	89933765	+	10.6652	AGACU
chr1	89933973	+	14.2467	UGACU
chr1	89934434	+	34.9838	GGACA
chr1	89934605	+	4.8948	UGACU
chr1	89934656	+	31.9988	AGACU
chr1	89934808	+	8.9813	GGACU
chr1	89935403	+	22.6132	GGACU
chr1	91329074	+	42.5123	UGACU
chr1	91387437	-	6.9606	AGACC
chr1	91524102	+	17.5572	AGACU
chr1	92229266	-	42.4214	AGACC
chr1	92324152	+	12.5795	UGACA
chr1	92387093	+	5.9954	UGACU
chr1	92843663	-	20.441	GGACU
chr1	93136773	+	9.2275	AGACU
chr1	93137035	+	34.8183	GGACU
chr1	93346718	+	45.4939	AGACU
chr1	93360742	+	11.7076	GGACU
chr1	93516319	-	6.9942	UGACU
chr1	93523391	+	15.6017	UGACU
chr1	93554178	+	15.8875	UGACA
chr1	93576043	-	30.8195	GGACA
chr1	93872179	-	14.7698	UGACA
chr1	93876952	-	24.9938	GGACA
chr1	93877144	-	61.9032	UGACU
chr1	94173768	-	11.9433	GGACU
chr1	94174165	-	97.6576	GGACA
chr1	94174375	-	27.9459	AGACU
chr1	94174583	-	35.2425	AGACU
chr1	94483213	+	18.7756	AGACA
chr1	96812780	+	12.7819	AGACU
chr1	99923076	+	5.7072	UGACC
chr1	100022547	+	10.0259	GGACU
chr1	100110365	-	13.5405	AGACU
chr1	100119044	-	15.1149	UGACA
chr1	100874126	-	66.8885	GGACA
chr1	100990414	-	8.478	GGACU
chr1	101086972	+	87.4153	GGACA
chr1	101087025	+	7.1341	UGACU
chr1	103537349	+	10.4629	AGACU
chr1	107057139	+	34.0433	AGACU
chr1	107057839	+	20.3646	GGACU
chr1	108161219	-	20.2427	AGACA
chr1	108635557	+	80.3593	AGACA
chr1	108635873	+	14.4363	AGACU
chr1	108700012	+	11.8572	AGACU
chr1	108700446	+	8.4329	AGACU
chr1	108776389	+	17.2827	AGACU
chr1	108885467	+	14.3449	GGACU
chr1	109214823	+	54.7109	AGACA
chr1	109238083	+	5.1938	UGACU
chr1	109275599	+	3.1452	UGACU
chr1	109279711	-	10.7712	GGACU
chr1	109313902	-	22.1331	GGACC
chr1	109620116	+	13.1504	AGACU
chr1	109736702	-	12.7014	GGACU
chr1	109736743	-	18.8937	AGACU
chr1	110021834	+	8.7286	AGACC
chr1	110346358	+	87.1559	GGACC
chr1	110947944	-	87.7709	AGACU
chr1	111147990	+	21.0207	GGACU
chr1	111765933	+	20.9889	GGACU
chr1	111766078	+	10.015	AGACU
chr1	111766192	+	20.2777	UGACU
chr1	111766291	+	32.3889	AGACU
chr1	111766475	+	48.0008	AGACU
chr1	111766694	+	20.9584	UGACU
chr1	111766827	+	56.6095	AGACA
chr1	112456910	+	15.0286	GGACC
chr1	112457290	+	11.6904	UGACC
chr1	112457333	+	17.8418	AGACC
chr1	112457439	+	12.2419	UGACA
chr1	112457474	+	11.9583	AGACU
chr1	112457811	+	25.1763	UGACU
chr1	112610536	-	35.4488	AGACA
chr1	112670760	+	11.1492	AGACU
chr1	112689621	+	12.1497	AGACC
chr1	112913788	-	27.63	AGACA
chr1	112917267	-	13.4423	GGACC
chr1	112917578	-	8.2296	GGACU
chr1	112917645	-	19.8932	GGACU
chr1	112968389	+	19.1622	GGACC
chr1	112970510	+	100	UAACU
chr1	113749135	-	16.0546	AGACU
chr1	113749241	-	16.6703	AGACC
chr1	113911554	+	57.1646	GGACU
chr1	113941327	+	5.0624	UGACC
chr1	114396388	-	14.8863	GGACU
chr1	114405515	-	12.7314	AGACU
chr1	114750089	-	20.8986	AGACA
chr1	115663955	+	4.3819	GGACC
chr1	115663989	+	21.6484	UGACA
chr1	115691327	+	47.8117	AGACC
chr1	116404715	+	9.4804	AGACU
chr1	116961489	+	34.5201	AGACU
chr1	116961542	+	16.5298	GGACU
chr1	117060475	+	9.0449	AGACC
chr1	117075714	+	18.53	GGACU
chr1	117112319	-	19.804	GGACU
chr1	117367968	+	20.399	GGACC
chr1	117368187	+	14.6411	UGACU
chr1	117368480	+	27.1467	AGACA
chr1	117523176	+	8.6496	AGACC
chr1	117870241	-	15.8956	AGACU
chr1	117959495	+	40.3412	GGACU
chr1	117959641	+	13.5359	GGACU
chr1	117959934	+	10.8732	GGACU
chr1	119031750	-	3.616	UGACU
chr1	119914628	-	62.7453	GGACA
chr1	119914780	-	8.3477	AGACC
chr1	119914860	-	79.2761	GGACA
chr1	119915092	-	24.3851	AGACA
chr1	119915418	-	6.6188	UGACU
chr1	119915806	-	13.5532	UGACU
chr1	119922734	-	9.3576	AGACU
chr1	119987046	-	11.3329	UGACU
chr1	120156920	-	11.0788	AGACC
chr1	120466464	+	37.2972	GGACA
chr1	120953268	+	12.34	GGACC
chr1	144421829	-	8.306	GGACU
chr1	144422832	-	7.393	GGACC
chr1	145234094	+	23.539	AGACU
chr1	145234291	+	49.444	GGACU
chr1	145235008	+	81.9471	GGACA
chr1	145670250	+	19.0863	AGACA
chr1	145746882	-	11.2542	UGACC
chr1	145833490	+	17.1532	AGACA
chr1	145849249	-	84.1764	GGACA
chr1	145856826	-	9.1599	AGACC
chr1	145923018	-	100	GAACC
chr1	145978401	+	16.5234	GGACU
chr1	146066463	-	8.68	UGACU
chr1	146079085	-	41.1127	UGACU
chr1	146321381	-	25.144	UGACA
chr1	146321409	-	14.9655	UGACU
chr1	146995511	+	100	GAACC
chr1	147159508	-	11.2617	GGACU
chr1	147624580	+	46.6983	GGACA
chr1	147624845	+	20.4729	GGACC
chr1	147936679	+	16.0546	AGACU
chr1	147992935	+	36.9258	AGACU
chr1	148435263	-	16.735	AGACC
chr1	148532022	-	11.4543	UGACA
chr1	149055729	-	47.6868	GGACA
chr1	149647429	+	5.4707	GGACC
chr1	149885590	-	15.78	AGACU
chr1	149926678	-	5.2422	GGACC
chr1	149943956	-	76.1634	GGACA
chr1	149943991	-	12.0994	AGACC
chr1	150266218	-	8.5268	AGACU
chr1	150294153	+	11.0961	GGACU
chr1	150334952	+	13.8746	AGACC
chr1	150471641	+	22.11	GGACU
chr1	150471839	+	33.6242	AGACU
chr1	150472166	+	38.8475	AGACU
chr1	150472261	+	8.0028	AGACC
chr1	150472302	+	84.4919	GGACA
chr1	150473240	+	11.8622	AGACC
chr1	150489037	+	25.2308	AGACA
chr1	150507204	+	28.7406	AGACU
chr1	150577351	-	36.6658	UGACU
chr1	150577460	-	7.756	GGACC
chr1	150578384	-	7.1341	UGACU
chr1	150578947	-	26.466	GGACA
chr1	150579498	-	16.4279	GGACU
chr1	150648523	-	47.4344	GGACA
chr1	150663639	-	23.2114	AGACA
chr1	150939967	+	10.0151	AGACC
chr1	150942649	+	11.8283	AGACU
chr1	150945034	+	16.4664	AGACU
chr1	150949169	+	7.2053	UGACC
chr1	150950786	+	55.3002	GGACA
chr1	150950819	+	26.3638	AGACU
chr1	150960581	+	8.6164	UGACU
chr1	150960806	+	9.6692	GGACU
chr1	150966152	-	6.6633	UGACU
chr1	151034545	+	17.734	AGACC
chr1	151053130	-	14.6251	GGACU
chr1	151067487	+	23.6006	GGACU
chr1	151160867	-	11.7146	UGACU
chr1	151176819	-	17.0496	AGACA
chr1	151234241	+	11.5611	GGACU
chr1	151248247	+	26.9067	GGACU
chr1	151248777	+	13.6777	AGACU
chr1	151248952	+	15.5135	AGACA
chr1	151287324	+	58.6806	GGACU
chr1	151288051	+	69.0968	GGACA
chr1	151315671	-	22.6387	GGACU
chr1	151315964	-	11.4019	GGACU
chr1	151341779	-	13.7139	AGACU
chr1	151402899	-	15.0355	UGACU
chr1	151403043	-	17.1795	GGACU
chr1	151403050	-	30.2535	AGACA
chr1	151404903	-	100	AGACA
chr1	151405349	-	8.6755	GGACU
chr1	151405590	-	68.2082	AGACA
chr1	151873664	-	8.2131	GGACC
chr1	151895120	-	10.0078	AGACU
chr1	153607531	-	16.1097	AGACC
chr1	153645294	+	20.736	AGACU
chr1	153645368	+	9.4968	GGACC
chr1	153645389	+	17.8357	GGACU
chr1	153763271	+	22.2966	AGACA
chr1	153768930	+	54.0029	GAACA
chr1	153773303	+	16.6254	GGACU
chr1	153932945	-	5.0347	UGACU
chr1	153940255	-	14.5997	GGACU
chr1	153974633	-	24.7476	AGACA
chr1	154207440	-	17.2878	GGACU
chr1	154254073	+	4.9263	GGACC
chr1	154275114	+	16.3769	GGACU
chr1	154349236	+	19.1972	AGACU
chr1	154378291	-	16.6036	AGACU
chr1	154550236	-	11.3515	AGACU
chr1	154601257	-	3.7878	UGACU
chr1	154601349	-	16.4086	AGACU
chr1	154602143	-	11.8414	GGACU
chr1	154945626	-	7.6558	UGACU
chr1	154957959	-	8.8156	GGACU
chr1	154958224	-	18.8071	AGACU
chr1	154958847	-	16.2966	AGACC
chr1	154958916	-	18.051	UGACU
chr1	154959313	-	18.7833	AGACC
chr1	154962958	-	4.5385	UGACU
chr1	154963677	-	26.0977	GGACU
chr1	154963873	-	20.1145	GGACA
chr1	154970225	-	9.8199	AGACU
chr1	154988542	+	12.9116	GGACU
chr1	155015124	+	6.3071	UGACU
chr1	155015196	+	18.8101	AGACA
chr1	155016540	+	39.9051	GGACA
chr1	155016703	+	9.661	AGACU
chr1	155016757	+	100	GGACA
chr1	155017228	+	9.5815	AGACU
chr1	155058720	+	8.2974	AGACC
chr1	155062583	+	2.1401	UGACU
chr1	155069457	+	17.9567	GGACU
chr1	155087256	+	12.8899	AGACC
chr1	155134472	+	6.3262	UGACU
chr1	155138332	+	7.9381	AGACC
chr1	155138417	+	15.741	GGACC
chr1	155188357	-	17.7884	AGACU
chr1	155215498	-	16.9432	AGACU
chr1	155234945	-	36.3929	GGACA
chr1	155247565	-	12.6158	AGACU
chr1	155269606	-	10.6291	AGACU
chr1	155324733	+	12.164	AGACC
chr1	155330439	+	6.9966	AGACC
chr1	155336538	-	10.7808	AGACU
chr1	155477957	-	65.1429	GGACA
chr1	155611275	+	18.4603	AGACU
chr1	155614448	+	11.2513	AGACC
chr1	155661056	-	19.5046	GGACU
chr1	155668695	-	16.8998	AGACU
chr1	155672616	-	17.4272	AGACU
chr1	155725388	+	19.3452	AGACA
chr1	155732127	+	13.2298	AGACU
chr1	155749832	-	15.3972	AGACU
chr1	155750392	+	47.3158	AGACC
chr1	155750500	+	23.5305	GGACU
chr1	155751470	+	100	GAACC
chr1	155765602	-	16.8299	GGACC
chr1	155765944	-	18.4964	AGACU
chr1	155771120	-	11.7093	UGACA
chr1	155913301	-	11.6822	GGACU
chr1	155914049	-	22.9972	AGACU
chr1	155962685	-	12.0203	AGACC
chr1	156009131	-	8.2551	GGACU
chr1	156009204	-	14.5158	AGACU
chr1	156009468	-	10.6941	AGACU
chr1	156210422	+	39.9191	AGACA
chr1	156249699	-	18.2751	AGACA
chr1	156266098	-	18.7204	AGACU
chr1	156266194	-	15.3067	GGACU
chr1	156268175	-	25.2999	AGACA
chr1	156278004	-	8.4844	GGACU
chr1	156294509	-	10.1589	AGACC
chr1	156467193	-	11.012	AGACU
chr1	156530266	-	18.0334	AGACA
chr1	156641747	-	15.8523	AGACU
chr1	156727083	-	16.635	GGACC
chr1	156727105	-	17.6439	UGACU
chr1	156728016	-	20.158	AGACU
chr1	156728071	-	27.1801	AGACU
chr1	156728980	+	21.3063	GGACC
chr1	156786662	+	13.8459	UGACU
chr1	156786674	+	32.4972	AGACU
chr1	156786748	+	16.9432	AGACU
chr1	156786767	+	11.431	AGACU
chr1	156800666	+	23.5751	AGACU
chr1	156806461	-	24.0572	AGACA
chr1	158094825	+	17.822	UGACU
chr1	158095077	+	26.913	GGACU
chr1	158095109	+	67.5571	AGACU
chr1	158096252	+	39.3538	GGACU
chr1	158098026	+	47.5414	GAACA
chr1	160030415	-	22.8791	GGACC
chr1	160030472	-	6.358	UGACU
chr1	160030764	-	35.2789	UGACU
chr1	160030805	-	33.7611	AGACC
chr1	160030899	-	18.4455	UGACU
chr1	160031035	-	43.7746	GGACU
chr1	160031187	-	22.0653	UGACU
chr1	160031248	-	17.4344	AGACU
chr1	160215024	+	6.4722	GGACC
chr1	160217490	-	22.9763	GGACU
chr1	160240037	-	11.0388	GGACU
chr1	160240172	-	43.6487	GGACA
chr1	160240190	-	14.434	GGACU
chr1	160289807	-	8.2543	AGACC
chr1	160318076	+	6.9492	GGACU
chr1	160896482	+	4.7103	UGACU
chr1	161120837	+	21.7981	UGACU
chr1	161154049	+	9.177	AGACU
chr1	161160956	+	14.7597	GGACC
chr1	161173931	-	15.7203	UGACC
chr1	161230071	+	22.282	AGACU
chr1	161230359	+	15.6356	AGACU
chr1	161230505	+	10.5547	GGACU
chr1	161366893	+	28.3866	AGACU
chr1	161851745	+	14.7773	UGACA
chr1	162523464	+	15.1443	AGACU
chr1	164559482	+	13.0008	GGACU
chr1	166748705	+	22.47	GGACA
chr1	166847515	+	19.8457	AGACA
chr1	166849585	+	7.923	UGACU
chr1	166849640	+	7.5794	UGACU
chr1	166849922	+	7.6754	GGACU
chr1	166852791	+	6.4386	GGACC
chr1	166852810	+	22.7281	AGACA
chr1	167787968	+	21.0207	GGACU
chr1	168085644	-	14.3767	GGACU
chr1	169124913	+	11.2793	AGACU
chr1	169130034	+	9.6177	AGACU
chr1	169131449	+	26.9708	GGACA
chr1	169303156	-	10.6835	AGACC
chr1	169472228	-	21.9641	AGACU
chr1	169477602	-	23.7025	GGACU
chr1	169982034	-	5.4991	UGACU
chr1	170031975	-	6.2707	AGACC
chr1	171270068	-	35.8597	AGACC
chr1	171540054	+	9.4948	AGACU
chr1	171540179	+	20.8963	AGACC
chr1	171540833	+	34.3106	AGACU
chr1	171540906	+	9.5552	AGACC
chr1	171541140	+	25.041	AGACA
chr1	171541265	+	15.3321	AGACU
chr1	171541420	+	33.9349	AGACU
chr1	171796527	+	11.1203	AGACU
chr1	171796787	+	23.2789	AGACU
chr1	172442013	-	13.3596	UGACA
chr1	172442129	-	3.5397	UGACU
chr1	172442361	-	20.7277	GGACU
chr1	172442604	-	14.5075	UGACU
chr1	172610158	+	34.5779	AGACU
chr1	173800374	-	33.6387	AGACU
chr1	173803174	-	89.9601	GGACA
chr1	173803234	-	14.8	GGACC
chr1	173825290	+	12.0375	GGACC
chr1	176085820	-	20.5915	AGACU
chr1	176206906	-	6.0462	UGACU
chr1	178916411	+	11.0159	GGACC
chr1	179071937	+	10.5929	AGACU
chr1	179074225	+	16.8943	AGACA
chr1	179075046	+	38.0357	UAACA
chr1	179095297	+	19.0524	GGACU
chr1	179353650	+	13.5359	GGACU
chr1	179353765	+	13.7059	UGACU
chr1	179865255	-	8.65	GGACU
chr1	179865428	-	40.7946	UGACU
chr1	179865740	-	9.5482	GGACU
chr1	179917826	+	25.0569	GGACA
chr1	179918145	+	11.567	GGACC
chr1	179918304	+	84.0357	AGACA
chr1	180196529	+	6.9696	GGACC
chr1	180197225	+	21.986	AGACA
chr1	180197498	+	50.0423	GGACA
chr1	180502790	-	8.5672	GGACU
chr1	180884212	+	37.4046	GGACU
chr1	180884402	+	6.9427	GGACC
chr1	180973198	-	9.0577	GGACU
chr1	180976280	-	4.4424	GGACC
chr1	181089849	+	49.3776	AGACA
chr1	181090151	+	20.2592	AGACU
chr1	182383488	-	14.7195	AGACA
chr1	182384400	-	17.0076	GGACU
chr1	182384545	-	14.6761	GGACU
chr1	182855689	+	10.9318	UGACC
chr1	182856551	+	23.5525	UGACC
chr1	182860135	+	2.6936	UGACU
chr1	182874908	+	30.3743	AGACA
chr1	183117701	+	11.1579	AGACC
chr1	183142681	+	38.9525	GGACU
chr1	183142714	+	39.9051	GGACA
chr1	183553236	+	15.8864	GGACU
chr1	183635456	-	43.6079	GGACC
chr1	183926629	+	51.5334	GGACU
chr1	184073014	+	12.0956	AGACU
chr1	184507678	+	83.6868	AAACU
chr1	184890116	-	14.3705	AGACC
chr1	185087572	+	26.4908	AGACA
chr1	185091712	+	14.5663	AGACU
chr1	185120459	-	11.272	AGACU
chr1	186356804	-	37.5133	GAACC
chr1	186421184	+	10.2245	AGACU
chr1	186988614	+	11.4599	AGACU
chr1	192246966	-	23.781	AGACA
chr1	192811673	+	50.681	AGACU
chr1	192811763	+	8.2156	UGACU
chr1	193015378	-	18.4169	AGACU
chr1	193069187	+	33.6398	GGACU
chr1	193084989	+	24.4541	AGACA
chr1	193141932	+	17.4416	AGACU
chr1	197102480	-	28.2859	AGACA
chr1	197102680	-	9.1408	AGACU
chr1	197104411	-	31.9988	AGACU
chr1	197128560	-	19.5523	AGACA
chr1	197143121	-	12.0198	GGACU
chr1	197505012	-	17.5235	GGACU
chr1	198320862	+	2.2355	UGACU
chr1	200407250	-	25.9903	AGACA
chr1	200407341	-	35.2725	UGACU
chr1	200407377	-	44.5692	AGACU
chr1	200593714	-	33.8781	AGACA
chr1	200617862	-	13.3821	UGACA
chr1	200848137	+	23.779	GGACU
chr1	200849931	+	30.7354	GGACA
chr1	200850032	+	10.4446	GGACC
chr1	200857865	+	6.6124	UGACU
chr1	200857909	+	15.9055	GGACU
chr1	200858149	+	25.3234	AGACU
chr1	200858170	+	24.1105	GGACA
chr1	200859235	+	10.7808	AGACU
chr1	201465738	-	12.8861	GGACU
chr1	201465891	-	34.9391	AGACU
chr1	201484593	-	4.2077	UGACU
chr1	201876250	+	77.2991	GGACA
chr1	201876446	+	9.2102	AGACC
chr1	201878259	+	13.0709	AGACU
chr1	201879244	+	19.0906	GGACU
chr1	201969651	+	34.5631	GGACA
chr1	201969679	+	46.3398	AGACA
chr1	202015552	+	9.5134	UGACU
chr1	202015610	+	42.4736	AGACA
chr1	202015651	+	20.199	GGACU
chr1	202015735	+	12.0899	GGACU
chr1	202134444	-	8.6424	AGACC
chr1	202728886	-	25.5753	GGACU
chr1	202729870	-	32.8175	GGACA
chr1	202881063	-	19.7462	AGACU
chr1	202912899	+	8.1786	GGACU
chr1	203802983	+	18.672	AGACA
chr1	203852414	+	100	GGACA
chr1	203852667	+	14.4002	AGACU
chr1	203862039	+	10.7266	AGACC
chr1	204126130	+	42.1201	AGACU
chr1	204127717	+	11.2968	UGACA
chr1	204406116	-	14.0391	GGACU
chr1	204406140	-	33.9493	AGACU
chr1	204409920	-	10.5568	AGACU
chr1	204410177	-	11.7852	UGACC
chr1	204410726	-	46.1698	GGACU
chr1	204410771	-	96.9807	AGACA
chr1	204411429	-	52.451	AGACU
chr1	204422750	-	6.0011	UGACC
chr1	204424661	-	33.6893	AGACU
chr1	204552194	+	65.7095	GAACC
chr1	205302337	-	17.3261	GGACU
chr1	205531466	+	14.9182	GGACU
chr1	205616092	-	10.3699	GGACU
chr1	205716038	-	8.9313	AGACU
chr1	205769456	-	25.4415	GGACU
chr1	205769548	-	20.8299	AGACU
chr1	205795400	-	100	GAACU
chr1	206461212	+	10.9352	GGACC
chr1	206464361	+	10.7591	AGACU
chr1	206731690	+	18.4985	UGACC
chr1	206732855	+	18.0001	UGACU
chr1	207075101	+	14.7181	AGACU
chr1	207328689	+	7.7512	UGACU
chr1	207366824	+	5.7282	UGACU
chr1	209782825	-	9.4371	UGACU
chr1	209830945	+	40.4024	AGACA
chr1	209837041	+	9.7584	GGACU
chr1	210858325	-	17.2677	UGACA
chr1	211313781	+	66.6362	GGACA
chr1	211313830	+	8.591	UGACU
chr1	211361128	+	25.1067	AGACU
chr1	211372677	+	17.4152	GGACU
chr1	211372789	+	16.004	AGACU
chr1	211432477	+	13.815	AGACU
chr1	211575241	-	14.9436	GGACU
chr1	211663370	-	38.7536	AGACU
chr1	211744483	-	13.8511	AGACU
chr1	211747396	-	20.8308	UGACA
chr1	211749606	-	14.5158	AGACU
chr1	211751029	-	4.7874	UGACC
chr1	211941801	-	20.5626	AGACU
chr1	212100713	+	7.5158	UGACU
chr1	212385279	-	14.2196	AGACU
chr1	212738466	-	39.4471	AGACU
chr1	212738518	-	11.8789	AGACU
chr1	212888499	+	6.0208	UGACU
chr1	212995118	-	19.683	GGACU
chr1	213005322	-	43.7539	GGACA
chr1	213013331	-	42.3355	AGACA
chr1	214353915	-	25.8177	AGACA
chr1	214357596	-	25.7299	GGACA
chr1	214384113	-	20.6663	AGACC
chr1	214642126	+	35.3942	AGACU
chr1	214644704	+	27.0067	AGACU
chr1	214646126	+	16.4519	AGACU
chr1	214657356	+	17.8953	AGACA
chr1	214658876	+	12.8614	AGACU
chr1	215620962	+	11.0914	AGACU
chr1	217620251	-	32.8627	GGACU
chr1	218331199	+	19.4861	AGACU
chr1	219969082	-	7.0957	GGACU
chr1	219997319	-	10.6404	AGACC
chr1	220114449	+	9.4545	AGACC
chr1	220813557	+	16.9693	GGACU
chr1	220813629	+	11.0069	GGACU
chr1	220813656	+	17.6882	AGACA
chr1	220813942	+	39.3026	AGACU
chr1	220814188	+	12.7603	AGACU
chr1	222558666	-	10.6074	AGACU
chr1	222669553	-	11.3298	AGACU
chr1	223005019	+	16.1169	AGACC
chr1	223780681	-	61.3152	GGACA
chr1	223798338	-	16.16	AGACC
chr1	224157706	+	28.1626	AGACU
chr1	224157891	+	47.6658	GGACA
chr1	224157967	+	11.8622	AGACC
chr1	224189682	+	39.1726	AGACU
chr1	224189747	+	29.1015	UGACU
chr1	224190084	+	8.9489	UGACA
chr1	224190175	+	53.3022	GGACA
chr1	224388998	-	40.0103	GGACA
chr1	224389623	-	33.8481	GGACA
chr1	224389739	-	38.6222	GGACA
chr1	225402749	-	11.1507	AGACC
chr1	225493650	-	26.9914	AGACA
chr1	225497608	-	29.6805	UGACU
chr1	225497616	-	32.3074	AGACA
chr1	225497750	-	17.0649	GGACU
chr1	225777956	+	8.3405	AGACC
chr1	225985238	-	17.6063	GGACU
chr1	226064370	+	10.2534	AGACU
chr1	226071388	+	47.2546	AGACA
chr1	226146740	-	8.2296	GGACU
chr1	226152404	-	48.9907	GGACA
chr1	226232362	-	37.2942	AGACU
chr1	226232470	-	23.101	GGACA
chr1	226631693	-	40.5169	AGACC
chr1	226994290	-	2.7013	UGACC
chr1	227734666	-	11.272	AGACU
chr1	227759219	+	15.2455	UGACU
chr1	227781001	+	59.1069	GGACA
chr1	228100983	-	49.2361	AGACU
chr1	228141202	+	46.0884	GGACA
chr1	228359843	+	22.7597	GGACU
chr1	228394886	-	19.3772	GGACU
chr1	229326950	-	36.9258	AGACU
chr1	229593981	-	5.5055	UGACU
chr1	229594212	-	24.8518	UGACU
chr1	229594274	-	14.8799	GGACU
chr1	229594921	-	78.9606	GGACA
chr1	229602550	-	61.0046	AGACU
chr1	229635853	+	42.3441	AGACU
chr1	229635988	+	15.3972	AGACU
chr1	230279815	+	38.2016	GGACA
chr1	230838496	-	3.8307	GGACC
chr1	230838948	-	29.8942	GGACU
chr1	230839862	-	58.497	GGACA
chr1	230843571	-	38.0964	GGACA
chr1	230907000	-	12.9553	AGACU
chr1	231000394	+	20.6348	AGACU
chr1	231224174	-	81.3701	AGACU
chr1	231267826	+	11.421	GGACU
chr1	231364024	-	9.8858	GGACU
chr1	231370646	-	9.6165	UGACA
chr1	232398855	-	22.3253	AGACU
chr1	232479688	-	11.3804	AGACU
chr1	233384070	+	23.8155	AGACA
chr1	234383852	+	27.0759	GGACA
chr1	234391517	-	8.4207	GGACU
chr1	234391541	-	35.741	AGACU
chr1	234607296	-	15.4962	AGACA
chr1	234607449	-	23.1674	GGACU
chr1	234607603	-	52.4153	AGACA
chr1	234607667	-	4.9868	GGACC
chr1	235131848	-	11.886	GGACU
chr1	235167947	-	21.4512	AGACU
chr1	235168239	-	26.2492	AGACA
chr1	235182120	-	62.8084	GGACA
chr1	235182174	-	35.5387	AGACU
chr1	235329363	+	27.2927	AGACC
chr1	235342331	+	25.4224	GGACU
chr1	235437391	+	1.9617	UGACC
chr1	235449236	-	34.6375	AGACA
chr1	235458743	-	13.3888	AGACU
chr1	236483849	+	10.918	AGACU
chr1	236524018	+	17.0427	UGACA
chr1	236542988	-	13.7872	UGACA
chr1	236550900	-	13.461	AGACU
chr1	236582836	-	30.1154	AGACA
chr1	236816497	+	47.7034	AGACA
chr1	236897915	+	29.0006	AGACU
chr1	237603259	+	27.4077	AGACC
chr1	241594010	-	10.5674	GGACU
chr1	241630497	-	15.8595	AGACU
chr1	241633655	-	22.9007	AGACA
chr1	241633923	-	28.0615	AGACA
chr1	241634126	-	45.3566	AGACU
chr1	241634365	-	49.9126	AGACA
chr1	241635934	-	39.4777	UGACU
chr1	241872162	+	5.7665	GGACC
chr1	241878881	+	20.7287	AGACU
chr1	241879020	+	9.3154	GGACC
chr1	243125378	-	7.6626	GGACU
chr1	243126051	-	33.5188	GGACU
chr1	243164463	-	22.1417	UGACU
chr1	244409538	-	54.2498	AGACU
chr1	245087326	+	28.3463	GGACU
chr1	245091586	+	59.6234	GGACU
chr1	246541023	-	12.2257	AGACU
chr1	246849852	-	76.5876	AGACU
chr1	246850395	-	14.0327	GGACU
chr1	246850544	-	31.6187	GGACA
chr1	246850621	-	17.7401	GGACU
chr1	246850833	-	11.1294	UGACU
chr1	246861034	-	11.8644	AGACU
chr1	246861045	-	17.389	AGACC
chr1	247189873	-	32.6642	UGACU
chr1	247298868	-	10.8477	GGACU
chr1	247300052	-	25.6645	GGACU
chr1	247334389	+	22.3075	GGACU
chr1	248848248	+	17.3071	GGACC
chr1	248850031	-	26.6553	GGACA
chr2	1634129	-	16.2113	GGACU
chr2	1648322	-	7.5947	GGACC
chr2	1649183	-	18.5791	UGACU
chr2	1649248	-	38.4119	GGACA
chr2	3388288	+	10.6821	GGACU
chr2	3545166	-	9.9576	AGACC
chr2	3545789	-	13.042	AGACU
chr2	3558152	-	12.9546	AGACC
chr2	8683798	+	52.6415	GGACC
chr2	8730986	-	12.5226	UGACU
chr2	8778656	-	44.2859	AGACA
chr2	9323176	+	9.2233	GGACU
chr2	9490156	-	13.6359	UGACU
chr2	9490313	-	32.0539	GGACC
chr2	9585017	-	9.0895	GGACU
chr2	9587466	-	11.5971	AGACU
chr2	10054261	+	4.6085	UGACU
chr2	10427192	+	11.5365	UGACU
chr2	11180212	-	38.3067	GGACA
chr2	11181493	-	11.6333	AGACU
chr2	11181661	-	15.4983	AGACU
chr2	11183027	-	12.02	UGACU
chr2	11183190	-	45.8696	AGACU
chr2	11183216	-	53.3468	AGACU
chr2	11183326	-	54.6255	AGACU
chr2	11183377	-	29.0873	AGACU
chr2	11819534	+	60.1478	AGACA
chr2	11824769	+	30.6933	GGACA
chr2	15277040	-	21.1333	AGACU
chr2	15597421	+	9.1024	AGACC
chr2	15631096	+	3.1707	UGACU
chr2	17665509	-	13.9566	UGACC
chr2	17780978	+	43.1548	UGACU
chr2	17784666	+	29.7605	GGACU
chr2	18555623	-	25.3975	AAACU
chr2	18555671	-	10.6502	GGACU
chr2	19344908	-	16.9632	UGACU
chr2	19897040	-	27.2957	AGACU
chr2	19901585	-	18.925	GGACU
chr2	19910968	-	5.6993	GGACC
chr2	19911183	-	13.5549	AGACU
chr2	20200919	-	8.7755	UGACU
chr2	20201767	-	9.4761	AGACC
chr2	20202005	-	16.6062	GGACU
chr2	20202425	-	12.098	GGACC
chr2	20202584	-	15.2009	UGACU
chr2	20447659	+	8.0066	GGACU
chr2	20448154	+	17.8515	GGACC
chr2	20448494	+	32.6758	AGACC
chr2	20448659	+	18.0331	GGACU
chr2	20449031	+	5.8808	UGACU
chr2	23707578	+	53.3992	AGACA
chr2	23999689	+	16.4375	AGACU
chr2	23999878	+	28.3866	AGACU
chr2	24077505	-	20.8468	AGACA
chr2	24819703	+	24.8937	GGACU
chr2	24819832	-	17.4152	GGACU
chr2	24819910	+	52.5271	GGACU
chr2	24821544	+	14.3449	GGACU
chr2	24918646	-	29.7414	GGACU
chr2	24919106	-	33.6019	AGACA
chr2	25742916	-	19.9822	GGACC
chr2	26254437	+	9.548	AGACC
chr2	26263388	+	11.2154	AGACC
chr2	26778560	+	31.9121	AGACU
chr2	26794030	+	11.5538	AGACU
chr2	26794318	+	7.7072	GGACU
chr2	26827033	-	21.7724	GGACU
chr2	27040806	+	9.4781	GGACU
chr2	27040885	+	11.4526	AGACU
chr2	27070493	-	24.4276	AGACU
chr2	27200050	-	15.0265	GGACU
chr2	27200430	-	5.7409	UGACU
chr2	27207568	-	20.7213	GGACU
chr2	27209632	-	19.9278	UGACU
chr2	27308185	-	22.2339	GGACC
chr2	27309742	-	4.9138	UGACU
chr2	27326439	-	12.6374	AGACU
chr2	27326512	-	22.8527	AGACU
chr2	27326584	-	27.0759	GGACA
chr2	27326871	-	7.8601	GGACU
chr2	27358827	+	26.4034	GGACU
chr2	27381217	-	14.299	AGACU
chr2	27381571	-	10.145	AGACU
chr2	27392803	-	25.7141	AGACA
chr2	27392956	-	13.6532	UGACC
chr2	27434528	+	8.8005	AGACC
chr2	27440902	+	11.2431	AGACU
chr2	27652842	-	10.0656	AGACU
chr2	27653582	-	10.5504	UGACU
chr2	27779521	+	15.296	AGACU
chr2	28412414	+	29.0512	AGACU
chr2	28412618	+	49.4023	AGACU
chr2	28781770	+	12.6096	AGACC
chr2	28799344	+	25.2672	GGACA
chr2	28869625	-	29.9759	AGACU
chr2	28869744	-	37.8568	GGACU
chr2	28869797	-	13.5766	AGACU
chr2	28870051	-	37.4865	GGACA
chr2	29052142	+	36.3408	GGACU
chr2	30158746	+	27.9924	AGACA
chr2	30643639	+	17.6078	AGACU
chr2	32220331	+	10.4295	UGACU
chr2	32222654	+	3.2916	UGACU
chr2	32277967	+	41.6867	AGACU
chr2	32305552	+	6.1916	AGACC
chr2	32510554	+	15.7439	AGACU
chr2	32617920	+	11.3828	GGACU
chr2	32672291	+	13.4721	UGACA
chr2	32758371	+	8.0028	AGACC
chr2	33637631	+	10.4336	GGACU
chr2	36522273	+	19.3295	AGACC
chr2	36548559	+	9.3953	GGACU
chr2	36583357	-	7.3487	AGACC
chr2	36847350	-	14.4212	UGACC
chr2	36849059	-	10.2882	AGACC
chr2	36849087	-	14.9882	GGACU
chr2	37028801	-	17.7227	AGACA
chr2	37109282	-	12.269	AGACU
chr2	37227688	-	12.3019	UGACA
chr2	37227782	-	25.2504	GGACU
chr2	37227971	-	100	AGACA
chr2	37228206	-	19.5584	AGACU
chr2	37253135	-	19.4027	GGACU
chr2	37645399	-	54.2209	AGACU
chr2	37645550	-	60.7174	AGACA
chr2	38070990	-	38.8357	GGACC
chr2	38298306	-	27.0086	GGACU
chr2	38781587	+	17.1166	AGACU
chr2	38781764	+	9.4845	GGACU
chr2	38781871	+	52.4399	GGACA
chr2	38781928	+	15.1515	AGACU
chr2	38861074	-	8.576	GGACC
chr2	38861593	-	15.21	GGACC
chr2	38985336	-	28.6521	GGACU
chr2	38986222	-	14.7799	GGACC
chr2	39736741	-	28.41	GGACU
chr2	41157723	+	23.505	GGACU
chr2	42057260	+	14.458	AGACU
chr2	42329828	+	27.1467	AGACA
chr2	42329884	+	30.7923	AGACU
chr2	42330188	+	9.203	AGACC
chr2	42330610	+	20.0424	AGACU
chr2	42331759	+	56.8565	GGACA
chr2	42351203	-	12.7906	GGACU
chr2	43224173	-	12.6504	GGACU
chr2	43901504	-	10.9785	AAACA
chr2	44201450	+	37.9805	AGACU
chr2	44201582	+	44.4479	GGACA
chr2	44201810	+	25.2441	GGACU
chr2	44218510	+	8.6207	AGACU
chr2	45006136	-	7.2168	UGACU
chr2	46378673	+	12.5435	AGACU
chr2	46384575	+	3.9786	UGACU
chr2	46582033	+	10.2307	AGACC
chr2	46615141	-	14.2196	AGACU
chr2	46758622	+	52.524	GGACA
chr2	46759064	+	47.1683	AGACA
chr2	46903115	-	11.6405	AGACU
chr2	47074292	+	9.2926	AGACU
chr2	47335454	+	15.1147	AAACA
chr2	47798686	+	29.5113	AGACA
chr2	47799321	+	39.1471	GAACU
chr2	47799439	+	30.9874	AGACU
chr2	47799733	+	22.2119	GGACU
chr2	47800699	+	11.2375	UGACU
chr2	47800753	+	56.2293	AGACU
chr2	47800758	+	15.8609	GGACU
chr2	47801075	+	33.5698	GGACU
chr2	47801120	+	13.5741	GGACU
chr2	47807745	-	100	GGACA
chr2	47807896	-	44.5331	AGACU
chr2	47808018	-	19.1466	AGACU
chr2	53774347	+	21.261	AGACA
chr2	53787329	+	15.5874	UGACA
chr2	53864985	-	16.2063	AGACU
chr2	54632720	+	23.4411	GAACA
chr2	54661776	+	9.1278	GGACU
chr2	54669102	+	8.9514	AGACC
chr2	54972196	-	10.4629	AGACU
chr2	54972369	-	10.6438	GGACU
chr2	55050062	-	22.454	GGACU
chr2	55235597	+	17.809	AGACA
chr2	55289702	-	10.5829	AGACC
chr2	55295658	-	14.6314	AGACU
chr2	55295992	-	26.455	UGACU
chr2	55317567	-	12.7821	AGACC
chr2	55334520	-	14.104	AGACU
chr2	55344462	-	14.5142	AGACC
chr2	55564926	-	28.1305	AGACA
chr2	55598570	-	23.958	AGACU
chr2	55617678	-	17.1859	GGACU
chr2	55667000	-	19.9042	GGACA
chr2	55671999	-	13.6746	UGACA
chr2	58159480	-	12.2236	GGACU
chr2	58159536	-	7.0323	UGACU
chr2	58159653	-	38.6643	GGACA
chr2	58160123	+	29.5156	GGACA
chr2	58162426	+	22.1468	AGACC
chr2	60420401	+	9.259	UGACU
chr2	60797481	+	35.2782	GGACA
chr2	61018515	+	35.0859	GGACU
chr2	61031885	+	35.4617	GGACU
chr2	61048970	+	13.449	GGACC
chr2	61177856	+	8.3111	UGACU
chr2	61177967	+	17.0949	AGACU
chr2	61188259	-	27.5505	GGACC
chr2	61188428	+	33.3086	GGACU
chr2	61214310	-	9.1063	UGACU
chr2	61214464	-	22.0653	UGACU
chr2	61317734	-	7.6685	UGACU
chr2	61348056	-	7.1762	AGACC
chr2	61868169	-	5.5755	UGACU
chr2	61888182	-	13.09	GGACU
chr2	62146753	+	13.7101	UGACC
chr2	62707125	+	7.2385	GGACC
chr2	62948576	+	7.7194	UGACU
chr2	63056809	+	16.907	AGACU
chr2	64458476	+	18.9735	UGACU
chr2	64552981	+	14.8481	AGACU
chr2	64553135	+	14.0462	AGACU
chr2	64585507	+	11.5899	AGACU
chr2	64634532	-	11.053	UGACU
chr2	65021446	+	10.389	GGACU
chr2	65088341	-	4.4431	UGACU
chr2	65268723	+	5.3083	UGACU
chr2	65312233	-	21.574	AGACU
chr2	66571561	+	37.0347	UGACU
chr2	67405089	+	35.3581	AGACU
chr2	67410057	+	21.1405	AGACU
chr2	67410068	+	35.1847	AGACU
chr2	68047285	-	13.9306	AGACU
chr2	68130943	-	26.1904	AGACU
chr2	68174816	+	14.9781	AGACU
chr2	68174836	+	13.1282	GGACU
chr2	69146185	+	14.4548	UGACA
chr2	69146190	+	15.2093	AGACU
chr2	69245897	+	31.6842	GGACU
chr2	69245904	+	15.2235	GGACC
chr2	69246282	+	12.9785	GGACC
chr2	69325828	-	11.7472	AGACC
chr2	69879128	+	2.948	UGACU
chr2	70051233	-	8.1011	UGACU
chr2	70087693	+	20.3097	AGACU
chr2	70087770	+	20.7978	GGACU
chr2	70102783	+	20.5557	GGACU
chr2	70102967	+	7.6431	UGACU
chr2	70216258	-	21.3343	GGACA
chr2	70297145	-	29.116	GGACA
chr2	71349412	+	18.4239	AGACC
chr2	71423283	+	16.0184	AGACU
chr2	71427117	+	21.8172	UGACU
chr2	71434951	+	14.2918	AGACU
chr2	72130449	-	8.8446	AGACU
chr2	72130513	-	13.9177	AGACC
chr2	72131875	-	18.8799	GGACC
chr2	72465263	-	18.482	AGACU
chr2	72891521	+	16.3642	GGACU
chr2	73074848	-	7.5088	UGACC
chr2	73221852	+	9.9572	AGACU
chr2	73225935	+	7.6113	UGACU
chr2	73253000	+	11.7777	AGACU
chr2	73257317	-	6.9814	UGACU
chr2	73762600	-	4.8375	UGACU
chr2	73762697	-	14.3207	AGACU
chr2	73957233	+	17.2222	AGACA
chr2	74165269	-	6.218	UGACU
chr2	74457526	+	9.8344	AGACU
chr2	74461282	-	20.8299	AGACU
chr2	74461648	-	75.1329	GGACA
chr2	74472899	-	32.7034	GGACU
chr2	74527294	-	18.6375	AGACA
chr2	74533062	+	21.5545	AGACA
chr2	74880287	+	13.968	AGACC
chr2	74891650	+	27.8395	GGACC
chr2	75655741	+	12.2257	AGACU
chr2	80140604	-	6.5361	UGACU
chr2	84835441	-	21.6029	AGACU
chr2	84836342	-	61.0696	AGACU
chr2	84836473	-	18.534	AGACA
chr2	84837337	-	8.0502	UGACU
chr2	84837574	-	11.691	AGACU
chr2	84870368	-	8.6101	UGACU
chr2	84906590	+	13.8798	GGACU
chr2	85055536	+	18.6899	AGACC
chr2	85322140	-	16.1124	AGACU
chr2	85327286	-	40.4887	AGACA
chr2	85327370	-	33.5502	AGACA
chr2	85327454	-	49.8263	AGACA
chr2	85606696	-	10.0005	GGACU
chr2	85608106	-	51.0928	AGACU
chr2	86025315	-	24.6708	GGACU
chr2	86025601	-	11.51	AGACC
chr2	86026480	-	84.0082	GGACA
chr2	86027072	-	18.8911	AGACC
chr2	86027930	-	9.9015	UGACA
chr2	86039422	-	37.9169	AGACA
chr2	86141181	+	9.9789	AGACU
chr2	86213717	+	14.7525	GGACU
chr2	86466514	+	16.6641	UGACU
chr2	86773502	+	23.6707	GGACU
chr2	87521375	+	8.4908	GGACU
chr2	87583343	+	16.6903	AGACU
chr2	96186842	-	9.7329	GGACU
chr2	96208484	-	9.045	GGACU
chr2	96251837	-	8.8666	GGACU
chr2	96252072	-	16.5234	GGACU
chr2	96252411	-	21.7659	AGACC
chr2	96253277	-	31.8881	GGACU
chr2	96253466	-	31.9763	GGACA
chr2	96271368	+	82.3256	GGACA
chr2	96271379	+	8.7691	UGACU
chr2	96271403	+	49.908	AGACU
chr2	96271475	+	16.6759	AGACU
chr2	96272215	+	10.4051	AGACU
chr2	96273860	+	19.4934	AGACU
chr2	96278329	-	24.7845	AGACC
chr2	96593720	-	5.0156	UGACU
chr2	96594936	-	17.1413	UGACU
chr2	96595106	-	100	GGACA
chr2	96595163	-	60.4267	AGACU
chr2	96595290	-	55.3555	GGACU
chr2	96595377	-	20.6204	AGACU
chr2	96834984	+	9.6971	AGACU
chr2	97245453	+	28.8995	AGACU
chr2	97756851	-	10.4248	AGACC
chr2	98600150	-	27.3271	GGACU
chr2	98606245	-	19.6889	AGACC
chr2	99171388	-	6.7522	AGACC
chr2	99196002	+	57.1445	GAACC
chr2	99199329	+	27.3287	AGACC
chr2	99322107	-	20.3892	AGACU
chr2	99361277	+	27.4474	AGACU
chr2	99361498	+	40.0524	GGACA
chr2	99399508	+	26.7815	GGACA
chr2	99399518	+	11.3318	GGACU
chr2	99400851	-	14.0462	AGACU
chr2	100392659	-	26.1111	AGACA
chr2	101007766	-	27.9676	AGACU
chr2	101269561	+	8.9854	UGACU
chr2	101891586	+	10.4105	UGACU
chr2	106093940	-	58.1727	AGACU
chr2	106129713	-	44.9072	AGACA
chr2	108471647	+	25.438	AGACA
chr2	108684855	+	18.0608	AAACU
chr2	108686126	+	7.3487	AGACC
chr2	108764982	+	99.4453	GGACA
chr2	108765888	+	66.6151	GGACA
chr2	108767710	+	10.7349	UGACU
chr2	108767752	+	20.5047	GGACU
chr2	108782767	+	13.1728	GGACU
chr2	108783774	+	14.3512	GGACU
chr2	109574750	-	9.4371	UGACU
chr2	109916632	+	17.2381	AGACC
chr2	110382457	-	23.8786	AGACU
chr2	111429452	-	10.733	GGACU
chr2	111768081	-	3.6478	UGACU
chr2	111768244	-	19.9378	GGACU
chr2	111768688	-	19.5079	UGACU
chr2	112180612	+	56.9879	AGACU
chr2	112332682	+	29.8459	AGACU
chr2	112388952	-	100	GGACA
chr2	112502973	+	12.4275	GGACU
chr2	112529172	+	12.3192	GGACU
chr2	112531684	+	3.985	UGACU
chr2	112575361	+	100	GGACA
chr2	112575635	+	10.6742	UGACA
chr2	112575758	+	26.0531	GGACU
chr2	112589026	+	17.7956	AGACU
chr2	112658888	+	8.7861	AGACC
chr2	112659540	+	60.3057	GGACA
chr2	112738395	-	10.8747	GGACC
chr2	112757206	-	25.266	AGACC
chr2	113731592	-	25.576	AGACA
chr2	113755516	-	12.6447	AGACU
chr2	117830819	+	8.7583	GGACU
chr2	117831508	+	10.6724	AGACU
chr2	117917362	-	9.1814	AGACC
chr2	117920028	-	22.7597	GGACU
chr2	119245719	+	30.5457	UGACU
chr2	119311648	-	39.7638	AGACA
chr2	119368230	+	8.3909	AGACC
chr2	119681956	+	35.742	GGACU
chr2	120220302	-	29.0368	AGACU
chr2	120293298	+	61.4414	GGACA
chr2	120293991	+	9.4876	AGACU
chr2	121338440	-	12.4466	GGACU
chr2	121339800	-	14.0462	AGACU
chr2	121340125	-	79.234	GGACA
chr2	121340805	-	70.5946	AGACC
chr2	121365101	-	79.7724	AGACA
chr2	121727777	-	10.4557	AGACU
chr2	121728302	-	15.2382	AGACU
chr2	121731059	-	13.2371	AGACU
chr2	127306369	-	32.0734	UAACA
chr2	127480995	-	17.2624	GGACU
chr2	127494950	-	19.3797	AGACA
chr2	127505628	-	23.9422	GGACA
chr2	127702250	+	17.6318	GGACU
chr2	127706265	-	19.218	GGACU
chr2	127846382	-	10.6077	UGACU
chr2	127846712	-	40.6342	GGACU
chr2	127864042	-	47.7623	AGACU
chr2	127864215	-	12.8979	GGACC
chr2	127941637	-	14.5296	GGACU
chr2	127941683	-	43.3988	AGACU
chr2	128189976	+	21.3456	GGACU
chr2	128266292	-	100	GGACA
chr2	130152115	-	7.756	GGACC
chr2	130152283	-	33.5507	GGACU
chr2	130152487	-	21.1652	GGACC
chr2	130339187	-	5.4991	UGACU
chr2	130373266	+	16.8037	GGACU
chr2	130373375	+	3.9023	UGACU
chr2	130373712	+	20.26	AGACA
chr2	131048926	-	16.5687	UGACU
chr2	131052252	-	13.2301	GGACU
chr2	131055606	-	16.0979	AGACU
chr2	131521033	+	12.6815	AGACC
chr2	131521257	+	32.0831	AGACA
chr2	134454094	+	100	AGACA
chr2	134953533	+	38.496	GGACA
chr2	134954492	+	70.4639	GGACA
chr2	135169196	+	16.272	GGACC
chr2	135602532	+	36.8813	AGACA
chr2	135754247	+	100	GAACU
chr2	136114795	-	34.9102	AGACU
chr2	136115350	-	7.0896	UGACU
chr2	136115426	-	7.0323	UGACU
chr2	136118073	-	88.9789	GAACC
chr2	143946784	-	32.6273	AGACU
chr2	150469770	-	22.5807	UGACU
chr2	150470015	-	32.7544	GGACA
chr2	150470027	-	32.5442	GGACU
chr2	150470159	-	100	AGACA
chr2	151465999	+	9.8265	UGACA
chr2	151475205	+	60.8946	GGACA
chr2	151803229	-	23.9828	GGACU
chr2	152628312	+	19.397	AGACA
chr2	156325493	-	22.9572	GGACU
chr2	157737299	-	39.3315	AGACU
chr2	158065462	+	15.2238	AGACU
chr2	158621100	+	25.9212	AGACA
chr2	158625025	+	3.6211	UGACC
chr2	158625108	+	7.7656	AGACC
chr2	158625343	+	15.5679	GGACU
chr2	158680535	+	3.5547	UGACC
chr2	158680581	+	31.2893	GGACU
chr2	159230890	+	39.3315	AGACU
chr2	159231868	+	28.0854	GGACA
chr2	159235961	-	26.6807	AGACA
chr2	159236080	-	12.0198	GGACU
chr2	159282948	-	16.7596	UGACU
chr2	159747845	+	6.6444	AGACC
chr2	159747940	+	8.873	GGACU
chr2	159748439	+	31.3683	GGACC
chr2	160274414	-	15.9679	AGACU
chr2	161235513	+	23.3801	AGACU
chr2	169546502	-	9.558	UGACU
chr2	169637575	+	34.6284	AGACU
chr2	169751659	+	10.9253	AGACU
chr2	170083526	+	8.1681	AGACC
chr2	170752836	+	26.0033	GGACA
chr2	170993594	-	29.789	GGACA
chr2	171322025	-	36.6583	UGACA
chr2	171322159	-	61.1384	AAACC
chr2	171556593	+	16.1413	AGACU
chr2	171727909	+	30.9633	UAACC
chr2	171966492	+	18.534	AGACA
chr2	172080853	+	26.4041	UGACU
chr2	172089363	+	4.8375	UGACU
chr2	172498002	+	13.8873	AGACU
chr2	172504686	+	26.3638	AGACU
chr2	173226592	+	9.9066	AGACU
chr2	173261111	+	12.5291	AGACU
chr2	173266273	+	14.7717	GGACU
chr2	173266898	+	19.9413	AGACU
chr2	173365459	+	7.0536	UGACC
chr2	173955578	-	34.2259	GGACU
chr2	173955678	-	15.8164	GGACU
chr2	173955821	-	26.501	AGACU
chr2	174348476	-	31.1029	AGACU
chr2	174395585	-	15.9534	AGACU
chr2	174800161	-	12.6302	AGACU
chr2	175930128	-	56.2298	AGACA
chr2	177219581	+	7.6563	GGACU
chr2	177221648	+	9.3019	GGACC
chr2	177231272	-	58.4736	AGACA
chr2	177233299	-	2.8017	UGACU
chr2	177445623	+	24.7821	AGACA
chr2	177538280	+	10.2234	GGACU
chr2	178501168	+	14.7011	AGACC
chr2	180873035	-	84.8731	UGACC
chr2	181062971	+	21.25	GGACU
chr2	181915295	+	13.1559	AGACC
chr2	181915706	+	45.6678	GGACA
chr2	181916316	+	29.5631	AGACA
chr2	181929896	+	14.7397	AGACU
chr2	182718112	+	11.6129	UGACU
chr2	182718124	+	17.1671	AGACU
chr2	182777337	+	8.5557	AGACU
chr2	182925644	-	9.307	AGACU
chr2	183161068	+	23.781	AGACA
chr2	186509147	+	11.1781	AGACU
chr2	186665156	+	29.0798	AGACA
chr2	189666197	+	29.6713	GGACU
chr2	189667368	+	8.9813	GGACU
chr2	189771372	-	9.4804	AGACU
chr2	189867852	+	8.6466	UGACC
chr2	190371149	+	10.1151	GGACU
chr2	190659397	+	71.8123	AGACU
chr2	190659596	+	41.125	GGACA
chr2	190687208	+	10.6116	AGACC
chr2	190690463	+	18.8294	GGACU
chr2	190896188	+	38.055	AGACA
chr2	191686289	+	4.4558	UGACU
chr2	195680517	+	45.1834	AGACA
chr2	195735422	+	10.9432	GGACU
chr2	196137676	-	16.154	GGACU
chr2	196785454	-	9.534	UGACA
chr2	196986817	-	13.9349	UGACU
chr2	197474130	+	56.9827	GGACA
chr2	197486354	-	71.0752	GAACU
chr2	197487995	-	6.0296	UGACC
chr2	197548349	+	11.5393	AGACU
chr2	197706021	+	9.8127	GGACC
chr2	197707082	+	71.6416	GGACA
chr2	197707182	+	13.5902	GGACC
chr2	199963837	+	11.7395	GGACU
chr2	200477846	+	10.626	AGACC
chr2	200571157	+	18.0892	UGACU
chr2	200572625	+	9.1599	AGACC
chr2	200573473	+	17.8751	AGACU
chr2	200573735	+	34.2239	AGACU
chr2	200823273	+	8.5783	UGACU
chr2	200823800	+	12.623	AGACU
chr2	200892059	+	26.8749	UGACU
chr2	200903649	+	33.6098	AGACU
chr2	200911026	-	8.0003	GGACU
chr2	200911058	-	10.8313	AGACU
chr2	200911336	-	8.8073	UGACU
chr2	201064219	+	10.2298	GGACU
chr2	201284870	+	5.2637	UGACU
chr2	201284921	+	18.0263	GGACC
chr2	201284936	+	13.6696	GGACU
chr2	201284997	+	60.3688	GGACA
chr2	201285130	+	98.2752	AGACU
chr2	201287383	+	60.985	GAACA
chr2	201381134	-	43.8973	AGACU
chr2	201480156	+	27.2379	AGACU
chr2	202220084	-	11.7968	GGACU
chr2	203190980	+	16.6699	AGACA
chr2	203427299	+	8.0884	UGACU
chr2	206122928	-	40.4598	AAACC
chr2	206144102	-	10.3473	AGACU
chr2	206766834	+	14.8226	GGACU
chr2	206786873	+	33.1877	AGACA
chr2	206792192	+	20.5987	AGACU
chr2	207613333	-	7.2168	UGACU
chr2	207753746	+	31.3052	AGACU
chr2	210019718	+	8.3405	AGACC
chr2	214728716	-	60.5639	AGACU
chr2	215346949	+	21.8774	AGACU
chr2	215372292	-	17.274	AGACC
chr2	215382224	-	9.6899	AGACU
chr2	216141267	+	13.5333	AGACU
chr2	216529492	+	65.183	AAACC
chr2	218404445	+	8.408	GGACC
chr2	218593678	+	27.3193	AGACA
chr2	218594460	+	7.225	GGACC
chr2	218594705	+	16.1557	AGACU
chr2	218638151	-	23.384	GGACU
chr2	218644277	-	28.3336	GGACU
chr2	218702642	+	24.3418	GGACA
chr2	218739001	+	18.3946	UGACU
chr2	219218211	-	10.6693	GGACU
chr2	219220215	-	4.7246	GGACC
chr2	219232012	+	6.4752	UGACC
chr2	219248820	+	12.7906	GGACU
chr2	219250690	-	10.3745	AGACC
chr2	219250947	-	8.3206	GGACC
chr2	219251220	-	3.5333	UGACU
chr2	219271386	+	14.0534	AGACU
chr2	219271542	+	13.4557	GGACC
chr2	219374277	-	15.78	AGACU
chr2	219539483	-	19.5184	GGACC
chr2	219539843	-	3.6097	UGACU
chr2	219540294	-	8.2104	UGACC
chr2	219540314	-	7.8601	GGACU
chr2	221944613	+	40.7186	AGACU
chr2	222624304	-	7.0196	UGACU
chr2	222909081	+	20.4831	AGACU
chr2	222941626	+	32.6072	GGACA
chr2	223757691	-	4.3418	UGACC
chr2	223878451	-	12.3629	AGACU
chr2	223959742	+	100	GGACA
chr2	224474196	-	17.7656	GGACU
chr2	224474214	-	37.6848	GGACU
chr2	224800182	-	6.9024	GGACC
chr2	227003781	-	12.1353	AGACC
chr2	227536972	+	25.5535	AGACC
chr2	227555214	+	14.1184	AGACU
chr2	229767382	-	11.1853	GGACU
chr2	229767415	-	30.616	AGACA
chr2	229767633	-	15.759	GGACU
chr2	229767661	-	4.0486	UGACU
chr2	229803660	-	16.2103	AGACC
chr2	230818939	+	14.8842	AGACU
chr2	230875786	+	27.8716	AGACA
chr2	231455149	-	12.3255	GGACU
chr2	231712834	+	6.7378	AGACC
chr2	232568847	+	15.161	AGACC
chr2	232581119	+	5.7282	UGACU
chr2	232856923	+	26.5081	GGACA
chr2	232857053	+	20.0641	AGACU
chr2	232857068	+	26.0977	GGACU
chr2	232857315	+	31.1338	AGACA
chr2	233294452	+	20.7014	GGACC
chr2	233476010	-	22.2473	GGACC
chr2	233476885	-	30.4548	GGACU
chr2	233841201	-	13.7236	AGACC
chr2	233841564	-	54.1014	GGACA
chr2	233866390	-	22.3685	UGACA
chr2	233866838	-	33.6566	UGACU
chr2	235041980	+	37.6997	UGACC
chr2	235042172	+	28.8495	GGACU
chr2	235042759	+	65.8233	AGACU
chr2	235042864	+	15.7612	GGACC
chr2	235043192	+	18.5491	GGACU
chr2	235053736	+	13.2365	GGACU
chr2	235054128	+	30.7163	GGACC
chr2	235055146	+	14.6761	GGACU
chr2	235055363	+	28.2826	GGACU
chr2	235055411	+	27.5597	GGACA
chr2	235055488	+	9.4905	AGACC
chr2	236131162	+	11.1709	AGACU
chr2	237764287	+	19.1466	AGACU
chr2	237765842	+	7.9596	AGACC
chr2	238041485	+	17.5687	AGACC
chr2	238091369	+	75.9436	GGACU
chr2	238094763	+	19.7785	GGACU
chr2	238446638	+	31.6809	AGACU
chr2	238450758	+	18.0968	GGACU
chr2	240130913	-	15.8884	AGACU
chr2	240130927	-	100	UAACC
chr2	240575132	+	6.956	UGACU
chr2	241095984	-	31.3721	GGACU
chr2	241228227	-	2.5154	UGACU
chr2	241262796	-	7.0109	AGACC
chr2	241495352	-	10.9614	AGACU
chr2	241633498	-	5.0792	UGACU
chr2	241672447	+	16.8565	AGACU
chr3	3147690	+	11.1637	AGACU
chr3	3148232	+	14.9926	AGACU
chr3	3148250	+	38.1758	AGACA
chr3	3148550	+	2.5918	UGACU
chr3	4316584	+	43.721	UGACU
chr3	4675120	+	6.1054	UGACC
chr3	4775309	+	12.3447	GGACU
chr3	4983052	+	21.1545	GGACU
chr3	4983129	+	12.7778	GGACU
chr3	4983593	+	15.8523	AGACU
chr3	4983688	+	44.9882	AGACU
chr3	5215971	+	12.545	AGACC
chr3	6736059	+	15.2367	GGACU
chr3	8877243	-	8.1914	GGACU
chr3	9386082	+	29.2001	GGACA
chr3	9453772	+	3.4888	UGACU
chr3	9470728	+	27.3398	GGACU
chr3	9475688	+	49.6407	AGACU
chr3	9475916	+	42.2718	AGACU
chr3	9476071	+	57.9632	AGACU
chr3	9476234	+	36.7524	AGACU
chr3	9476295	+	40.7836	AGACU
chr3	9477112	+	18.4727	GGACU
chr3	9739148	+	21.8709	GGACC
chr3	9747440	+	7.8021	UGACU
chr3	9756908	+	26.0021	GGACU
chr3	9806562	+	3.6987	UGACU
chr3	9893337	+	30.8284	AGACU
chr3	9893421	+	100	GGACA
chr3	9893706	+	14.4652	AGACU
chr3	9986685	-	14.1257	AGACU
chr3	10260599	+	22.0781	GGACU
chr3	10270789	+	19.9278	UGACU
chr3	10279625	+	20.6493	AGACU
chr3	10279740	+	7.8912	UGACU
chr3	10279787	+	14.5614	GGACU
chr3	12503460	+	15.7647	AGACC
chr3	12584086	-	8.357	GGACU
chr3	12584387	-	11.3154	AGACU
chr3	12584510	-	14.4502	UGACU
chr3	12900358	-	95.4618	AGACA
chr3	13316684	-	26.4218	AGACA
chr3	13316901	-	11.835	GGACU
chr3	13316965	-	15.8291	GGACU
chr3	13317342	-	17.9618	AGACU
chr3	13348553	-	8.2792	UGACU
chr3	14113059	-	35.0186	AGACU
chr3	14141800	+	10.7841	AGACC
chr3	14141901	+	24.0401	GGACU
chr3	14142077	+	21.5749	GGACU
chr3	14142287	+	21.3646	AGACA
chr3	14142405	+	25.7089	GGACA
chr3	14142590	+	47.235	AGACU
chr3	14158246	-	49.9441	AGACU
chr3	14486079	+	13.7046	UGACA
chr3	14488679	+	14.3857	AGACU
chr3	14655613	+	15.231	AGACU
chr3	14945324	-	9.9906	UGACU
chr3	14945419	-	28.0327	UGACU
chr3	15039218	+	22.7627	AGACA
chr3	15042504	-	27.9892	AGACU
chr3	15042541	-	14.4941	AGACU
chr3	15042803	-	23.8135	AGACU
chr3	15042935	+	62.5124	AGACA
chr3	15043002	-	35.5098	AGACU
chr3	15043170	+	26.4866	AGACU
chr3	15044595	-	9.6629	GGACU
chr3	15049820	-	12.7771	UGACU
chr3	15051120	-	7.2912	AGACC
chr3	15051211	-	9.5093	AGACU
chr3	15052311	-	7.2996	GGACU
chr3	15052445	-	7.4843	GGACU
chr3	15070195	-	10.5279	AGACU
chr3	15072187	-	44.4907	GAACU
chr3	15074375	-	19.2792	AGACC
chr3	15220904	+	17.9065	AGACC
chr3	15233888	+	4.3031	UGACU
chr3	15251203	+	14.9815	GGACC
chr3	15426336	-	28.1133	AGACA
chr3	15439259	+	21.1429	UGACU
chr3	15670065	-	3.317	UGACU
chr3	15686081	-	10.5929	AGACU
chr3	16302709	+	17.2827	AGACU
chr3	17010201	+	49.3693	GGACA
chr3	19950897	+	37.0028	GGACA
chr3	20154085	+	10.1852	GGACU
chr3	22381969	+	11.0357	AGACC
chr3	23499718	+	15.1371	AGACU
chr3	23889248	+	10.8097	AGACU
chr3	23890547	+	19.6648	UGACC
chr3	23919653	+	20.5016	AGACA
chr3	23920689	+	8.7435	AGACU
chr3	23977291	+	38.7215	GGACC
chr3	25601115	-	10.9036	AGACU
chr3	25719421	-	16.4916	GGACU
chr3	25794488	+	26.5627	GGACU
chr3	27398215	-	26.5165	AGACC
chr3	27635050	+	14.0614	AGACC
chr3	27635094	+	16.9115	AGACA
chr3	28324369	-	22.2103	AGACA
chr3	31633077	+	81.5589	UAACA
chr3	31661301	-	13.3454	AGACU
chr3	31683685	-	20.8694	GGACC
chr3	31683710	-	19.4139	AGACU
chr3	31683853	-	33.9583	GGACU
chr3	32165983	+	19.5365	GGACU
chr3	32483957	-	40.5524	AGACU
chr3	32997099	-	59.6392	AGACU
chr3	33014267	-	8.8475	GGACU
chr3	33389481	-	53.146	UAACC
chr3	33390270	-	13.4321	AGACU
chr3	33390318	-	34.4767	AGACU
chr3	33543513	-	7.9237	AGACC
chr3	33866634	+	13.7652	GGACU
chr3	36642521	-	18.4168	AGACC
chr3	36988189	-	12.3557	AGACU
chr3	36989708	-	26.836	AGACA
chr3	36991627	-	31.3084	GGACU
chr3	36991648	-	31.0927	GGACC
chr3	36992304	-	28.2571	GGACU
chr3	37016491	-	17.3324	GGACU
chr3	37016499	-	23.4795	GGACA
chr3	37275946	+	12.969	AGACC
chr3	37366203	+	7.6506	AGACC
chr3	37981074	+	31.1771	GGACA
chr3	37981163	+	9.2926	AGACU
chr3	38253291	+	63.187	GGACA
chr3	38253568	+	33.0713	UGACU
chr3	38506933	+	20.2158	AGACU
chr3	38524145	+	100	GGACA
chr3	38524227	+	24.4782	AGACU
chr3	39094889	+	12.1282	UGACU
chr3	39095057	+	11.5738	GGACC
chr3	39100315	-	17.7266	UGACU
chr3	39360022	+	10.1812	AGACU
chr3	39392000	+	10.6907	AGACC
chr3	39396531	+	15.4596	GGACU
chr3	39396685	+	27.0733	GGACC
chr3	39412277	+	11.0481	AGACU
chr3	40538849	+	37.7961	AGACA
chr3	40538969	+	9.9524	UGACU
chr3	40539385	+	22.3759	AGACU
chr3	41239420	+	16.4591	AGACU
chr3	42201014	+	14.5214	AGACC
chr3	42553261	-	8.0375	UGACU
chr3	42591541	+	7.5657	UGACC
chr3	42594897	+	52.1875	GGACA
chr3	42617600	+	54.1586	AGACA
chr3	42637200	+	29.8098	AGACU
chr3	42637254	+	33.4581	AGACU
chr3	42638361	+	13.727	GGACU
chr3	42638924	+	12.9425	UGACU
chr3	43080538	-	100	AGACU
chr3	43348474	+	13.4721	AGACC
chr3	43577138	-	15.426	AGACU
chr3	43702307	+	36.6513	AGACU
chr3	43718528	+	10.319	GGACU
chr3	44407556	+	25.6413	AGACU
chr3	44852837	+	21.7768	GGACC
chr3	44865117	+	43.7746	GGACU
chr3	44925641	-	8.6277	UGACC
chr3	45159907	-	9.1336	AGACU
chr3	45224922	-	9.4208	GGACU
chr3	45476498	+	4.2586	UGACU
chr3	45547641	+	13.2033	UGACU
chr3	45547958	+	9.338	GGACU
chr3	45548090	+	38.1595	GGACA
chr3	45594929	+	7.7493	GGACC
chr3	45676923	+	9.5163	GGACU
chr3	45743665	+	14.0245	AGACU
chr3	45745249	+	11.4669	AGACC
chr3	46941041	-	10.4607	AGACC
chr3	47017050	-	12.0812	AGACU
chr3	47017109	-	56.6672	GGACA
chr3	47017660	-	13.461	AGACU
chr3	47057326	-	9.0618	UGACU
chr3	47062166	-	12.4144	UGACA
chr3	47084111	-	46.8666	GGACA
chr3	47084140	-	22.5348	AGACU
chr3	47123155	-	17.8484	GGACU
chr3	47275429	-	21.574	AGACU
chr3	47344865	+	9.488	UGACU
chr3	47346674	+	9.5048	AGACC
chr3	47413168	+	67.3512	GGACA
chr3	47413787	-	17.0458	GGACU
chr3	47496037	-	30.372	GGACU
chr3	47846238	+	9.166	GGACU
chr3	47846778	+	11.4237	AGACU
chr3	47871278	-	11.6116	AGACU
chr3	47909209	-	30.6573	UGACA
chr3	47909275	-	45.9222	UGACU
chr3	47911563	-	26.4348	GGACC
chr3	47916559	-	13.3071	UGACA
chr3	47917088	-	9.1842	AGACU
chr3	48159030	-	10.3529	AGACC
chr3	48270303	+	13.5694	AGACU
chr3	48291287	-	24.3676	AGACC
chr3	48293312	-	6.8016	GGACC
chr3	48404392	-	25.3481	UGACU
chr3	48409578	-	14.0614	AGACC
chr3	48415645	-	48.4439	GGACA
chr3	48460483	+	23.3377	UGACU
chr3	48467376	+	15.2302	GGACC
chr3	48467573	+	12.5039	GGACU
chr3	48587057	-	23.1079	AGACA
chr3	48673914	-	10.8386	AGACU
chr3	48688310	-	67.6904	AGACA
chr3	48688620	-	5.4864	UGACU
chr3	48693074	-	14.6097	AGACU
chr3	48693900	-	18.966	AGACU
chr3	48693932	-	41.0076	AGACU
chr3	48694402	-	8.6882	GGACU
chr3	48694769	-	14.6964	AGACU
chr3	48857166	-	9.1625	AGACU
chr3	48857224	-	8.6054	GGACU
chr3	48857570	-	14.9637	AGACU
chr3	48857580	-	15.931	GGACU
chr3	48927668	+	14.9309	GGACU
chr3	48983395	+	30.4779	AGACA
chr3	48984832	+	26.4908	AGACA
chr3	49007076	+	2.8272	UGACU
chr3	49011807	+	8.0576	GGACU
chr3	49011884	+	16.0152	UGACU
chr3	49012630	+	17.224	UGACU
chr3	49013752	+	23.9484	UGACU
chr3	49015284	+	11.9818	UGACU
chr3	49030055	-	25.2729	AGACU
chr3	49030160	-	25.6263	GGACU
chr3	49057448	-	35.5516	GGACA
chr3	49057557	-	22.2762	AGACC
chr3	49101691	-	6.5725	AGACC
chr3	49132561	-	18.2954	UGACA
chr3	49163056	-	17.6439	AGACU
chr3	49163491	-	12.5989	UGACU
chr3	49278219	-	73.315	AGACU
chr3	49278303	-	30.9247	GGACA
chr3	49357447	-	13.1199	AGACC
chr3	49423238	-	4.5768	GGACC
[truncated: 8,894 more rows]

## Sheet: HEK293 polyA
Chrom	Position	Strand	m6A fracrion (%)	5-mer
chr1	632134	+	3.8641	UGACU
chr1	634379	+	6.4657	UGACC
chr1	727957	-	14.9182	GGACU
chr1	728536	-	34.8502	GGACU
chr1	729619	-	26.1069	AGACC
chr1	729735	-	15.7035	UGACU
chr1	917938	-	18.5371	GGACC
chr1	998995	-	10.6796	AGACU
chr1	999043	-	13.3888	AGACU
chr1	1055458	+	4.583	UGACU
chr1	1233776	+	23.5462	AGACU
chr1	1233972	+	27.8809	AGACU
chr1	1255302	-	7.6754	GGACU
chr1	1311600	-	11.207	AGACU
chr1	1314916	+	14.0964	GGACU
chr1	1315948	+	47.4099	AGACA
chr1	1319342	-	17.3188	AGACU
chr1	1319448	-	5.4419	UGACU
chr1	1327914	+	44.7064	AGACU
chr1	1357294	+	10.4861	UGACC
chr1	1373740	-	18.6319	GGACU
chr1	1399864	+	38.5657	AGACU
chr1	1400890	+	23.6212	UGACA
chr1	1400983	+	14.8226	GGACU
chr1	1401898	+	24.4701	UGACU
chr1	1401945	+	83.7137	GGACA
chr1	1401993	-	24.4541	AGACA
chr1	1402080	-	10.5674	GGACU
chr1	1439249	+	13.6696	GGACU
chr1	1541741	-	14.708	GGACU
chr1	1598193	-	24.8428	GGACU
chr1	1598968	-	9.2174	AGACC
chr1	1599145	-	26.8911	AGACU
chr1	1599153	-	18.4025	AGACU
chr1	1638511	-	19.9148	AGACA
chr1	1655372	-	21.1057	AGACA
chr1	1663567	-	100	GAACC
chr1	1665564	-	12.5989	UGACU
chr1	1665580	-	30.6706	AGACC
chr1	1727805	-	41.7444	AGACU
chr1	1728428	-	12.1751	AGACU
chr1	1730842	-	18.409	GGACU
chr1	1751580	-	9.7839	GGACU
chr1	2229073	+	11.6897	AGACC
chr1	2306584	+	7.1044	AGACC
chr1	2307084	+	26.3638	AGACU
chr1	2307647	+	10.096	GGACU
chr1	2307780	+	61.6571	GAACU
chr1	2308291	+	45.0532	AGACU
chr1	2393170	+	10.3763	GGACU
chr1	2403679	+	3.7305	UGACU
chr1	2514435	-	9.9789	AGACU
chr1	3434268	+	10.1814	UGACU
chr1	3628845	+	32.8874	AGACU
chr1	3629952	+	14.1474	GGACU
chr1	3631318	-	83.7348	GGACA
chr1	3733549	+	20.1759	UGACU
chr1	3745628	-	37.8824	AGACA
chr1	3746240	-	13.8098	GGACU
chr1	3781102	-	2.859	UGACU
chr1	3813905	-	8.1896	AGACC
chr1	3890928	-	12.2644	UGACA
chr1	6223886	-	32.3531	GGACU
chr1	6224027	-	9.4435	UGACU
chr1	6224723	-	10.4209	GGACU
chr1	6225029	-	31.4925	GGACA
chr1	6247409	-	11.2067	UGACA
chr1	6467402	-	25.295	GGACU
chr1	6524499	-	6.9114	UGACC
chr1	6532614	-	10.2379	AGACC
chr1	6593432	-	80.1384	GGACA
chr1	6599081	-	11.2793	AGACU
chr1	6616797	+	14.1329	AGACU
chr1	6621633	+	9.338	GGACU
chr1	6621873	+	16.447	GGACU
chr1	6633168	+	82.4729	GGACA
chr1	6633213	+	21.2265	AGACA
chr1	6635488	-	7.8665	GGACU
chr1	6667792	-	100	GAACC
chr1	6680979	-	26.3182	AGACA
chr1	6783998	-	15.2645	UGACU
chr1	6887991	+	10.6947	UGACC
chr1	7781086	+	4.5639	UGACU
chr1	8013209	-	16.7566	AGACC
chr1	8013385	-	83.5244	GGACA
chr1	8013984	-	63.4604	GGACA
chr1	8358307	-	3.9625	UGACC
chr1	8358772	-	19.5492	GGACU
chr1	8362717	-	31.8575	UGACA
chr1	8495088	-	12.0244	UGACA
chr1	9264028	+	13.7524	GGACU
chr1	9269155	+	13.9667	AGACU
chr1	9583337	+	33.2558	AGACU
chr1	9602291	+	22.9433	UGACU
chr1	9729785	-	29.9904	AGACU
chr1	9730527	-	10.7476	UGACU
chr1	9982520	+	14.3047	UGACA
chr1	10033535	+	4.4367	UGACU
chr1	10268243	+	9.1311	AGACC
chr1	10295114	+	11.6681	AGACC
chr1	10303437	+	8.4065	UGACU
chr1	10304932	+	16.8059	AGACU
chr1	10374970	+	9.6917	AGACC
chr1	10378024	+	17.6116	AAACC
chr1	10378590	+	16.1552	UGACU
chr1	10380332	+	25.772	GGACA
chr1	10420140	+	18.7493	AGACU
chr1	10461304	-	13.4913	GGACU
chr1	10461416	-	6.9878	UGACU
chr1	10461686	-	9.8354	AGACC
chr1	10462837	-	18.2002	AGACU
chr1	10623056	+	37.8861	GGACA
chr1	10629875	+	23.3458	GGACU
chr1	10629899	+	5.9345	GGACC
chr1	11022964	+	10.9241	GGACU
chr1	11068703	-	13.9216	AAACA
chr1	11107043	-	10.4557	AGACU
chr1	11107263	-	32.46	GGACA
chr1	11114843	-	9.6177	AGACU
chr1	11204669	-	6.7651	UGACU
chr1	11212868	-	3.2725	UGACU
chr1	11273583	+	18.1496	AGACU
chr1	11273848	+	46.4503	UGACU
chr1	11674736	-	24.1025	AGACU
chr1	11750281	+	21.0644	GGACC
chr1	11815874	+	7.9924	UGACC
chr1	11919990	-	24.89	AGACU
chr1	11922763	-	15.5528	GGACC
chr1	11922826	-	12.3266	GGACC
chr1	11974832	+	17.0046	GGACC
chr1	11975067	+	12.4208	UGACU
chr1	11975275	+	14.4291	AGACU
chr1	12011803	+	69.3072	GGACA
chr1	12012042	+	10.7203	GGACU
chr1	12276230	+	35.9938	AGACU
chr1	12277018	+	25.628	UGACU
chr1	12277700	+	39.4004	GGACA
chr1	12311574	+	69.3856	GAACC
chr1	13616077	+	10.511	AGACC
chr1	13779156	+	20.158	AGACU
chr1	13780223	+	100	GGACA
chr1	13780371	+	36.1568	UGACU
chr1	13781322	+	22.6387	GGACU
chr1	13786788	+	67.9024	GAACU
chr1	13786807	+	17.7146	GGACU
chr1	15536647	+	16.8802	GGACU
chr1	15660122	+	11.2082	AGACC
chr1	15661387	+	32.3383	AGACU
chr1	15661722	+	30.5457	UGACU
chr1	15727160	+	18.0013	GGACU
chr1	15786144	+	12.5737	AGACC
chr1	15872896	+	59.6116	GGACA
chr1	15873128	+	29.8603	AGACU
chr1	15873989	+	29.1906	UGACU
chr1	15876326	+	23.1611	GGACU
chr1	15928186	+	8.2805	GGACU
chr1	15929434	+	24.8828	AGACU
chr1	15930262	+	10.1533	GGACU
chr1	15930744	+	10.1024	GGACU
chr1	15931257	+	9.8777	AGACU
chr1	15932914	+	24.8589	UGACA
chr1	15933501	+	14.6825	GGACU
chr1	15933970	+	27.8037	UGACU
chr1	15935499	+	13.5405	AGACU
chr1	15937487	+	12.1173	AGACU
chr1	15939644	+	36.8976	GGACA
chr1	15939868	+	35.2642	AGACU
chr1	16124924	-	38.4175	AGACA
chr1	16148506	-	37.2024	GGACC
chr1	16232597	-	6.3045	UGACC
chr1	16250602	-	18.1032	GGACU
chr1	16250737	-	50.3998	GGACA
chr1	16395229	+	12.1727	GGACU
chr1	16395428	+	7.5798	GGACU
chr1	16459162	+	20.9455	AGACU
chr1	16459787	+	11.7705	AGACU
chr1	16566423	-	65.4631	AGACC
chr1	16618373	-	11.2809	GGACU
chr1	16989722	-	97.5157	AGACA
chr1	17000408	-	8.6711	AGACC
chr1	17407518	-	13.2226	AGACU
chr1	17408109	-	19.7101	AGACU
chr1	17408963	-	13.8656	AGACU
chr1	18904390	-	16.6325	AGACU
chr1	19160218	-	10.3745	AGACC
chr1	19219293	-	35.1775	AGACU
chr1	19219342	-	23.4451	AGACU
chr1	19243660	-	29.2102	AGACU
chr1	19258888	+	14.7589	GGACU
chr1	19259868	+	18.8526	UGACU
chr1	19299534	-	65.0964	AAACU
chr1	19356638	-	17.6364	AGACA
chr1	19608342	+	100	UGACC
chr1	19657253	+	18.874	GGACU
chr1	19908968	+	60.7864	AGACA
chr1	19910238	+	74.7318	UAACC
chr1	20482746	-	15.9438	GGACU
chr1	20500232	-	31.5075	AGACU
chr1	20500309	-	28.6011	GGACU
chr1	20500409	-	13.8522	UGACU
chr1	20501289	-	54.9867	AGACU
chr1	20904945	-	16.4628	AGACA
chr1	20942015	-	10.8848	AGACC
chr1	20942090	-	10.1116	UGACA
chr1	21218285	-	25.5763	AGACU
chr1	21219065	-	15.6139	AGACU
chr1	21423839	-	48.1521	AGACA
chr1	21455016	+	11.9242	GGACU
chr1	21484185	+	35.7209	GAACA
chr1	22091857	+	10.2678	AGACU
chr1	22092731	+	9.9355	AGACU
chr1	22490471	+	32.3383	AGACU
chr1	22506115	+	6.0653	UGACU
chr1	22526340	+	8.4001	UGACU
chr1	22526350	+	25.295	GGACU
chr1	22529196	+	40.7885	GGACA
chr1	23055940	+	20.7432	AGACA
chr1	23083586	+	24.3409	AGACU
chr1	23084743	-	45.9563	AGACU
chr1	23092653	-	13.8511	AGACU
chr1	23093864	-	12.5226	UGACU
chr1	23310261	-	23.0799	GGACA
chr1	23337828	-	8.0674	AGACC
chr1	23508449	-	5.7472	UGACU
chr1	23558265	-	15.6826	GGACU
chr1	23751513	+	73.7238	GGACA
chr1	23751910	+	32.2321	GGACU
chr1	23787293	+	100	UGACC
chr1	23787442	+	25.7509	GGACA
chr1	23845546	-	16.151	GGACC
chr1	23845741	-	20.2499	GGACU
chr1	23961127	+	9.0397	AGACU
chr1	23967574	-	4.195	UGACU
chr1	24514383	+	47.855	GGACA
chr1	24536159	+	100	UAACC
chr1	24536217	+	9.631	GGACU
chr1	24840925	+	15.296	AGACU
chr1	25360692	+	12.139	AGACU
chr1	25362130	+	14.3449	GGACU
chr1	25458577	+	44.5836	AGACU
chr1	25458676	+	15.6061	GGACU
chr1	25458835	+	20.2436	GGACU
chr1	25484127	+	20.6224	AGACA
chr1	25498424	+	11.9242	GGACU
chr1	25815789	+	20.3458	AGACU
chr1	25817830	+	17.2381	AGACC
chr1	25818217	+	12.1245	AGACU
chr1	25832344	+	13.3242	UGACU
chr1	25835030	-	20.199	GGACU
chr1	25835582	-	23.4234	AGACU
chr1	25835652	-	17.0588	AGACU
chr1	25900965	-	14.6458	AGACU
chr1	25962071	-	26.8333	AGACU
chr1	26469731	+	16.712	AGACU
chr1	26571528	+	4.4367	UGACU
chr1	26574557	+	38.1323	AGACU
chr1	26696365	+	33.9989	AGACA
chr1	26761423	+	22.7855	GGACA
chr1	26779375	+	28.4864	GGACU
chr1	26779813	+	33.264	GGACU
chr1	26779891	+	24.7564	UGACU
chr1	26780011	+	12.3131	GGACC
chr1	26780159	+	17.4471	GGACU
chr1	26780584	+	38.0123	GGACA
chr1	26853943	+	33.7037	AGACU
chr1	26880051	-	11.0932	AGACC
chr1	26900202	-	8.6929	AGACU
chr1	26980298	+	38.9761	UGACA
chr1	27099372	-	15.6356	AGACU
chr1	27294069	+	3.422	UGACC
chr1	27306559	+	23.1547	GGACU
chr1	27335582	+	18.8799	GGACC
chr1	27404422	-	7.7081	AGACC
chr1	27407366	-	8.758	AGACU
chr1	27762784	+	8.8793	GGACU
chr1	27822296	+	15.1666	GGACU
chr1	27850176	+	24.244	GGACU
chr1	27850240	+	37.3183	GGACA
chr1	27959035	+	47.5456	AGACU
chr1	28280844	+	28.6903	GGACU
chr1	28280985	+	16.2761	UGACU
chr1	28282105	+	7.1659	UGACU
chr1	28334491	+	14.6386	AGACU
chr1	28334970	+	5.4737	UGACU
chr1	28466603	+	30.6117	AGACU
chr1	28466642	+	13.4849	GGACU
chr1	28473823	+	36.9258	AGACU
chr1	28500107	+	17.3948	AGACA
chr1	28714135	+	60.2341	AGACA
chr1	28742540	+	56.3728	GGACA
chr1	28742659	+	3.317	UGACU
chr1	28742693	+	31.7029	GGACA
chr1	28742771	+	71.1579	GGACA
chr1	28743386	+	24.2577	GGACA
chr1	28743481	+	7.3059	UGACU
chr1	28743593	+	30.2432	AGACU
chr1	28743665	+	28.0434	GGACA
chr1	28769032	+	8.4143	GGACU
chr1	28769112	+	7.4588	GGACU
chr1	29039339	+	9.4473	AGACC
chr1	29097912	+	10.2092	AGACC
chr1	29117056	+	21.0611	AGACU
chr1	29147965	-	20.4984	GGACU
chr1	30873013	-	36.2684	AGACU
chr1	31259896	-	9.9397	UGACU
chr1	31364545	+	19.9991	AGACU
chr1	31938056	-	24.8773	UGACU
chr1	32171017	+	15.3899	AGACU
chr1	32171068	+	47.1189	GGACA
chr1	32216508	-	18.925	GGACU
chr1	32216776	-	32.0471	GGACC
chr1	32316714	+	5.3464	UGACU
chr1	32362599	-	17.377	GGACU
chr1	32366546	-	15.8234	AGACU
chr1	32593173	+	14.3895	GGACU
chr1	32682595	+	58.9018	AAACC
chr1	32685626	+	12.5416	GGACC
chr1	32775553	-	29.8119	AAACU
chr1	32775866	-	8.7456	GGACU
chr1	32784901	-	14.5591	AGACU
chr1	32826763	+	21.5234	AGACU
chr1	32949662	-	22.8835	AGACA
chr1	33008503	-	43.7539	GGACA
chr1	33008792	-	33.9132	AGACU
chr1	33013200	-	9.6393	AGACU
chr1	33147343	-	32.1938	GGACU
chr1	33299242	+	20.1607	GGACU
chr1	33300337	+	2.7508	UGACU
chr1	33324802	-	61.1489	AGACA
chr1	33324872	-	30.2318	GGACU
chr1	33324947	-	6.7276	GGACC
chr1	34981976	-	20.2953	AGACU
chr1	35015160	-	19.5523	AGACA
chr1	35115341	+	42.0939	AGACA
chr1	35191413	-	13.1793	AGACU
chr1	35359135	+	48.0443	GGACA
chr1	35419652	+	16.3797	AGACU
chr1	35449893	-	7.2122	AGACC
chr1	35558230	+	17.3132	UGACC
chr1	35599928	-	100	GAACU
chr1	35714390	-	78.2049	GGACU
chr1	35720824	-	20.2522	UGACU
chr1	35735288	-	8.9239	GGACU
chr1	35760433	-	19.385	AGACU
chr1	35764420	-	27.433	AGACU
chr1	35850894	+	19.5031	UGACA
chr1	35853835	+	22.4603	GGACU
chr1	36059004	+	4.6912	UGACU
chr1	36071678	+	20.4109	AGACU
chr1	36093613	+	43.2071	GGACA
chr1	36137050	-	10.5713	AGACU
chr1	36137116	-	10.0288	UGACU
chr1	36289269	+	3.8132	UGACU
chr1	36303992	+	44.1114	GGACA
chr1	36393948	-	15.6738	GGACC
chr1	36455808	-	19.6904	AGACA
chr1	37537691	-	17.682	UGACU
chr1	37537815	-	25.0569	GGACA
chr1	37574435	-	13.1937	AGACU
chr1	37682812	-	20.1435	GGACC
chr1	37682993	-	15.0965	GGACU
chr1	37708389	+	8.9367	GGACU
chr1	37794284	+	9.287	GGACU
chr1	37794708	+	5.0908	UGACC
chr1	37799920	+	22.6073	AGACA
chr1	37800112	+	35.5636	GGACU
chr1	37802068	+	9.9789	AGACU
chr1	37908539	+	17.734	AGACC
chr1	37997082	-	7.8474	GGACU
chr1	38709687	+	13.6922	AGACU
chr1	38710931	+	48.4121	GGACU
chr1	38839140	-	49.1422	AGACU
chr1	38839481	-	25.3724	GGACA
chr1	39001050	+	16.9721	AGACU
chr1	39295142	+	37.7098	AGACA
chr1	39409963	+	30.5711	UGACU
chr1	39410291	+	34.9174	AGACU
chr1	39411418	+	40.4049	GGACU
chr1	39412071	+	24.6134	GGACU
chr1	39412764	+	18.2299	AGACC
chr1	39412774	+	18.7912	GGACU
chr1	39460741	+	5.5917	GGACC
chr1	40236732	+	90.509	AGACU
chr1	40237380	+	11.4918	UGACA
chr1	40240200	+	7.0132	UGACU
chr1	40240311	+	45.3133	AGACU
chr1	40422756	+	12.4857	AGACU
chr1	41075272	-	19.397	AGACA
chr1	42500090	-	14.9655	UGACU
chr1	42754908	-	12.6815	AGACC
chr1	42851982	+	18.8485	GGACU
chr1	42926708	-	8.8519	AGACU
chr1	42926848	-	19.1394	AGACU
chr1	42926881	-	10.0451	GGACU
chr1	43359982	+	8.3245	AGACU
chr1	43360932	+	19.1381	AGACA
chr1	43363875	-	59.7954	GGACU
chr1	43437865	+	35.3797	AGACA
chr1	43450489	+	19.0778	GGACU
chr1	43451000	+	23.2757	GGACC
chr1	43617828	+	10.8704	AGACC
chr1	43622351	+	10.4701	AGACU
chr1	43623309	+	7.7009	GGACU
chr1	43663076	+	100	GAACC
chr1	43704665	+	17.7337	GGACU
chr1	43704691	+	24.193	GGACU
chr1	43947070	+	8.3888	GGACU
chr1	43949793	+	15.3832	GGACU
chr1	43950045	+	14.1474	GGACU
chr1	43950087	+	7.153	GGACU
chr1	43990495	+	8.529	GGACU
chr1	44221575	-	14.3398	AGACA
chr1	44651130	+	11.7416	AGACU
chr1	44739865	+	10.2967	AGACU
chr1	44926670	-	14.039	AGACU
chr1	45508929	+	3.5263	UGACC
chr1	45508976	+	15.0137	GGACU
chr1	45509259	+	8.7838	GGACU
chr1	45509998	+	100	GAACC
chr1	45510067	+	20.3242	AGACU
chr1	45510529	+	17.0588	AGACU
chr1	45608097	+	21.0394	AGACU
chr1	45618568	+	13.7588	GGACU
chr1	45693704	+	13.8078	AGACU
chr1	45741229	-	37.4865	GGACA
chr1	46023893	+	3.3361	UGACU
chr1	46188951	-	5.4291	UGACU
chr1	46192522	-	3.7539	UGACC
chr1	46196975	-	13.3888	AGACU
chr1	46285613	-	5.4291	UGACU
chr1	46285847	-	43.2048	AGACC
chr1	46344858	+	9.6598	UGACU
chr1	46633295	-	23.2645	AGACU
chr1	46677375	-	13.127	UGACU
chr1	46678065	-	17.1454	AGACU
chr1	46678434	-	31.0217	GGACU
chr1	46718417	-	3.0806	UGACC
chr1	47280265	-	23.0388	AGACA
chr1	47280460	-	8.3909	AGACC
chr1	47280796	-	13.6877	AGACC
chr1	47432242	-	68.7925	AGACU
chr1	47432521	-	22.8808	GGACU
chr1	47433812	-	22.6859	AGACC
chr1	48399597	-	12.3701	AGACU
chr1	50326526	+	7.1212	GGACU
chr1	50960077	-	10.3242	AGACC
chr1	50960094	-	10.4535	AGACC
chr1	50969219	+	7.0447	GGACU
chr1	50973963	+	9.0449	AGACC
chr1	51250741	-	18.5821	AGACC
chr1	51271171	+	28.3718	GGACU
chr1	51271228	+	18.4727	GGACU
chr1	51271314	+	13.3093	AGACU
chr1	51761950	+	8.9819	AGACU
chr1	52032577	-	21.6582	UGACU
chr1	52087399	+	6.745	AGACC
chr1	52237690	+	45.7729	GGACA
chr1	52237695	+	17.9949	GGACU
chr1	52352574	-	15.1226	AGACU
chr1	52373159	-	22.2748	AGACU
chr1	52383541	-	20.1391	AGACA
chr1	52438238	-	15.8523	AGACU
chr1	52475007	-	19.9846	AGACU
chr1	52475184	-	8.7983	UGACC
chr1	52475250	-	10.7267	GGACU
chr1	52525772	-	27.6645	AGACA
chr1	52687657	-	25.598	AGACU
chr1	52771449	+	8.9586	AGACC
chr1	52893189	+	17.8229	GGACU
chr1	52897802	+	10.5759	UGACU
chr1	53210140	+	13.5532	UGACU
chr1	53210843	+	38.3657	AGACA
chr1	53211005	+	26.385	UGACU
chr1	53258339	-	24.4196	AGACA
chr1	53289681	-	11.625	AGACC
chr1	53765875	-	7.5068	AGACC
chr1	53767918	-	46.1515	GGACA
chr1	53952134	+	41.1593	AGACU
chr1	53952204	+	12.6591	AGACU
chr1	54096782	+	67.7298	GGACA
chr1	54101617	+	25.0928	AGACA
chr1	54174755	-	29.4325	GGACC
chr1	54216280	+	8.2232	GGACU
chr1	54221369	+	15.0565	UGACC
chr1	54225922	-	23.2757	GGACU
chr1	54742069	+	30.721	AGACC
chr1	54742149	+	46.6859	AGACU
chr1	54865383	-	31.7551	AGACA
chr1	55066593	-	33.9421	AGACU
chr1	55068755	-	58.2666	AGACU
chr1	55068943	-	17.4917	GGACU
chr1	55120714	-	20.5879	AGACA
chr1	56496649	-	18.4603	AGACU
chr1	56707545	+	11.7113	AGACC
chr1	58682152	-	18.2943	GGACU
chr1	58682301	-	28.7767	AGACU
chr1	58781698	-	20.2158	AGACU
chr1	58781764	-	24.8485	GGACC
chr1	58781797	-	28.3527	GGACU
chr1	58781894	-	10.9942	GGACU
chr1	58782021	-	22.6936	AGACA
chr1	61864583	+	8.0703	GGACU
chr1	62437043	+	14.3352	AGACU
chr1	62444935	+	51.6197	GGACA
chr1	62445287	+	83.3141	GGACA
chr1	62450624	+	10.7521	GGACU
chr1	62454358	+	63.7285	AAACU
chr1	62475766	-	4.284	UGACU
chr1	62631352	-	10.9397	AGACU
chr1	62653746	-	13.9306	AGACU
chr1	62816731	+	26.4504	AGACU
chr1	62819044	+	17.3839	AGACU
chr1	62864056	+	27.9676	AGACU
chr1	62864505	+	18.3519	AGACU
chr1	63324420	+	66.1104	GGACA
chr1	63324609	+	17.9248	GGACU
chr1	63396523	+	20.4241	AAACC
chr1	64671608	+	3.6224	UGACU
chr1	64691445	+	11.077	AGACU
chr1	64691652	+	29.4345	AGACC
chr1	64777887	+	12.7332	GGACU
chr1	64814733	+	14.6386	AGACU
chr1	64831268	+	8.134	GGACU
chr1	64832379	+	8.599	GGACU
chr1	64833234	-	15.1443	AGACU
chr1	64834017	-	3.8578	UGACU
chr1	64834380	-	17.3834	GGACU
chr1	65228932	+	12.1317	AGACU
chr1	66984722	+	12.4489	UGACC
chr1	66984742	+	11.0212	UGACU
chr1	67004117	-	15.8523	AGACU
chr1	67413105	-	15.52	AGACU
chr1	68126086	-	31.156	GGACA
chr1	68479185	-	13.1359	AGACU
chr1	68482340	-	6.9687	UGACU
chr1	68494530	-	11.2865	AGACU
chr1	70223046	+	12.1894	UGACA
chr1	70354153	-	9.1508	UGACU
chr1	74204838	+	16.134	AGACU
chr1	74765182	+	17.7523	AGACU
chr1	75213762	-	21.5812	AGACU
chr1	75227774	-	8.31	AGACU
chr1	77090567	-	10.6291	AGACU
chr1	77563247	-	10.8129	AGACC
chr1	77563257	-	13.8873	AGACU
chr1	77565723	-	42.6634	AGACA
chr1	77632279	-	27.7581	AGACU
chr1	77632705	-	5.1238	UGACU
chr1	77632877	-	10.7203	GGACU
chr1	78013429	+	74.8174	GGACA
chr1	81943355	+	31.0957	AGACU
chr1	81943481	+	18.0052	AGACU
chr1	81990484	+	19.7942	UGACU
chr1	81990597	+	13.107	AGACU
chr1	81990759	+	16.912	GGACU
chr1	81990904	+	21.0611	AGACU
chr1	84479279	+	11.9053	AGACC
chr1	84647424	-	12.0007	GGACU
chr1	84865792	-	83.3141	GGACA
chr1	85019005	-	9.5767	AGACC
chr1	85019028	-	14.8192	AGACU
chr1	85182230	-	26.5945	GGACU
chr1	85182265	-	17.6439	UGACU
chr1	85320856	-	2.5663	UGACU
chr1	85583225	+	72.1674	GGACA
chr1	85583559	+	20.9816	AGACU
chr1	85654008	-	15.4983	AGACU
chr1	86743338	+	13.2082	AGACU
chr1	87339593	+	30.8311	GAACU
chr1	88741043	+	14.9059	AGACU
chr1	88833476	+	16.028	UGACU
chr1	88980900	-	16.2857	AGACU
chr1	88982024	-	26.4806	AGACC
chr1	88982570	-	24.9065	GGACU
chr1	88982635	-	8.8449	GGACC
chr1	88983702	-	23.6274	AGACC
chr1	88983751	-	100	AAACA
chr1	89583744	+	18.0638	UGACU
chr1	89713366	+	71.4511	AGACU
chr1	89715004	+	18.0638	UGACU
chr1	89934656	+	29.9759	AGACU
chr1	90916896	-	11.7076	GGACU
chr1	90937773	-	43.0593	AGACU
chr1	90937826	-	3.3361	UGACU
chr1	90939988	-	52.6712	GGACA
chr1	91329074	+	47.5127	UGACU
chr1	91387437	-	6.3713	AGACC
chr1	91515376	+	10.3787	UGACU
chr1	91524102	+	18.6842	AGACU
chr1	91524187	+	16.8059	AGACU
chr1	91524228	+	99.6346	GGACA
chr1	91758651	-	48.9288	AGACA
chr1	92229266	-	59.0163	AGACC
chr1	92262870	-	8.9564	UGACA
chr1	92475929	-	6.3898	UGACU
chr1	92513638	-	16.4519	AGACU
chr1	92835279	+	18.7926	AGACU
chr1	92843663	-	19.2562	GGACU
chr1	93137035	+	36.9778	GGACU
chr1	93184605	+	100	AAACU
chr1	93346594	+	5.8942	GGACC
chr1	93346718	+	34.9246	AGACU
chr1	93365670	+	21.1767	AGACU
chr1	93532949	+	9.682	GGACU
chr1	94174375	-	31.7676	AGACU
chr1	99851114	+	12.6736	AGACU
chr1	99862354	+	18.9827	AGACA
chr1	100119044	-	14.3797	UGACA
chr1	100519495	+	27.2761	GGACU
chr1	100873633	-	7.3594	GGACC
chr1	100874126	-	73.6607	GGACA
chr1	100976738	+	7.5846	UGACC
chr1	100990414	-	20.785	GGACU
chr1	101001534	-	13.8386	AGACC
chr1	101087025	+	10.9894	UGACU
chr1	103541392	+	12.5306	AGACC
chr1	103927096	+	14.7143	GGACU
chr1	107057139	+	54.2787	AGACU
chr1	107057839	+	15.3259	GGACU
chr1	108157613	-	11.5143	UGACA
chr1	108616413	+	8.3906	UGACC
chr1	108635873	+	14.2485	AGACU
chr1	108700012	+	11.8211	AGACU
chr1	108700446	+	13.9739	AGACU
chr1	108776389	+	17.2032	AGACU
chr1	108885467	+	35.5318	GGACU
chr1	108901822	+	7.7584	AGACC
chr1	108924158	+	8.5783	UGACU
chr1	108971444	-	14.3449	GGACU
chr1	109064593	-	17.1454	AGACU
chr1	109094887	+	17.42	AGACU
chr1	109095235	+	13.8078	AGACU
chr1	109214823	+	43.3538	AGACA
chr1	109237998	+	6.0844	UGACU
chr1	109238083	+	4.2904	UGACU
chr1	109251467	+	10.4041	UGACU
chr1	109252614	+	27.0213	GGACU
chr1	109279711	-	9.5992	GGACU
chr1	109280002	-	25.0791	AGACC
chr1	109309728	-	12.164	AGACC
chr1	109481980	+	8.0383	GGACC
chr1	109620116	+	14.8914	AGACU
chr1	109736702	-	12.0644	GGACU
chr1	110023330	+	3.0712	UGACC
chr1	110047827	+	9.7621	AGACU
chr1	110053833	+	17.4089	GGACU
chr1	110211938	+	23.0594	UGACC
chr1	110339916	+	21.993	AGACU
chr1	110340316	+	21.285	AGACU
chr1	110340859	+	44.7426	AGACU
chr1	110340979	+	13.526	AGACU
chr1	110341035	+	2.5027	UGACU
chr1	110341067	+	30.6933	GGACA
chr1	110341107	+	45.0789	GGACA
chr1	110341153	+	8.3047	UGACU
chr1	110341516	+	67.4661	AGACA
chr1	110341918	+	12.8239	GGACC
chr1	110342041	+	69.2266	AGACA
chr1	110343685	+	25.2873	AGACU
chr1	110346358	+	59.3763	GGACC
chr1	110357302	+	12.4515	AGACC
chr1	110947792	-	3.4697	UGACU
chr1	110947944	-	99.5394	AGACU
chr1	111147990	+	15.7972	GGACU
chr1	111184796	+	7.8375	AGACC
chr1	111765933	+	18.3899	GGACU
chr1	111766291	+	23.2211	AGACU
chr1	111766475	+	42.4813	AGACU
chr1	111766666	+	11.7488	AGACU
chr1	111766694	+	12.2808	UGACU
chr1	111766827	+	61.5977	AGACA
chr1	111767016	+	67.0298	AGACU
chr1	111767036	+	61.4414	GGACA
chr1	112457333	+	22.8368	AGACC
chr1	112701414	-	11.6567	GGACU
chr1	112913788	-	23.5221	AGACA
chr1	112917267	-	10.2026	GGACC
chr1	112917428	-	9.8426	AGACC
chr1	112917578	-	8.8156	GGACU
chr1	112917645	-	16.9757	GGACU
chr1	112968389	+	36.3556	GGACC
chr1	113128365	+	15.1179	AGACC
chr1	113642282	+	23.0832	UGACU
chr1	113766227	-	35.226	GGACU
chr1	113797725	-	10.8812	UGACU
chr1	113911416	+	4.9296	UGACC
chr1	113911515	+	51.7669	GGACA
chr1	113911554	+	18.874	GGACU
chr1	113912306	+	52.9783	AGACU
chr1	113940834	+	64.0443	GGACU
chr1	113941327	+	6.9588	UGACC
chr1	113955563	+	21.4336	AGACA
chr1	114397481	-	100	GGACA
chr1	114625476	-	48.626	UGACU
chr1	115664094	+	7.4267	GGACC
chr1	115691264	+	26.8876	GGACU
chr1	115691327	+	34.3432	AGACC
chr1	115691368	+	20.3808	AGACA
chr1	115691750	+	21.8196	AGACU
chr1	116384087	+	21.9169	AGACA
chr1	116574654	-	33.6378	GGACA
chr1	116579808	-	20.7277	GGACU
chr1	116588937	-	12.279	AGACC
chr1	116666549	-	15.8956	GGACC
chr1	116666661	-	18.7761	AGACC
chr1	116961542	+	15.0137	GGACU
chr1	116988090	+	11.7019	UGACU
chr1	116989760	+	22.8486	GGACA
chr1	117075714	+	11.0324	GGACU
chr1	117367968	+	20.5737	GGACC
chr1	117368359	+	15.3972	AGACU
chr1	117523049	+	21.8373	GGACC
chr1	117523091	+	56.5327	AGACU
chr1	117959495	+	30.0025	GGACU
chr1	117959641	+	10.3508	GGACU
chr1	117959934	+	12.0389	GGACU
chr1	119031750	-	4.284	UGACU
chr1	119085698	-	41.5949	AGACC
chr1	119183291	+	37.4046	GGACU
chr1	119914860	-	73.3873	GGACA
chr1	119918411	-	2.1324	UGACC
chr1	120156920	-	13.8889	AGACC
chr1	121387926	+	37.6968	GGACA
chr1	144069076	+	19.1338	UGACC
chr1	144422832	-	8.865	GGACC
chr1	144423086	-	61.4414	GGACA
chr1	144897330	-	4.3922	UGACU
chr1	145112306	+	3.8845	GGACC
chr1	145234094	+	23.2284	AGACU
chr1	145616286	+	13.5983	AGACU
chr1	145843044	+	86.8055	GAACU
chr1	145849249	-	100	GGACA
chr1	145923018	-	100	GAACC
chr1	146079085	-	18.4582	UGACU
chr1	146995374	+	100	GAACA
chr1	147099426	-	100	GAACA
chr1	147156316	-	26.6979	AGACA
chr1	147159508	-	26.8239	GGACU
chr1	147274683	+	22.6787	AGACC
chr1	147501397	+	7.8983	GGACU
chr1	147625484	+	9.8221	GGACU
chr1	147992935	+	23.1417	AGACU
chr1	147993333	+	12.8036	AGACU
chr1	148953316	+	22.4407	UGACU
chr1	148981537	+	4.8439	UGACU
chr1	149055801	-	5.3337	UGACU
chr1	149833195	+	28.7189	AGACU
chr1	149833533	+	7.026	UGACU
chr1	149834601	+	42.214	GGACU
chr1	149842521	-	7.4329	UGACC
chr1	149943956	-	93.9771	GGACA
chr1	149943991	-	11.9053	AGACC
chr1	150157428	+	15.617	AGACA
chr1	150158976	+	7.5715	AGACC
chr1	150159222	+	17.5827	GGACC
chr1	150159306	+	11.3788	GGACC
chr1	150159561	+	19.3417	AGACU
chr1	150294153	+	23.9255	GGACU
chr1	150471641	+	29.3591	GGACU
chr1	150471839	+	34.1011	AGACU
chr1	150472166	+	22.5854	AGACU
chr1	150472261	+	9.0233	AGACC
chr1	150472302	+	100	GGACA
chr1	150473240	+	12.6743	AGACC
chr1	150489009	+	30.5022	GAACC
chr1	150498558	+	4.9456	UGACU
chr1	150577304	-	13.9945	GGACU
chr1	150577351	-	32.2379	UGACU
chr1	150577460	-	6.2975	GGACC
chr1	150578342	-	10.9135	AGACC
chr1	150578384	-	7.6622	UGACU
chr1	150578947	-	42.1345	GGACA
chr1	150579498	-	25.811	GGACU
chr1	150625529	-	4.4876	UGACU
chr1	150648412	-	12.7969	GGACU
chr1	150648523	-	35.3623	GGACA
chr1	150813321	-	11.5827	AGACU
chr1	150930153	+	34.3151	GGACU
chr1	150944926	+	16.1702	AGACU
chr1	150950786	+	51.5776	GGACA
chr1	150950819	+	21.2272	AGACU
chr1	150950877	+	8.5895	GGACC
chr1	150960806	+	15.982	GGACU
chr1	150960899	+	21.8998	GGACU
chr1	150966152	-	4.1759	UGACU
chr1	150997017	-	10.1667	AGACU
chr1	151027263	+	17.9783	AGACC
chr1	151053130	-	26.8876	GGACU
chr1	151067487	+	28.6521	GGACU
chr1	151119299	+	18.0557	AGACU
chr1	151160867	-	8.152	UGACU
chr1	151234241	+	16.3005	GGACU
chr1	151247883	+	14.0327	AGACC
chr1	151248247	+	29.907	GGACU
chr1	151286773	+	13.933	GGACC
chr1	151287324	+	49.5459	GGACU
chr1	151287723	+	36.2945	AGACA
chr1	151287768	+	7.3796	GGACC
chr1	151288169	+	5.6724	GGACC
chr1	151289750	+	14.0101	AGACU
chr1	151291597	+	12.058	GGACU
chr1	151315671	-	20.7659	GGACU
chr1	151315964	-	12.281	GGACU
chr1	151316231	-	67.0568	GGACA
chr1	151364490	-	8.2265	GGACC
chr1	151402819	-	10.0005	GGACU
chr1	151402899	-	11.4665	UGACU
chr1	151403043	-	19.2307	GGACU
chr1	151404660	-	5.8427	UGACU
chr1	151404903	-	57.6796	AGACA
chr1	151405590	-	38.8145	AGACA
chr1	151405688	-	17.0267	GGACU
chr1	151537363	+	9.9622	GGACU
chr1	151538201	+	7.1214	UGACU
chr1	151696154	+	18.7926	AGACU
chr1	151698452	+	6.589	UGACC
chr1	151774103	-	12.1895	AGACU
chr1	151873664	-	12.0577	GGACC
chr1	151895120	-	13.9884	AGACU
chr1	153645294	+	25.439	AGACU
chr1	153645368	+	4.0794	GGACC
chr1	153645389	+	10.6184	GGACU
chr1	153661382	+	22.1931	AGACA
chr1	153662359	-	10.9036	AGACU
chr1	153670225	-	9.2489	UGACA
chr1	153773303	+	11.8032	GGACU
chr1	153806732	-	8.0459	AGACC
chr1	153948029	-	18.323	AGACU
chr1	153952245	-	6.2192	UGACC
chr1	153974633	-	28.9763	AGACA
chr1	154207349	-	10.6363	AGACU
chr1	154207440	-	22.1164	GGACU
chr1	154225190	+	16.8252	AGACA
chr1	154273933	+	10.6941	AGACU
chr1	154275114	+	13.383	GGACU
chr1	154349236	+	21.8052	AGACU
chr1	154378291	-	20.3892	AGACU
chr1	154550236	-	13.0926	AGACU
chr1	154601299	-	11.2502	UGACU
chr1	154601349	-	16.6975	AGACU
chr1	154601635	-	15.5799	UGACA
chr1	154602143	-	11.6758	GGACU
chr1	154602432	-	13.3002	GGACU
chr1	154957959	-	11.4656	GGACU
chr1	154958224	-	13.0348	AGACU
chr1	154958916	-	16.2952	UGACU
chr1	154962710	-	4.9456	UGACU
chr1	154962958	-	4.4558	UGACU
chr1	154963677	-	21.2819	GGACU
chr1	154988542	+	13.1473	GGACU
chr1	155016393	+	18.6783	GGACC
chr1	155062535	+	7.1148	GGACU
chr1	155069457	+	9.7903	GGACU
chr1	155138332	+	7.7656	AGACC
chr1	155138417	+	5.343	GGACC
chr1	155235738	-	18.0162	AGACA
chr1	155261733	-	10.7672	GGACC
chr1	155268485	-	6.4942	UGACC
chr1	155289723	+	13.3093	AGACU
chr1	155438837	-	20.2968	UGACU
chr1	155478137	-	10.5504	UGACU
chr1	155481278	-	13.0135	GGACU
chr1	155481713	-	12.5931	GGACU
chr1	155481874	-	22.9763	GGACU
chr1	155481962	-	31.8562	GGACU
chr1	155482064	-	18.925	GGACU
chr1	155521515	-	12.6559	GGACC
chr1	155614448	+	12.0994	AGACC
chr1	155659809	-	9.06	GGACC
chr1	155688175	-	13.8322	UGACA
chr1	155738268	+	20.1909	AGACA
chr1	155750312	+	14.392	AGACC
chr1	155750500	+	16.9948	GGACU
chr1	155750582	-	25.4101	AGACU
chr1	155750607	+	28.5793	AGACA
chr1	155766597	-	37.2093	AGACA
chr1	155767529	-	6.9391	AGACC
chr1	155913293	-	3.3107	UGACU
chr1	155913301	-	11.937	GGACU
chr1	155914049	-	27.079	AGACU
chr1	155914088	-	9.6916	UGACU
chr1	156009204	-	18.0918	AGACU
chr1	156055418	+	8.2487	GGACU
chr1	156073891	-	26.2187	GGACU
chr1	156076978	-	22.5782	AGACU
chr1	156077094	-	8.064	GGACU
chr1	156081916	-	9.8195	GGACC
chr1	156137724	+	18.4606	UGACC
chr1	156177443	+	71.6416	GGACA
chr1	156249264	-	20.5987	AGACU
chr1	156266098	-	16.4953	AGACU
chr1	156290178	-	16.2857	AGACU
chr1	156295534	-	7.8231	AGACC
chr1	156561961	-	25.11	AGACA
chr1	156723353	-	14.5663	AGACU
chr1	156728071	-	20.5915	AGACU
chr1	156729097	+	10.1623	GGACC
chr1	156738547	-	12.8325	AGACU
chr1	156786662	+	12.9234	UGACU
chr1	156786674	+	15.7584	AGACU
chr1	156786748	+	24.2253	AGACU
chr1	156800666	+	20.6565	AGACU
chr1	156941419	-	3.9723	UGACU
chr1	156947805	-	85.4418	UAACC
chr1	157044376	-	23.5048	AGACA
chr1	157125572	-	2.2482	UGACU
chr1	157125815	-	60.0004	AGACU
chr1	158094825	+	17.1667	UGACU
chr1	160030415	-	7.9912	GGACC
chr1	160030764	-	13.814	UGACU
chr1	160030805	-	19.0708	AGACC
chr1	160030899	-	13.8204	UGACU
chr1	160030953	-	3.4761	UGACU
chr1	160031035	-	49.6351	GGACU
chr1	160031187	-	16.7977	UGACU
chr1	160031248	-	10.8169	AGACU
chr1	160215024	+	6.1698	GGACC
chr1	160237159	-	4.1521	UGACC
chr1	160239502	-	15.931	GGACU
chr1	160239536	-	23.1706	AGACU
chr1	160240172	-	24.2787	GGACA
chr1	160318076	+	15.5488	GGACU
chr1	160332501	-	12.0739	AGACU
chr1	160339922	-	3.5588	UGACU
chr1	160996561	-	46.3505	AAACU
chr1	161039637	-	30.3989	GGACA
chr1	161120767	+	16.4375	AGACU
chr1	161122205	-	15.7845	GGACU
chr1	161125119	+	11.7019	UGACU
chr1	161160956	+	13.5297	GGACC
chr1	161161233	+	13.2846	UGACA
chr1	161230359	+	14.3857	AGACU
chr1	161299362	-	20.5626	AGACU
chr1	161314393	+	10.7051	AGACC
chr1	161958699	+	12.2907	AGACU
chr1	162522565	+	15.8801	GGACU
chr1	164559482	+	11.2299	GGACU
chr1	165655369	+	52.8241	GAACC
chr1	165679503	-	12.1968	AGACU
chr1	166277408	-	16.6631	AGACC
chr1	166748376	+	13.0049	AGACC
chr1	166847515	+	20.2254	AGACA
chr1	166849277	+	12.1101	AGACU
chr1	166849640	+	5.1111	UGACU
chr1	166849910	+	13.5477	AGACU
chr1	166849922	+	23.4668	GGACU
chr1	166850126	+	14.3422	UGACA
chr1	166852810	+	29.9428	AGACA
chr1	166852951	+	14.0582	GGACU
chr1	167415592	+	4.6403	UGACU
chr1	167418271	+	24.9892	AGACA
chr1	167420811	+	15.0029	AGACC
chr1	167787968	+	10.4591	GGACU
chr1	168085644	-	18.8421	GGACU
chr1	168242632	+	37.5372	AGACA
chr1	168249995	+	3.5333	UGACU
chr1	169388198	+	15.8414	AGACA
chr1	169477602	-	30.4548	GGACU
chr1	169878638	-	21.7384	UGACA
chr1	169992249	-	9.2864	UGACA
chr1	171270068	-	38.102	AGACC
chr1	171535455	+	20.8468	AGACA
chr1	171540054	+	11.3732	AGACU
chr1	171540179	+	18.1868	AGACC
chr1	171540406	+	3.7299	GGACC
chr1	171540833	+	38.2695	AGACU
chr1	171541265	+	18.323	AGACU
chr1	171541420	+	38.7319	AGACU
chr1	171796527	+	28.5889	AGACU
chr1	171796787	+	36.9258	AGACU
chr1	172442013	-	18.1303	UGACA
chr1	172442361	-	15.8036	GGACU
chr1	172442604	-	15.6844	UGACU
chr1	172610158	+	36.4995	AGACU
chr1	173478455	+	33.6604	UGACC
chr1	173800374	-	38.5296	AGACU
chr1	173803174	-	93.7878	GGACA
chr1	173811252	-	9.0592	AGACC
chr1	173824979	+	16.8059	AGACU
chr1	173824993	+	12.4135	AGACU
chr1	173825169	+	8.5719	UGACU
chr1	173825290	+	6.1227	GGACC
chr1	173859317	+	85.5446	GAACA
chr1	175014593	-	9.3467	AGACC
chr1	175014709	-	7.4424	UGACC
chr1	176085820	-	15.52	AGACU
chr1	178451652	+	9.5767	AGACC
chr1	178916596	+	6.5226	UGACC
chr1	178918238	+	24.0744	AGACA
chr1	179043983	+	4.3413	UGACU
chr1	179071937	+	14.5086	AGACU
chr1	179073904	+	9.1851	GGACU
chr1	179074225	+	26.4908	AGACA
chr1	179075870	+	25.7618	UGACC
chr1	179095297	+	21.2883	GGACU
chr1	179095321	+	8.5736	GGACU
chr1	179107893	-	26.4034	GGACU
chr1	179108349	-	15.9427	GGACC
chr1	179110372	-	13.5116	AGACU
chr1	179844500	-	12.4424	AGACU
chr1	179846295	-	43.2693	UGACU
chr1	179865255	-	14.364	GGACU
chr1	179865428	-	24.5274	UGACU
chr1	179865627	-	11.3856	GGACC
chr1	179865684	-	71.1765	AGACU
chr1	179865740	-	8.5799	GGACU
chr1	179918018	+	14.762	UGACU
chr1	179918145	+	18.0129	GGACC
chr1	179996924	+	8.5274	UGACU
chr1	180000531	-	52.9159	AGACA
chr1	180014054	+	8.95	UGACC
chr1	180020640	+	15.2527	AGACU
chr1	180020680	+	25.0065	AGACA
chr1	180053897	+	9.2059	AGACU
chr1	180111731	+	26.5054	GGACU
chr1	180111973	+	5.4573	GGACC
chr1	180196529	+	8.6903	GGACC
chr1	180502352	-	17.1671	AGACU
chr1	180502790	-	8.5353	GGACU
chr1	180884212	+	38.6595	GGACU
chr1	180973198	-	15.1539	GGACU
chr1	180976188	-	11.5172	AGACC
chr1	180976252	-	16.0546	AGACU
chr1	180976449	-	43.2693	UGACU
chr1	181089269	+	9.2908	UGACU
chr1	181089849	+	32.5318	AGACA
chr1	181089976	+	28.0618	AGACC
chr1	181090003	+	18.7348	AGACU
chr1	181090151	+	14.6892	AGACU
chr1	182384400	-	14.6952	GGACU
chr1	182384545	-	16.7018	GGACU
chr1	182600069	-	34.8768	GGACC
chr1	182856551	+	15.0944	UGACC
chr1	183135042	+	7.3272	AGACC
chr1	183136484	+	9.4545	AGACC
chr1	183142681	+	34.7419	GGACU
chr1	183142714	+	52.4189	GGACA
chr1	183553236	+	16.5871	GGACU
chr1	184054820	+	10.3979	AGACU
chr1	184507678	+	78.9926	AAACU
chr1	184692144	-	8.8284	GGACU
chr1	184694130	-	41.441	AGACU
chr1	184808228	-	13.8817	AGACC
chr1	185091712	+	20.8805	AGACU
chr1	185100773	+	7.3847	AGACC
chr1	186327626	-	25.1963	AGACA
chr1	186401444	+	23.4268	UGACU
chr1	192246966	-	47.0647	AGACA
chr1	192811059	+	11.6549	AGACU
chr1	193015378	-	12.4352	AGACU
chr1	193069187	+	21.6768	GGACU
chr1	193069515	+	40.1947	GGACU
chr1	193141932	+	12.4713	AGACU
chr1	194188982	+	15.9895	AGACU
chr1	197102680	-	10.5857	AGACU
chr1	197104498	-	16.8781	AGACU
chr1	197199429	-	68.9793	UAACU
chr1	198949663	+	19.0564	AGACC
chr1	200406719	-	29.0626	AGACA
chr1	200407341	-	38.4153	UGACU
chr1	200407377	-	38.7969	AGACU
chr1	200407645	-	26.8866	GGACA
chr1	200408637	-	24.8491	GGACU
chr1	200408845	-	25.6757	AGACC
chr1	200409099	-	33.436	GGACU
chr1	200603955	-	23.781	AGACA
chr1	200618045	-	19.7679	AGACU
chr1	200739013	+	92.1053	GGACA
chr1	200848137	+	21.7915	GGACU
chr1	200848679	+	13.6633	GGACU
chr1	200849698	+	24.2312	GGACU
chr1	200850007	+	11.3371	AGACU
chr1	200850032	+	14.5513	GGACC
chr1	200858149	+	32.1071	AGACU
chr1	201876250	+	65.7318	GGACA
chr1	201876446	+	14.7442	AGACC
chr1	201878051	+	18.8653	UGACU
chr1	201878259	+	10.9758	AGACU
chr1	201878409	+	29.2535	AGACU
chr1	201879244	+	11.0961	GGACU
chr1	201881652	+	13.3238	AGACU
chr1	201883728	+	18.2797	AGACU
chr1	202003404	+	8.5633	AGACC
chr1	202564461	+	5.3401	UGACU
chr1	202728886	-	26.8239	GGACU
chr1	202729870	-	41.4404	GGACA
chr1	202881063	-	26.6888	AGACU
chr1	202881132	-	30.8195	GGACA
chr1	202912899	+	9.9113	GGACU
chr1	203739820	+	71.3682	GGACA
chr1	203743406	+	9.9361	AGACC
chr1	203799003	+	12.5989	UGACU
chr1	203799017	+	24.9473	UGACU
chr1	203802809	+	14.141	GGACU
chr1	203852414	+	75.0277	GGACA
chr1	203852446	+	8.6373	GGACU
chr1	203853800	+	6.727	UGACU
chr1	204126232	+	10.3827	GGACU
chr1	204126553	+	9.3503	AGACU
chr1	204151951	-	21.4157	GGACU
chr1	204406116	-	12.6313	GGACU
chr1	204406140	-	26.2698	AGACU
chr1	204406254	-	11.0764	GGACC
chr1	204409920	-	10.3618	AGACU
chr1	204410726	-	40.1692	GGACU
chr1	204410771	-	39.2977	AGACA
chr1	204411429	-	61.5392	AGACU
chr1	204550096	+	39.4703	AGACA
chr1	204551776	+	16.7842	AGACU
chr1	204555689	+	28.5804	AAACC
chr1	204555786	+	100	GAACC
chr1	205087601	-	9.2908	UGACU
chr1	205088734	-	67.7508	GGACA
chr1	205088784	-	7.0469	AGACC
chr1	205147549	-	24.9641	AGACC
chr1	205531466	+	20.7022	GGACU
chr1	205614758	-	13.6416	AGACU
chr1	205620141	-	19.7751	AGACC
chr1	205620204	-	26.6979	AGACA
chr1	205620307	-	29.4832	UGACU
chr1	205620544	-	28.5311	AGACU
chr1	205769456	-	27.8558	GGACU
chr1	205769548	-	20.5843	AGACU
chr1	205789717	-	11.0069	AGACC
chr1	205790154	-	9.4473	AGACC
chr1	205794887	-	12.617	UGACA
chr1	206187026	-	44.2859	AGACA
chr1	206201904	-	9.3827	AGACC
chr1	206450421	+	20.028	AGACU
chr1	206461212	+	14.874	GGACC
chr1	206464361	+	10.5857	AGACU
chr1	206637755	+	9.7477	AGACU
chr1	206647518	+	41.1254	UGACU
chr1	206648079	+	26.6603	AGACC
chr1	206731199	+	11.0698	AGACU
chr1	206732855	+	15.7226	UGACU
chr1	206908241	+	13.0276	AGACU
chr1	207049340	-	64.6527	AGACA
chr1	207049435	-	17.523	UGACU
chr1	207049483	-	28.6033	AGACU
chr1	207049699	-	12.2144	AGACC
chr1	207050705	-	28.3432	AGACU
chr1	207360152	+	100	GAACC
chr1	207761142	+	45.4678	AAACA
chr1	209676140	+	17.6318	GGACU
chr1	209851679	+	26.0658	GGACU
chr1	210241772	+	31.9988	AGACU
chr1	211313830	+	15.9962	UGACU
chr1	211313899	+	14.3449	GGACU
chr1	211572691	-	9.8985	GGACU
chr1	211575241	-	21.0589	GGACU
chr1	211663370	-	30.8284	AGACU
chr1	211746142	-	11.4454	AGACU
chr1	211749886	-	8.1213	GGACU
chr1	211829148	-	40.3047	GGACA
chr1	211941801	-	16.6253	AGACU
chr1	211941915	-	12.2862	AGACC
chr1	211941955	-	12.0956	AGACU
chr1	212100713	+	6.8288	UGACU
chr1	212345854	+	11.4815	AGACU
chr1	212360914	+	19.4537	GGACU
chr1	212365026	-	11.7127	AGACU
chr1	212619743	+	9.4162	GGACC
chr1	212738329	-	11.4454	AGACU
chr1	212738466	-	39.3315	AGACU
chr1	212812316	+	5.8001	GGACC
chr1	212995107	-	9.3507	GGACU
chr1	212995118	-	13.7142	GGACU
chr1	213013301	-	32.6913	GGACA
chr1	213013331	-	36.5534	AGACA
chr1	214314845	+	30.236	AGACU
chr1	214357931	-	29.7809	AGACU
chr1	214357990	-	11.9872	AGACU
chr1	214383475	-	13.848	GGACU
chr1	214384731	-	13.6123	GGACU
chr1	214642126	+	37.6554	AGACU
chr1	214644704	+	16.0401	AGACU
chr1	214645698	+	11.1343	GGACU
chr1	214646126	+	17.9401	AGACU
chr1	215604239	+	10.08	AGACU
chr1	215620154	+	15.4978	GGACU
chr1	215620559	+	16.6253	AGACU
chr1	217610106	-	20.8908	UGACA
chr1	217620251	-	19.6129	GGACU
chr1	218331199	+	30.6261	AGACU
chr1	219973262	-	18.4477	AGACA
chr1	220210452	-	6.2504	GGACC
chr1	220254761	+	31.766	GGACA
chr1	220618694	+	12.8469	AGACU
chr1	220653163	+	8.6208	AGACC
chr1	220696812	+	28.4949	AGACU
chr1	220698138	+	24.1329	UGACU
chr1	220813557	+	17.3133	GGACU
chr1	220813629	+	13.5805	GGACU
chr1	220814188	+	11.5321	AGACU
chr1	222628034	+	10.7795	UGACU
chr1	222629985	+	20.9761	GGACU
chr1	222665528	+	9.8561	AGACU
chr1	222669781	-	9.8929	AGACC
chr1	222837214	+	30.7998	UGACA
chr1	223780681	-	48.8225	GGACA
chr1	223796189	-	3.0307	UGACU
chr1	224010561	+	12.4135	AGACU
chr1	224189682	+	44.5764	AGACU
chr1	224189747	+	35.8387	UGACU
chr1	224190175	+	48.2967	GGACA
chr1	224311816	-	12.0595	AGACU
chr1	224376102	+	14.8991	GGACU
chr1	224376234	+	24.1736	GGACA
chr1	224389623	-	27.812	GGACA
chr1	224969282	+	5.7472	UGACU
chr1	225494201	-	16.6919	AGACC
chr1	225495187	-	13.5096	UGACA
chr1	225497608	-	33.1222	UGACU
chr1	225497616	-	27.302	AGACA
chr1	225497750	-	14.0773	GGACU
chr1	225497766	-	13.5116	AGACU
chr1	225519289	-	11.1203	AGACU
chr1	225846913	-	44.9418	AGACA
chr1	225847171	-	31.2191	GGACA
chr1	225985238	-	10.389	GGACU
chr1	225985422	-	15.7017	GGACU
chr1	225987985	-	26.8557	GGACU
chr1	225988167	-	8.1647	UGACU
chr1	225988329	-	9.7965	UGACA
chr1	226071388	+	36.9849	AGACA
chr1	226152404	-	35.4465	GGACA
chr1	226152442	-	77.9256	AGACA
chr1	226231962	-	11.8478	GGACU
chr1	226232362	-	27.3318	AGACU
chr1	226232470	-	30.8826	GGACA
chr1	226965191	+	5.3766	GGACC
chr1	226994070	-	24.0592	AGACU
chr1	227317606	-	9.6501	GGACU
chr1	227731568	-	13.848	GGACU
chr1	227732093	-	15.6474	UGACA
chr1	227732471	-	73.1139	GGACA
chr1	227747848	+	18.4137	UGACU
chr1	227748085	+	11.4528	GGACC
chr1	227759219	+	5.9763	UGACU
chr1	227780943	+	32.481	GGACA
chr1	227781001	+	64.7013	GGACA
chr1	227969376	+	51.3996	GGACU
chr1	228100983	-	26.9562	AGACU
chr1	228103161	-	11.7127	AGACU
chr1	228104615	+	91.4954	GGACA
chr1	228175299	+	13.9464	GGACC
chr1	228175488	+	14.5591	AGACU
chr1	228394886	-	57.1773	GGACU
chr1	228621476	-	11.5388	AGACC
chr1	228687544	+	15.0721	AGACU
chr1	228687553	+	6.8669	UGACU
chr1	228743678	+	26.4417	GGACU
chr1	228744353	+	6.7906	UGACU
chr1	229325192	-	54.3517	UGACU
chr1	229326950	-	22.477	AGACU
chr1	229518150	-	21.4078	AGACU
chr1	229593363	-	3.6401	UGACC
chr1	229594038	-	11.1998	AGACU
chr1	229594212	-	30.6856	UGACU
chr1	229594274	-	15.4214	GGACU
chr1	229594329	-	21.3019	UGACU
chr1	229594921	-	54.6903	GGACA
chr1	229602550	-	40.1479	AGACU
chr1	229635205	+	7.0451	UGACU
chr1	229635853	+	26.0892	AGACU
chr1	229635988	+	21.9858	AGACU
chr1	229636666	+	24.021	GGACU
chr1	229638123	+	32.0604	GGACA
chr1	229638200	+	18.1478	GGACU
chr1	229659242	+	13.4578	UGACU
chr1	229659377	+	24.2831	AGACU
chr1	230280454	+	21.9514	AGACA
chr1	230839376	-	19.0021	AGACU
chr1	230839862	-	37.5496	GGACA
chr1	231000371	+	25.7299	GGACA
chr1	231000394	+	20.3892	AGACU
chr1	231020023	-	18.1207	AGACU
chr1	231224174	-	29.7448	AGACU
chr1	231267849	+	17.8679	AGACU
chr1	231269261	+	16.965	AGACC
chr1	231335610	-	24.4999	AGACU
chr1	231335911	-	100	GAACC
chr1	231336138	-	50.1192	GGACU
chr1	231336338	-	33.4364	AGACU
chr1	231336691	-	16.2857	AGACU
chr1	231337726	-	55.868	GGACA
chr1	231353134	+	42.1707	AGACU
chr1	231364024	-	10.4782	GGACU
chr1	231421740	-	12.0771	GGACU
chr1	231422068	-	9.8603	GGACU
chr1	232514094	-	28.3866	AGACU
chr1	232950642	+	9.9673	GGACC
chr1	233218176	-	33.7918	AGACA
chr1	233258261	-	91.9581	GGACA
chr1	233259326	-	7.9596	AGACC
chr1	233379219	+	8.5424	GGACC
chr1	233379453	+	80.538	GGACA
chr1	233379474	+	56.5831	GGACA
chr1	233379568	+	32.2516	AGACU
chr1	233382511	+	21.8196	AGACU
chr1	233382629	+	10.9114	GGACU
chr1	234373140	-	12.3131	GGACC
chr1	234391541	-	21.0683	AGACU
chr1	234398387	-	20.4326	AGACA
chr1	234446875	-	10.7302	AGACU
chr1	234606194	-	96.7913	GAACU
chr1	234607144	-	25.1934	AGACU
chr1	234607417	-	12.8543	GGACU
chr1	234607449	-	24.3268	GGACU
chr1	234607603	-	47.5308	AGACA
chr1	234609226	-	59.5275	GGACA
chr1	234610198	-	13.396	AGACU
chr1	235131818	-	28.0434	GGACA
chr1	235168239	-	39.1079	AGACA
chr1	235182120	-	46.9927	GGACA
chr1	235182174	-	41.4916	AGACU
chr1	235330182	+	13.6489	AGACU
chr1	235342331	+	27.3335	GGACU
chr1	235343173	+	9.1455	AGACC
chr1	235470926	-	8.9658	AGACC
chr1	235980636	-	11.0192	AGACU
chr1	236142927	+	22.1664	AGACU
chr1	236205199	+	16.6301	UGACA
chr1	236542770	-	24.2542	AGACU
chr1	236544620	-	26.4871	GGACA
chr1	236547536	-	23.3564	GGACC
chr1	236550439	-	2.8335	UGACU
chr1	236550900	-	18.5036	AGACU
chr1	236556180	-	16.7907	AGACA
chr1	236825359	+	4.7484	UGACU
chr1	236889217	+	9.8561	AGACU
chr1	236897777	+	16.423	AGACU
chr1	236897915	+	22.7516	AGACU
chr1	236898157	+	16.5338	AGACC
chr1	236898786	+	28.8215	GGACA
chr1	236899005	+	71.7553	UAACA
chr1	236899218	+	26.8876	GGACU
chr1	236902416	+	12.1245	AGACU
chr1	236903510	+	42.9437	AGACU
chr1	236903520	+	12.6158	AGACU
chr1	237603259	+	26.0925	AGACC
chr1	241632181	-	8.9063	AAACC
chr1	241633729	-	100	GGACA
chr1	241633766	-	5.5581	GGACC
chr1	241633923	-	36.0874	AGACA
chr1	241634126	-	34.5995	AGACU
chr1	241634205	-	11.1059	AGACU
chr1	241634365	-	44.8209	AGACA
chr1	241635841	-	68.4449	GGACA
chr1	241635934	-	45.9922	UGACU
chr1	241872162	+	4.9801	GGACC
chr1	241878881	+	24.0158	AGACU
chr1	241879020	+	9.3557	GGACC
chr1	241881998	+	20.0183	AGACA
chr1	243126051	-	19.8868	GGACU
chr1	243164328	-	12.2401	AGACU
chr1	243164463	-	14.8001	UGACU
chr1	243165294	-	78.6451	GGACA
chr1	243165382	-	23.8786	AGACU
chr1	243165835	-	35.0258	AGACU
chr1	243500721	-	8.5888	UGACA
chr1	243504672	-	18.6765	GGACU
chr1	244053875	+	14.8574	UGACU
chr1	244054667	+	52.2904	UGACU
chr1	244054760	+	22.1864	GGACU
chr1	244055053	+	44.9521	AGACU
chr1	244055330	+	74.1096	AGACU
chr1	244409538	-	33.8482	AGACU
chr1	244845105	-	27.4056	AGACA
chr1	246849852	-	65.8233	AGACU
chr1	246850395	-	12.0516	GGACU
chr1	246850857	-	43.1243	AGACU
chr1	246861034	-	21.3645	AGACU
chr1	247231218	+	7.1044	AGACC
chr1	247298805	-	13.6489	AGACU
chr1	247300441	-	100	GGACA
chr1	247334389	+	40.6852	GGACU
chr1	248810633	-	15.0074	GGACU
chr2	277608	+	9.1205	AAACC
chr2	669657	-	9.4515	AGACU
chr2	1634129	-	27.0341	GGACU
chr2	1648322	-	12.9382	GGACC
chr2	3479345	+	6.1054	UGACC
chr2	3498911	-	14.0685	UGACU
chr2	3548694	-	9.2637	AGACU
chr2	8683798	+	65.634	GGACC
chr2	8683872	+	31.8817	GGACU
chr2	8683900	+	25.1284	AGACU
chr2	8730986	-	12.4717	UGACU
chr2	8855315	-	7.6362	AGACC
chr2	9320322	+	13.7907	GGACU
chr2	9378963	+	44.3377	AGACA
chr2	9406454	-	30.3588	AGACU
chr2	9422860	-	19.5906	UGACU
chr2	9430798	+	24.6095	AGACA
chr2	9490313	-	24.4788	GGACC
chr2	9933877	+	22.6071	AGACU
chr2	9934094	+	14.2485	AGACU
chr2	10188544	+	40.6462	AGACC
chr2	11180212	-	28.6112	GGACA
chr2	11183027	-	16.0534	UGACU
chr2	11183190	-	36.1961	AGACU
chr2	11183326	-	34.195	AGACU
chr2	11197290	-	28.7346	AGACA
chr2	11446157	-	15.5679	GGACU
chr2	15597421	+	7.4206	AGACC
chr2	17663726	-	9.2908	UGACU
chr2	17716869	-	17.9471	AGACA
chr2	17780978	+	46.9783	UGACU
chr2	17784666	+	14.485	GGACU
chr2	18555671	-	32.3977	GGACU
chr2	19897040	-	38.8402	AGACU
chr2	19901585	-	12.3765	GGACU
chr2	19914112	-	8.6999	AGACC
chr2	19914185	-	48.119	GGACU
chr2	20201437	-	17.0649	GGACU
chr2	20202005	-	21.989	GGACU
chr2	20447659	+	14.0709	GGACU
chr2	20448154	+	20.4124	GGACC
chr2	20448207	+	8.822	GGACU
chr2	20448494	+	23.5842	AGACC
chr2	20448659	+	21.1163	GGACU
chr2	20449031	+	7.325	UGACU
chr2	23999825	+	30.5033	AGACU
chr2	24029451	-	11.1781	AGACU
chr2	24030863	-	71.3893	GGACA
chr2	24038334	-	13.9033	AGACC
chr2	24038575	-	48.119	GGACU
chr2	24038927	-	12.4063	AGACU
chr2	24038941	-	61.4624	GGACA
chr2	24039101	-	13.7759	UGACU
chr2	24707111	+	5.8068	GGACC
chr2	24815746	+	10.6045	AGACC
chr2	24819412	+	6.358	UGACU
chr2	24819585	-	9.287	GGACU
chr2	24819703	+	15.931	GGACU
chr2	24819832	-	20.5748	GGACU
chr2	24819910	+	38.1945	GGACU
chr2	24820926	+	9.7061	AGACC
chr2	24918646	-	16.6062	GGACU
chr2	24918722	-	3.8578	UGACU
chr2	24918902	-	11.7473	UGACC
chr2	25230066	-	11.4602	UGACU
chr2	25742318	-	14.3564	GGACC
chr2	25742843	-	58.3388	AGACU
chr2	25742916	-	22.5162	GGACC
chr2	25743526	-	42.9089	GGACC
chr2	25768781	-	11.6333	AGACU
chr2	26034247	+	10.2028	AGACU
chr2	26187451	+	11.2441	AGACC
chr2	26188974	+	14.8383	UGACU
chr2	26197700	-	9.9576	AGACC
chr2	26204123	-	14.8987	AGACU
chr2	26389264	+	4.2407	GGACC
chr2	26778560	+	29.3691	AGACU
chr2	26827033	-	36.2452	GGACU
chr2	27040806	+	12.9498	GGACU
chr2	27070493	-	18.547	AGACU
chr2	27094535	+	19.0277	AGACC
chr2	27130931	-	13.9162	AGACU
chr2	27133786	-	23.1706	AGACU
chr2	27200050	-	13.2556	GGACU
chr2	27241159	+	8.5418	AGACC
chr2	27326439	-	10.4485	AGACU
chr2	27326584	-	45.9412	GGACA
chr2	27358827	+	43.7301	GGACU
chr2	27381217	-	12.5796	AGACU
chr2	27392956	-	8.8457	UGACC
chr2	27441744	+	6.8169	AGACC
chr2	27449554	-	16.9721	AGACU
chr2	27661905	-	29.5286	AGACA
chr2	27687982	+	9.7983	AGACU
chr2	28799344	+	27.0128	GGACA
chr2	28869797	-	24.3698	AGACU
chr2	28870051	-	77.4674	GGACA
chr2	28935560	+	10.6869	AGACU
chr2	28938897	+	69.8963	GAACA
chr2	28946994	+	18.1197	AGACA
chr2	30160397	+	17.1158	GGACU
chr2	30187352	+	9.7997	UGACU
chr2	32154474	+	20.7086	GGACU
chr2	32154597	+	20.4283	GGACU
chr2	32220331	+	10.4486	UGACU
chr2	32220575	+	90.591	GGACA
chr2	32277967	+	37.2726	AGACU
chr2	32311155	+	11.8191	AGACC
chr2	32414945	+	26.301	AGACA
chr2	32415535	+	15.5297	GGACU
chr2	32415542	+	32.0183	GGACA
chr2	32464683	+	5.7091	UGACU
chr2	33637631	+	8.5353	GGACU
chr2	36522273	+	12.315	AGACC
chr2	36548559	+	13.7461	GGACU
chr2	36846210	-	8.469	AGACU
chr2	36849087	-	14.2812	GGACU
chr2	37008650	-	3.6796	UGACU
chr2	37104252	-	8.3823	AGACU
chr2	37227698	-	19.1538	AGACU
chr2	37227782	-	28.9706	GGACU
chr2	37227971	-	65.999	AGACA
chr2	37228206	-	16.2207	AGACU
chr2	37228673	-	30.7345	AGACU
chr2	37228677	-	37.1402	AGACA
chr2	37253135	-	14.3895	GGACU
chr2	37316713	-	5.0876	GGACC
chr2	37316750	-	20.9527	AGACU
chr2	37316860	-	18.2508	AGACU
chr2	37317140	-	4.0592	GGACC
chr2	37644255	-	26.3781	UGACC
chr2	38296428	-	40.0103	GGACA
chr2	38298306	-	26.8876	GGACU
chr2	38563641	-	28.3031	AGACA
chr2	38781764	+	8.8475	GGACU
chr2	38781871	+	73.3242	GGACA
chr2	38781928	+	11.6621	AGACU
chr2	38798214	-	21.0041	AGACC
chr2	38861593	-	8.1122	GGACC
chr2	38985336	-	32.9519	GGACU
chr2	38985857	-	12.1518	GGACC
chr2	38986222	-	6.5125	GGACC
chr2	39736741	-	15.0328	GGACU
chr2	41157723	+	22.9954	GGACU
chr2	42329884	+	18.5109	AGACU
chr2	42330610	+	11.431	AGACU
chr2	42351203	-	11.1343	GGACU
chr2	42640204	+	19.863	AGACA
chr2	43223956	-	12.3192	GGACU
chr2	43223973	-	20.9761	GGACU
chr2	43224198	-	49.6118	AGACU
chr2	43225224	-	13.8242	AGACC
chr2	43574492	-	11.1926	AGACU
chr2	43574841	-	41.1963	AGACA
chr2	43973662	-	7.0397	AGACC
chr2	44201450	+	25.5763	AGACU
chr2	44201582	+	81.4633	GGACA
chr2	44201810	+	30.3147	GGACU
chr2	44320962	-	5.3146	UGACU
chr2	44342423	-	10.7698	AGACC
chr2	45599709	-	25.1167	GGACU
chr2	46384575	+	9.2526	UGACU
chr2	46385853	+	36.7294	GGACA
chr2	46580641	+	15.4978	GGACU
chr2	46759064	+	26.2147	AGACA
chr2	47798686	+	19.1898	AGACA
chr2	47799439	+	47.7985	AGACU
chr2	47799550	+	11.2865	AGACU
chr2	47799733	+	21.7405	GGACU
chr2	47800699	+	11.8864	UGACU
chr2	47800753	+	47.9863	AGACU
chr2	47800758	+	13.5868	GGACU
chr2	47801005	+	6.6873	GGACC
chr2	47801075	+	37.188	GGACU
chr2	47801120	+	11.9879	GGACU
chr2	47807896	-	28.3866	AGACU
chr2	47807940	-	10.2896	UGACU
chr2	47808018	-	11.8283	AGACU
chr2	48379114	+	19.6364	UGACC
chr2	49229768	-	19.6987	UGACU
chr2	53864985	-	28.5889	AGACU
chr2	54623586	+	8.7689	UGACA
chr2	54624815	+	11.1926	AGACU
chr2	54631042	+	17.5124	UGACC
chr2	54631313	+	28.5481	GGACA
chr2	54649719	+	25.6037	GGACA
chr2	54661522	+	13.5278	UGACU
chr2	54669102	+	10.1301	AGACC
chr2	54863846	+	11.1471	GGACU
chr2	54972196	-	9.7983	AGACU
chr2	54972369	-	7.8729	GGACU
chr2	55050062	-	28.9451	GGACU
chr2	55232858	+	11.9772	AGACC
chr2	55235597	+	16.5663	AGACA
chr2	55295658	-	15.2671	AGACU
chr2	55295665	-	37.6337	GGACA
chr2	55302063	-	13.198	UGACC
chr2	55303136	-	30.4022	AGACU
chr2	55317567	-	14.5501	AGACC
chr2	55334351	-	11.3154	AGACU
chr2	55334520	-	17.1382	AGACU
chr2	55564926	-	35.0518	AGACA
chr2	55598570	-	36.9258	AGACU
chr2	55598626	-	45.1144	AGACA
chr2	55640668	-	3.8832	UGACU
chr2	58084945	+	15.2093	AGACU
chr2	58159480	-	7.548	GGACU
chr2	58159536	-	2.6681	UGACU
chr2	58159573	+	7.5544	GGACU
chr2	58162426	+	13.4361	AGACC
chr2	60794120	+	11.6549	AGACU
chr2	61031885	+	22.1864	GGACU
chr2	61048530	+	26.4417	GGACU
chr2	61177967	+	12.2473	AGACU
chr2	61214310	-	15.519	UGACU
chr2	61537949	-	9.7839	GGACU
chr2	62707212	+	9.2637	AGACU
chr2	62826168	+	15.2671	AGACU
chr2	62942885	+	13.5943	AGACC
chr2	62948344	+	22.4534	UGACU
chr2	63622657	-	14.2195	AGACC
chr2	63857842	+	7.8087	AGACC
chr2	63893324	-	35.0058	GAACU
chr2	63962362	-	13.0463	UGACC
chr2	64458476	+	19.7814	UGACU
chr2	64458515	+	11.3804	AGACU
chr2	64552076	+	29.0108	GGACA
chr2	64552139	+	19.1105	AGACU
chr2	64552951	+	42.8533	AGACA
chr2	64635869	-	12.0694	UGACA
chr2	64635973	-	38.4795	GGACC
chr2	64636153	-	17.0588	AGACU
chr2	65072088	+	11.5038	GGACU
chr2	65088341	-	4.2204	UGACU
chr2	65205167	+	4.9012	UGACC
chr2	65268723	+	7.1278	UGACU
chr2	67405089	+	49.908	AGACU
chr2	67410068	+	27.6569	AGACU
chr2	68131223	-	25.6645	GGACU
chr2	68157376	-	6.8097	UGACU
chr2	68174816	+	12.5218	AGACU
chr2	68174836	+	12.1153	GGACU
chr2	69464801	-	7.3631	UGACU
chr2	69465496	-	25.2377	GGACU
chr2	69466326	-	18.9186	GGACU
chr2	70087693	+	33.552	AGACU
chr2	70087770	+	16.3578	GGACU
chr2	70276781	+	9.1047	AGACU
chr2	70277430	+	29.3242	UGACU
chr2	70683733	-	77.2305	GAACC
chr2	71348862	+	29.752	AGACU
chr2	71348986	+	18.8649	AGACU
chr2	71349412	+	10.7626	AGACC
chr2	71400129	+	9.5911	AGACC
chr2	71423283	+	13.5116	AGACU
chr2	72131875	-	24.5057	GGACC
chr2	73088650	-	11.9569	GGACC
chr2	73247798	+	9.2564	AGACU
chr2	73253000	+	11.431	AGACU
chr2	73419160	+	20.2563	GGACU
chr2	73424525	+	32.1071	AGACU
chr2	73424669	+	22.217	AGACU
chr2	73448041	+	23.781	AGACA
chr2	73448178	+	21.3428	AGACU
chr2	73448742	+	25.2729	AGACU
chr2	73449855	+	12.4443	AGACC
chr2	73453813	+	32.0394	GGACA
chr2	73491360	+	48.5318	AGACA
chr2	73730696	-	29.2096	UGACA
chr2	74135558	-	12.5593	AGACC
chr2	74461282	-	20.3675	AGACU
chr2	74472899	-	26.6264	GGACU
chr2	74483114	+	14.4435	AGACU
chr2	74533913	-	31.3453	GGACA
chr2	74681571	+	18.8844	UGACU
chr2	74891067	+	8.5545	GGACU
chr2	81199954	-	50.9483	AGACU
chr2	84906590	+	12.8224	GGACU
chr2	85054102	+	31.2373	AGACA
chr2	85055536	+	20.9753	AGACC
chr2	85309566	+	10.9432	GGACU
chr2	85318772	-	13.0595	UGACA
chr2	85327086	-	8.8374	AGACU
chr2	85581917	+	11.7268	GGACU
chr2	86023084	-	6.8284	GGACC
chr2	86023848	-	100	GAACU
chr2	86025233	-	12.0007	GGACU
chr2	86025315	-	24.7536	GGACU
chr2	86031367	-	10.595	UGACU
chr2	86039422	-	33.0496	AGACA
chr2	86134974	+	31.6327	GAACU
chr2	86153565	-	10.4846	AGACU
chr2	86212665	+	15.8609	GGACU
chr2	86212698	+	25.9384	GGACU
chr2	86466514	+	8.2029	UGACU
chr2	86482559	+	12.0325	GGACU
chr2	86492185	+	9.8667	GGACU
chr2	86604288	-	11.5111	UGACU
chr2	86604522	-	11.4401	GGACU
chr2	86773502	+	21.4857	GGACU
chr2	86774497	+	2.948	UGACU
chr2	86775209	+	11.8414	GGACU
chr2	87521375	+	19.0715	GGACU
chr2	87783953	-	92.9886	GGACA
chr2	88557002	-	9.4399	GGACU
chr2	88557845	-	8.4143	GGACU
chr2	88750647	+	2.3437	UGACU
chr2	95148201	-	17.0577	UGACA
chr2	95411008	+	26.3592	UGACC
chr2	95414822	+	10.7374	AGACU
chr2	95820367	-	18.6842	AGACU
chr2	95824823	-	39.7638	AGACA
chr2	95824846	-	10.8749	UGACU
chr2	95835768	-	100	GAACA
chr2	96186842	-	15.001	GGACU
chr2	96251857	-	6.647	GGACC
chr2	96252411	-	12.9618	AGACC
chr2	96252589	-	20.9455	AGACU
chr2	96265459	-	9.1469	GGACU
chr2	96271368	+	74.7333	GGACA
chr2	96271403	+	24.9117	AGACU
chr2	96271424	+	6.9763	GGACC
chr2	96271475	+	14.4002	AGACU
chr2	96273860	+	17.6584	AGACU
chr2	96327644	+	16.5687	UGACU
chr2	96327695	+	38.2008	GGACU
chr2	96328022	+	57.9863	GGACU
chr2	96328307	+	72.7723	AGACC
chr2	96342826	+	16.8425	AGACA
chr2	96351852	+	24.1952	AGACA
chr2	96551623	+	33.3136	AGACU
chr2	96594936	-	22.6125	UGACU
chr2	96595106	-	52.0403	GGACA
chr2	96595163	-	56.7856	AGACU
chr2	96595290	-	23.8172	GGACU
chr2	96595377	-	11.8717	AGACU
chr2	96706361	-	23.7344	GGACU
chr2	96761493	+	29.8942	GGACA
chr2	96762107	+	22.8791	GGACC
chr2	96762276	+	23.1706	AGACU
chr2	96762317	+	13.461	AGACU
chr2	96817377	+	26.9067	GGACU
chr2	96834984	+	22.6215	AGACU
chr2	98543956	+	10.0511	AGACC
chr2	98555731	+	22.2834	AGACC
chr2	98582448	+	97.2914	AGACA
chr2	98582779	+	74.2838	AGACA
chr2	98587585	+	36.0541	GGACU
chr2	98590676	+	18.8039	GGACU
chr2	98600150	-	15.0201	GGACU
chr2	98609893	+	10.6948	GGACU
chr2	99200288	+	28.6683	AGACU
chr2	99322107	-	36.4995	AGACU
chr2	99361277	+	25.02	AGACU
chr2	99361498	+	36.5822	GGACA
chr2	99363648	+	8.6863	UGACA
chr2	99399482	+	16.7389	AGACA
chr2	99399518	+	17.5936	GGACU
chr2	99438743	-	39.252	AGACU
chr2	100283193	-	15.5994	AGACC
chr2	100393044	-	4.7448	GGACC
chr2	100995996	+	18.6319	GGACU
chr2	101019247	+	41.3038	AGACU
chr2	101269366	+	25.4034	AGACA
chr2	104857242	+	6.647	GGACC
chr2	104857801	+	53.4552	AGACU
chr2	104858097	+	17.9376	GGACU
chr2	104858154	+	7.153	GGACU
chr2	105038189	+	15.0804	AAACC
chr2	105266053	-	14.0622	UGACU
chr2	105298519	-	10.2489	GGACU
chr2	105337117	-	22.2978	AGACC
chr2	105373618	-	15.426	AGACU
chr2	105893790	+	17.6537	AGACA
chr2	106093940	-	51.2662	AGACU
chr2	107869950	+	10.4176	AGACC
chr2	107871108	+	22.6386	UGACA
chr2	108481792	+	22.124	AGACA
chr2	108754966	+	13.6344	AGACU
chr2	108763531	+	25.8075	AGACU
chr2	108763667	+	6.3071	UGACU
chr2	108763984	+	22.124	AGACA
chr2	108764321	+	23.2114	AGACA
chr2	108764982	+	77.8039	GGACA
chr2	108765152	+	23.2287	AGACA
chr2	108765174	+	44.7634	GGACA
chr2	108765717	+	45.794	GGACA
chr2	108765888	+	75.5535	GGACA
chr2	108767731	+	26.2136	GGACA
chr2	108767752	+	32.7671	GGACU
chr2	108782643	+	27.5176	GGACA
chr2	108782767	+	20.148	GGACU
chr2	108783774	+	11.421	GGACU
chr2	109502432	+	15.9453	UGACU
chr2	109564468	-	32.0471	GGACC
chr2	109826723	+	29.1316	AGACA
chr2	109916632	+	17.1662	AGACC
chr2	110382457	-	34.3467	AGACU
chr2	110383708	-	49.7479	GGACA
chr2	111167223	+	8.0099	AGACC
chr2	111167887	+	14.3703	GGACU
chr2	111168140	+	11.8861	AGACU
chr2	111768548	-	39.7638	AGACA
chr2	111768688	-	49.9938	UGACU
chr2	111788240	-	10.6066	UGACA
chr2	111833270	-	13.5622	AGACU
chr2	112216410	-	20.0569	AGACU
chr2	112216420	-	9.531	AGACU
chr2	112332682	+	20.7071	AGACU
chr2	112388952	-	84.1343	GGACA
chr2	112400043	-	20.0356	AGACA
chr2	112482497	+	13.5838	AGACU
chr2	112529172	+	12.7332	GGACU
chr2	112575023	+	54.9216	GGACA
chr2	112575056	+	100	AGACA
chr2	112575293	+	19.3452	AGACA
chr2	112575758	+	21.5813	GGACU
chr2	112589026	+	12.3557	AGACU
chr2	112659540	+	51.3463	GGACA
chr2	112659597	+	24.7648	AGACA
chr2	113597972	+	48.9616	AGACU
chr2	117824620	+	7.4206	AGACC
chr2	117830819	+	7.376	GGACU
chr2	117832335	+	55.0709	UAACA
chr2	117917223	-	31.9132	GGACA
chr2	117917246	-	6.5582	AGACC
chr2	117920028	-	22.9445	GGACU
chr2	117920156	-	24.0572	AGACA
chr2	117944082	-	10.4751	AGACC
chr2	118108402	+	22.123	AGACU
chr2	119245719	+	25.8506	UGACU
chr2	119264211	+	6.059	UGACU
chr2	119264234	+	14.6723	AGACC
chr2	119311648	-	30.7886	AGACA
chr2	119681065	+	49.2431	GGACA
chr2	119681242	+	16.5043	GGACU
chr2	119681956	+	26.3142	GGACU
chr2	119809925	+	19.1898	AGACA
chr2	120177551	+	10.918	AGACU
chr2	120221894	-	30.8284	AGACU
chr2	120222951	-	19.4154	GGACU
chr2	121338097	-	7.3696	GGACU
chr2	121367639	-	10.3026	AGACC
chr2	127289492	-	13.0854	AGACU
chr2	127300887	-	11.1348	AGACU
chr2	127307676	-	30.2288	AGACU
chr2	127480995	-	14.2238	GGACU
chr2	127504776	-	39.7369	GGACA
chr2	127702250	+	24.7281	GGACU
chr2	127702384	+	14.6506	GGACU
chr2	127706161	-	12.9553	AGACU
chr2	127706265	-	29.0152	GGACU
chr2	127706289	-	31.6818	GGACA
chr2	127713907	-	18.0523	GGACU
chr2	127720016	-	47.0558	GGACA
chr2	127846382	-	4.4749	UGACU
chr2	127846712	-	35.6337	GGACU
chr2	127846798	-	7.1578	GGACC
chr2	127863381	-	8.1794	GGACC
chr2	127864042	-	35.9216	AGACU
chr2	127864157	-	48.528	GGACA
chr2	127864837	-	23.8276	UGACU
chr2	127864944	-	46.6793	UGACU
chr2	127874038	-	25.2512	AGACU
chr2	127941550	-	2.341	UGACC
chr2	127941637	-	11.9752	GGACU
chr2	127941683	-	21.574	AGACU
chr2	128189976	+	13.7333	GGACU
chr2	128190746	+	8.7574	AGACC
chr2	128265847	-	9.4909	GGACU
chr2	128266292	-	51.3673	GGACA
chr2	128267056	-	10.8541	GGACU
chr2	128268193	-	53.9349	GGACU
chr2	128268340	-	38.2913	GGACC
chr2	130143284	-	23.9536	AGACA
chr2	130151948	-	12.624	AGACC
chr2	130152109	-	52.3558	GGACA
chr2	130152283	-	27.8813	GGACU
chr2	130153766	-	21.8997	AGACA
chr2	130173313	-	10.0222	AGACU
chr2	130182015	-	25.5763	AGACU
chr2	130373582	+	46.1515	GGACA
chr2	130374022	+	23.958	AGACU
chr2	131048926	-	10.6649	UGACU
chr2	131052252	-	12.4975	GGACU
chr2	131520134	+	10.5377	UGACU
chr2	131520698	+	19.1543	GGACU
chr2	131520997	+	22.0075	AGACU
chr2	131521257	+	24.5232	AGACA
chr2	131722579	+	11.9367	AGACU
chr2	134449117	+	41.7444	AGACU
chr2	134453800	+	4.5957	UGACU
chr2	134454236	+	48.9907	GGACA
chr2	134953607	+	27.08	GGACC
chr2	134953643	+	20.6591	AGACC
chr2	134954492	+	34.6052	GGACA
chr2	135135830	+	4.8994	GGACC
chr2	135168815	+	41.0755	AGACA
chr2	135168923	+	20.3892	AGACU
chr2	135169196	+	4.8456	GGACC
chr2	135784223	+	21.7788	AGACA
chr2	135840378	-	14.0462	AGACU
chr2	136115426	-	11.3965	UGACU
chr2	144398977	-	49.6925	GGACU
chr2	148692348	+	13.3816	AGACU
chr2	148771197	+	39.0642	AGACU
chr2	148786490	+	17.6318	GGACU
chr2	149596510	-	20.9761	GGACU
chr2	150470027	-	27.2952	GGACU
chr2	151251588	-	29.0679	AGACC
chr2	151463985	+	11.4888	AGACU
chr2	151464079	+	45.815	GGACA
chr2	151464546	+	13.7142	GGACU
chr2	151475205	+	91.916	GGACA
chr2	151475511	+	11.6121	GGACU
chr2	151481479	+	6.5797	AGACC
chr2	151803229	-	20.1225	GGACU
chr2	152759926	+	13.9595	AGACU
chr2	154450493	+	10.2807	GGACU
chr2	154451263	+	41.8523	GAACU
chr2	158625241	+	11.691	AGACU
chr2	158625343	+	10.2935	GGACU
chr2	158680581	+	19.8868	GGACU
chr2	159001086	+	17.3703	UGACU
chr2	159178788	+	16.4132	GGACC
chr2	159229801	+	27.8014	AGACU
chr2	159230890	+	29.1885	AGACU
chr2	159232647	+	17.55	AGACU
chr2	159236080	-	19.5938	GGACU
chr2	159282872	-	81.9471	GGACA
chr2	159282948	-	14.9783	UGACU
chr2	159743124	+	100	UAACU
chr2	159748439	+	33.1562	GGACC
chr2	162077484	-	58.7283	GGACA
chr2	163611645	-	7.3441	UGACU
chr2	168129563	-	19.7249	AGACA
chr2	169241122	-	29.0088	GGACU
chr2	169637351	+	26.1716	GGACA
chr2	169637575	+	28.7695	AGACU
chr2	169735636	+	21.0844	GGACU
chr2	169736062	+	67.5405	GGACA
chr2	170993889	-	5.8778	UGACC
chr2	171324176	-	51.9742	AGACU
chr2	171729825	+	4.7039	UGACU
chr2	171868787	-	4.3797	UGACC
chr2	172089363	+	6.6252	UGACU
chr2	172100351	-	29.116	GGACA
chr2	172100520	-	23.958	AGACU
chr2	172505325	+	8.9813	GGACU
chr2	172595842	+	17.4055	AGACU
chr2	173955135	-	49.811	GGACA
chr2	173955152	-	23.4703	AGACA
chr2	173955578	-	21.9635	GGACU
chr2	173955630	-	44.9948	GGACA
chr2	173955678	-	11.9433	GGACU
chr2	173955821	-	21.9641	AGACU
chr2	174123204	-	30.3516	AGACU
chr2	174338488	+	13.6951	GGACU
chr2	174348476	-	32.3455	AGACU
chr2	174398370	+	25.1862	AGACU
chr2	174424595	+	23.8846	AGACA
chr2	174432603	-	10.3787	UGACU
chr2	174562125	-	8.6568	AGACC
chr2	174720278	+	32.2902	AGACA
chr2	174800161	-	15.1443	AGACU
chr2	175928077	-	27.5425	AAACU
chr2	175930071	-	18.2002	AGACU
chr2	175930158	-	29.6494	AGACA
chr2	176094609	+	21.0399	GGACA
chr2	176094797	+	29.1885	AGACU
chr2	176104478	+	38.8733	UGACU
chr2	176107485	+	5.2065	UGACU
chr2	176112051	+	27.8048	GGACU
chr2	176116989	+	21.0398	GGACU
chr2	176117069	+	45.0971	AGACA
chr2	176117292	+	34.4984	AGACU
chr2	176119309	+	12.6759	GGACU
chr2	176124171	+	16.907	AGACU
chr2	176130848	+	12.8407	UGACU
chr2	176152926	+	19.8948	GGACC
chr2	176155055	+	14.9118	GGACU
chr2	176201133	-	100	GAACC
chr2	176330628	+	12.0956	AGACU
chr2	177219581	+	8.9876	GGACU
chr2	177221648	+	19.1219	GGACC
chr2	177231272	-	39.6257	AGACA
chr2	177997102	-	40.538	AGACU
chr2	178129435	+	6.3007	UGACU
chr2	178306170	+	16.0257	AGACU
chr2	178332720	+	10.9422	AGACC
chr2	178478355	-	36.3463	AGACA
chr2	179945584	-	17.7847	GGACU
chr2	180873287	-	4.6452	UGACC
chr2	181062971	+	13.625	GGACU
chr2	181063029	+	9.7477	AGACU
chr2	181916122	+	8.9749	GGACU
chr2	182777917	+	41.317	AAACC
chr2	182778957	+	24.3506	AGACA
chr2	182925644	-	10.6796	AGACU
chr2	186763303	+	16.5617	GGACU
chr2	189475392	+	15.9173	AGACU
chr2	189666197	+	24.314	GGACU
chr2	189666895	+	10.0439	AGACU
chr2	189667368	+	8.134	GGACU
chr2	189854286	+	7.9576	GGACC
chr2	189867852	+	8.6466	UGACC
chr2	189923871	+	2.2557	UGACC
chr2	189924072	+	3.1198	UGACU
chr2	189924209	+	3.9214	UGACU
chr2	190658647	+	20.9816	AGACU
chr2	190690463	+	24.7599	GGACU
chr2	191385928	+	9.3611	AGACC
chr2	191393089	+	10.3242	AGACC
chr2	195680517	+	23.384	AGACA
chr2	195680691	+	7.5068	AGACC
chr2	195735422	+	9.8985	GGACU
chr2	195736156	+	8.6546	UGACU
chr2	196137422	-	21.5749	GGACU
chr2	196845976	-	13.0131	AGACU
chr2	197379849	-	29.1834	AGACA
[truncated: 10,235 more rows]

## Sheet: HEK293 ribo-
Chrom	Position	Strand	m6A fracrion (%)	5-mer
chr1	629442	-	100	AGACA
chr1	629579	-	3.0143	UGACC
chr1	630012	+	12.962	UGACA
chr1	631035	-	12.1408	GGACU
chr1	631091	+	5.0093	UGACU
chr1	631114	+	57.3344	AGACA
chr1	631973	+	17.2567	AGACA
chr1	632043	+	19.0689	UGACU
chr1	632291	+	15.312	AGACC
chr1	633953	+	14.536	GGACU
chr1	634825	-	15.1082	AGACU
chr1	634885	-	7.3487	AGACC
chr1	917977	-	56.2106	GGACC
chr1	922374	-	100	GGACU
chr1	922491	-	69.6165	UGACC
chr1	930252	+	38.301	UGACA
chr1	956103	-	56.7724	GGACA
chr1	956409	-	81.0812	AGACU
chr1	1004756	+	54.9867	AGACU
chr1	1009669	+	73.0477	AGACU
chr1	1044151	+	64.0725	UGACU
chr1	1045233	+	87.5625	GGACA
chr1	1055080	+	38.2964	GGACU
chr1	1055128	+	50.9884	AGACC
chr1	1055196	+	100	GGACA
chr1	1055458	+	100	UGACU
chr1	1055547	+	56.2205	AGACC
chr1	1093292	-	100	UGACU
chr1	1093326	-	79.9695	GGACU
chr1	1102068	-	93.8566	AGACA
chr1	1217543	-	25.3014	GGACU
chr1	1218552	-	91.8108	GGACA
chr1	1221450	-	88.0948	UGACU
chr1	1228862	-	18.4632	GGACC
chr1	1233472	+	22.6036	GGACC
chr1	1233654	+	40.2029	UGACU
chr1	1233776	+	100	AGACU
chr1	1233843	+	100	GAACU
chr1	1233910	+	100	AGACU
chr1	1233972	+	85.0835	AGACU
chr1	1234669	+	100	GGACU
chr1	1254931	-	25.6954	GGACC
chr1	1255029	-	40.2057	AGACU
chr1	1255133	-	95.4283	GGACA
chr1	1255302	-	72.0069	GGACU
chr1	1292785	-	38.0925	GGACU
chr1	1292812	-	25.4944	UGACU
chr1	1294735	-	100	GGACA
chr1	1311563	+	100	GGACA
chr1	1321027	-	22.4986	GGACU
chr1	1325052	+	68.8602	GGACC
chr1	1326364	+	49.3421	GGACU
chr1	1327753	+	44.475	GGACC
chr1	1338421	-	32.1938	GGACU
chr1	1339436	-	34.2672	UGACC
chr1	1340467	-	38.833	AGACU
chr1	1341745	-	82.9138	AGACA
chr1	1373740	-	73.1407	GGACU
chr1	1386083	-	100	GGACA
chr1	1387075	-	60.6736	GGACC
chr1	1387144	-	38.9324	UGACC
chr1	1387215	-	43.8165	UGACU
chr1	1391229	-	26.3341	UGACU
chr1	1391435	-	58.7316	GGACU
chr1	1391557	-	98.9195	GGACA
chr1	1392051	-	64.0443	GGACU
chr1	1393339	-	44.0328	UGACU
chr1	1400983	+	46.6667	GGACU
chr1	1401304	+	73.0477	AGACU
chr1	1401525	+	100	GGACA
chr1	1401586	+	37.8343	GGACC
chr1	1402080	-	61.7383	GGACU
chr1	1405845	-	33.5825	GGACU
chr1	1406232	-	52.0996	UGACU
chr1	1406911	-	25.9777	GGACC
chr1	1437332	+	69.8012	GGACC
chr1	1474521	+	43.2977	AGACU
chr1	1482237	+	56.1262	AGACA
chr1	1541594	-	100	UGACC
chr1	1541706	-	19.2666	UGACC
chr1	1541741	-	75.9436	GGACU
chr1	1541949	-	63.7285	AAACU
chr1	1542151	-	74.5599	AGACA
chr1	1544877	-	46.4233	UGACC
chr1	1545753	-	41.4357	UGACC
chr1	1562903	-	37.8122	GGACU
chr1	1564812	-	54.7296	UGACC
chr1	1598183	-	44.4908	UGACU
chr1	1598193	-	100	GGACU
chr1	1635685	-	42.084	AGACU
chr1	1661898	-	68.7997	AGACU
chr1	1662548	-	100	AGACA
chr1	1663221	-	69.8012	GGACC
chr1	1665580	-	70.5946	AGACC
chr1	1691570	-	77.7142	UGACC
chr1	1727805	-	83.7253	AGACU
chr1	1728212	-	86.5187	UGACA
chr1	1729477	-	100	GAACC
chr1	1730455	-	54.7296	UGACC
chr1	1730842	-	33.8755	GGACU
chr1	1752205	-	91.2964	AGACU
chr1	1756334	-	57.054	UGACA
chr1	1761959	-	37.0599	AGACC
chr1	1768200	-	100	UGACC
chr1	1786726	-	19.9838	AGACA
chr1	1786967	-	48.8225	GGACA
chr1	1787035	-	26.3782	AGACU
chr1	1790411	-	24.5289	UGACA
chr1	1803978	-	74.5599	AGACA
chr1	1818300	-	62.1426	AGACC
chr1	1848208	-	100	AGACA
chr1	1862433	-	100	AGACU
chr1	1880878	-	100	GGACA
chr1	1886314	-	100	AGACA
chr1	1887166	-	54.2753	UGACU
chr1	2080506	+	96.8869	UGACC
chr1	2141416	+	59.1739	UGACU
chr1	2232138	+	52.9133	UGACA
chr1	2243985	+	66.9856	UGACA
chr1	2304000	+	25.4944	UGACU
chr1	2307245	+	100	GGACA
chr1	2307780	+	100	GAACU
chr1	2307947	+	76.529	UGACU
chr1	2308412	+	100	GGACA
chr1	2403159	+	81.6861	GAACA
chr1	2403179	+	79.3878	UAACA
chr1	2403679	+	45.5469	UGACU
chr1	2403864	+	73.0477	AGACU
chr1	2404371	+	68.7997	AGACU
chr1	2408850	-	29.5279	AGACC
chr1	2510733	-	73.3172	AGACA
chr1	3745639	-	100	GAACA
chr1	3745830	-	46.4503	UGACU
chr1	3746874	-	30.0778	GGACC
chr1	3850441	-	100	AAACC
chr1	3865779	+	45.3488	GGACC
chr1	3890072	-	38.4795	GGACC
chr1	3890784	-	81.0812	AGACU
chr1	3890801	-	40.9918	UGACU
chr1	6186247	-	12.1091	UGACU
chr1	6208890	+	100	AGACC
chr1	6223658	-	100	GAACA
chr1	6223886	-	68.1084	GGACU
chr1	6224027	-	33.7266	UGACU
chr1	6224723	-	100	GGACU
chr1	6224741	-	78.1986	GGACU
chr1	6224919	-	37.3772	GGACC
chr1	6225029	-	100	GGACA
chr1	6248963	-	100	GGACA
chr1	6250459	-	100	GGACA
chr1	6318521	-	42.084	AGACU
chr1	6327325	-	100	GGACA
chr1	6327344	-	70.5946	AGACC
chr1	6467137	-	100	AGACU
chr1	6524330	-	48.1726	UGACA
chr1	6525988	-	100	GGACA
chr1	6532493	-	100	AGACU
chr1	6532760	-	80.8577	AGACC
chr1	6546032	-	52.4004	AGACU
chr1	6580607	+	67.4754	AGACC
chr1	6580842	+	100	GGACU
chr1	6592492	-	38.9324	UGACC
chr1	6593328	-	100	UAACU
chr1	6599328	-	53.4317	GGACU
chr1	6602543	-	48.8835	GGACU
chr1	6621633	+	53.4317	GGACU
chr1	6622793	+	82.0207	GGACC
chr1	6634844	-	88.6786	AGACA
chr1	6634866	-	100	GGACA
chr1	6635528	-	100	GGACA
chr1	6689904	-	100	UGACA
chr1	6875588	+	88.5622	AGACC
chr1	7773481	+	89.7215	AGACU
chr1	7779691	+	76.183	AGACU
chr1	7977721	+	100	AGACA
chr1	7984962	+	11.4057	GGACC
chr1	7985050	+	41.3327	AGACU
chr1	8352431	-	100	GGACA
chr1	8780315	-	100	UAACU
chr1	8861012	-	2.1419	UGACC
chr1	8862939	-	23.5318	AGACU
chr1	8865465	-	13.4177	AGACU
chr1	9102492	-	69.5944	AGACU
chr1	9267007	+	100	AGACA
chr1	9582405	+	46.208	GGACU
chr1	9582587	+	82.685	AGACU
chr1	9607571	+	62.7313	AGACU
chr1	9613333	+	75.807	UGACA
chr1	9619879	+	100	UGACA
chr1	9729785	-	100	AGACU
chr1	9729960	-	34.4361	GGACU
chr1	9730155	-	40.8064	UGACA
chr1	9730396	-	31.2672	AGACC
chr1	9730470	-	89.7215	AGACU
chr1	9734037	-	100	GGACA
chr1	9942664	-	70.5946	AGACC
chr1	10033535	+	70.7397	UGACU
chr1	10181176	+	100	AGACA
chr1	10295114	+	100	AGACC
chr1	10307853	+	100	AGACA
chr1	10380332	+	100	GGACA
chr1	10380841	+	66.2483	UGACU
chr1	10408084	+	64.0544	AGACC
chr1	10413083	+	90.9915	AGACA
chr1	10413206	+	8.166	GGACC
chr1	10419870	+	60.3039	AGACU
chr1	10419952	+	14.6583	UGACC
chr1	10420140	+	62.7313	AGACU
chr1	10460445	-	46.633	AGACC
chr1	10461416	-	21.7536	UGACU
chr1	10461636	-	60.3039	AGACU
chr1	10485781	+	100	AGACU
chr1	11013749	+	100	UAACC
chr1	11018751	+	33.7615	AGACU
chr1	11022964	+	83.9699	GGACU
chr1	11023660	+	53.3396	AGACU
chr1	11023842	+	30.1554	GGACU
chr1	11079610	-	70.5946	AGACC
chr1	11080651	-	69.371	UGACA
chr1	11081200	-	33.2302	UGACA
chr1	11256122	-	40.2813	UGACA
chr1	11287097	+	45.9563	AGACU
chr1	11675128	-	68.1183	UGACC
chr1	11676060	-	24.4721	GGACC
chr1	11680579	-	58.621	AGACC
chr1	11822326	+	67.4657	UGACA
chr1	11919718	-	100	GGACA
chr1	11919990	-	100	AGACU
chr1	11923240	-	40.6961	UGACC
chr1	11923465	-	50.798	UGACA
chr1	11925516	-	37.0599	AGACC
chr1	11974875	+	50.242	GGACC
chr1	11974918	+	48.5751	UGACU
chr1	11975067	+	86.4408	UGACU
chr1	11975176	+	91.1086	AGACU
chr1	11975235	+	100	GGACU
chr1	11975262	+	100	AGACA
chr1	11975301	+	29.3018	GGACU
chr1	12004871	+	41.4357	UGACC
chr1	12011781	+	100	GGACA
chr1	12011803	+	100	GGACA
chr1	12012042	+	80.5555	GGACU
chr1	12012624	+	52.8074	GGACU
chr1	12012675	+	37.5	AAACC
chr1	12012806	+	18.0129	UGACU
chr1	12013064	+	31.0982	GGACU
chr1	12031815	+	52.0996	UGACU
chr1	12277797	+	100	GGACA
chr1	12383137	+	82.0207	GGACC
chr1	15429873	+	28.2944	UGACA
chr1	15430066	+	54.1324	GGACU
chr1	15564317	+	39.8085	UGACU
chr1	15564329	+	48.9616	AGACU
chr1	15626697	+	100	AGACA
chr1	15630325	+	61.0119	AGACU
chr1	15659999	+	62.5203	UGACU
chr1	15666423	+	66.3686	AGACC
chr1	15727387	+	63.6848	GGACC
chr1	15727460	+	99.4364	GGACU
chr1	15732443	+	46.633	AGACC
chr1	15807644	-	56.9607	GGACU
chr1	15833738	-	75.807	UGACA
chr1	15859775	+	71.1278	GGACU
chr1	15859790	+	65.0142	AGACU
chr1	15860928	+	100	AGACA
chr1	15872896	+	100	GGACA
chr1	15872950	+	62.6026	AGACC
chr1	15873128	+	89.7215	AGACU
chr1	15874193	+	75.6251	GGACU
chr1	15876326	+	81.4218	GGACU
chr1	15929434	+	46.4331	AGACU
chr1	15930262	+	70.4143	GGACU
chr1	15935330	+	50.242	GGACC
chr1	15936108	+	60.4757	UGACC
chr1	15939644	+	100	GGACA
chr1	15939795	+	90.9831	UGACU
chr1	15939801	+	100	GGACU
chr1	15939868	+	100	AGACU
chr1	16124928	-	100	GGACA
chr1	16132188	-	100	GAACU
chr1	16148506	-	56.2106	GGACC
chr1	16250602	-	79.205	GGACU
chr1	16250875	-	100	GGACA
chr1	16251454	-	100	GGACA
chr1	16368568	+	75.807	UGACA
chr1	16380690	+	100	AAACU
chr1	16395064	+	87.4704	AGACA
chr1	16395229	+	54.7184	GGACU
chr1	16395252	+	37.7091	UGACU
chr1	16396394	+	46.9574	UGACA
chr1	16397623	+	27.918	AGACC
chr1	16397912	+	54.9867	AGACU
chr1	16448093	+	27.4967	GGACC
chr1	16458916	+	47.1373	UGACU
chr1	16459787	+	77.0644	AGACU
chr1	16601461	-	63.6848	GGACC
chr1	16608753	-	38.6554	AGACC
chr1	16619629	-	50.798	UGACA
chr1	16621341	-	100	GAACA
chr1	16621812	-	34.0666	GGACU
chr1	16621824	-	100	GGACA
chr1	16623879	-	42.9533	AGACC
chr1	16624772	-	79.945	AGACA
chr1	16625624	-	100	GGACA
chr1	16637225	-	86.3429	UGACC
chr1	16637834	-	24.4421	AGACU
chr1	16684219	-	100	AAACA
chr1	16685386	-	44.8075	AGACC
chr1	17005778	-	100	AGACA
chr1	17044812	-	84.9159	AGACA
chr1	17407204	-	19.683	GGACU
chr1	17407518	-	26.0892	AGACU
chr1	17407839	-	58.8717	GGACU
chr1	17407992	-	13.8904	UGACU
chr1	17408109	-	90.1983	AGACU
chr1	17408251	-	21.4609	GGACC
chr1	17408963	-	31.1752	AGACU
chr1	17418673	-	39.6999	AGACU
chr1	17420764	-	14.0646	GGACU
chr1	19076767	-	31.3965	AGACC
chr1	19084582	-	60.1996	AGACA
chr1	19094117	-	57.054	UGACA
chr1	19100515	-	51.0567	AGACU
chr1	19104217	-	100	AGACA
chr1	19110830	-	88.6786	AGACA
chr1	19141421	-	100	GGACA
chr1	19141774	-	100	AGACA
chr1	19156306	-	24.8563	AGACC
chr1	19156865	-	100	UAACU
chr1	19160121	-	55.0419	AGACC
chr1	19164824	-	37.036	UGACC
chr1	19164847	-	100	GAACC
chr1	19185280	-	42.4717	UGACA
chr1	19193470	-	41.8188	UGACU
chr1	19219100	-	100	GAACU
chr1	19219293	-	100	AGACU
chr1	19219342	-	48.9616	AGACU
chr1	19300428	-	100	AGACA
chr1	19302645	-	90.9831	UGACU
chr1	19308510	-	49.23	UGACC
chr1	19396736	-	100	GAACU
chr1	19626430	+	100	GGACA
chr1	20499645	-	100	AGACA
chr1	20500232	-	72.1807	AGACU
chr1	20500309	-	54.3872	GGACU
chr1	20501075	-	64.0443	GGACU
chr1	20501138	-	100	GGACA
chr1	20653764	-	42.3528	AGACA
chr1	20654349	-	45.1222	GAACA
chr1	20655695	-	27.2743	UGACA
chr1	20660965	-	52.4402	AGACC
chr1	20721495	-	76.7844	GGACU
chr1	20742841	-	53.3425	GGACU
chr1	20744203	-	32.7469	UGACU
chr1	20744570	-	31.595	GGACU
chr1	20817402	-	100	UGACU
chr1	20865243	-	31.1338	AGACA
chr1	21218101	-	100	AGACU
chr1	21428704	+	44.1502	AGACU
chr1	21455016	+	64.0443	GGACU
chr1	21733272	-	100	UGACC
chr1	22062241	+	100	UGACC
chr1	22068435	+	66.4735	AGACU
chr1	22081729	+	14.1322	UGACA
chr1	22086684	+	31.5358	UAACU
chr1	22086702	+	29.4413	AGACU
chr1	22086723	+	13.504	GGACU
chr1	22086745	+	2.8057	UGACC
chr1	22086823	+	6.9967	UGACC
chr1	22091845	+	21.5246	UGACU
chr1	22091857	+	36.8102	AGACU
chr1	22092526	+	75.3539	AGACA
chr1	22092731	+	23.185	AGACU
chr1	22092926	+	18.2486	AAACA
chr1	22526340	+	87.4459	UGACU
chr1	22527855	+	86.4408	UGACU
chr1	22528814	+	100	AGACA
chr1	22914406	+	59.1739	UGACU
chr1	22914477	+	100	GGACU
chr1	23065835	+	100	UAACU
chr1	23083586	+	100	AGACU
chr1	23088320	-	100	AGACU
chr1	23088899	-	100	GAACU
chr1	23310131	-	73.9761	GGACA
chr1	23310261	-	100	GGACA
chr1	23310745	-	31.8522	GGACC
chr1	23333587	-	88.4879	GGACA
chr1	23336352	-	64.4582	UGACC
chr1	23509971	-	58.5093	GGACC
chr1	23520574	-	100	AGACA
chr1	23692698	+	13.0276	AGACU
chr1	23692741	+	8.9155	AGACC
chr1	23693333	+	100	GGACA
chr1	23695829	+	17.7745	AGACA
chr1	23696825	+	100	AGACU
chr1	23768597	-	100	AGACA
chr1	23787442	+	100	GGACA
chr1	23795085	+	37.036	UGACC
chr1	23795370	+	28.0405	GGACU
chr1	23795929	-	44.4212	GGACC
chr1	23845741	-	100	GGACU
chr1	23863256	-	39.1117	GGACU
chr1	23961839	+	34.8955	UGACA
chr1	23961884	+	80.5664	AGACA
chr1	23963370	+	100	AGACA
chr1	23967574	-	84.6213	UGACU
chr1	23969757	-	18.6872	UGACU
chr1	23969879	-	77.1489	AGACA
chr1	23971608	-	59.0953	AGACC
chr1	23975231	-	13.7377	UGACU
chr1	23976820	-	82.5682	AGACC
chr1	24651562	+	100	GAACC
chr1	24842343	+	75.9374	AGACU
chr1	25242555	-	100	AAACU
chr1	25243090	-	100	AGACA
chr1	25244900	-	100	AGACU
chr1	25336829	-	100	GGACA
chr1	25360692	+	21.1333	AGACU
chr1	25361356	+	36.2713	UGACU
chr1	25361945	+	100	GAACA
chr1	25498424	+	100	GGACU
chr1	25567341	+	100	GGACU
chr1	25816357	+	62.6376	UGACC
chr1	25820240	+	67.3787	UGACC
chr1	25820250	+	77.1348	AGACC
chr1	25827831	-	100	GAACU
chr1	25829634	+	100	AGACA
chr1	25832344	+	84.6213	UGACU
chr1	25834823	-	93.2698	AGACA
chr1	25835120	-	69.3569	GGACU
chr1	25835222	-	78.7464	GGACU
chr1	25835243	-	100	GGACA
chr1	25835652	-	54.0331	AGACU
chr1	25835690	-	100	AGACA
chr1	25862953	-	60.2986	GGACU
chr1	25900876	-	18.6048	AGACU
chr1	25900927	-	16.8926	UGACA
chr1	25901003	-	30.1632	GAACU
chr1	25901020	-	12.6435	UGACU
chr1	25901044	-	24.0945	AGACC
chr1	25961727	-	64.0443	GGACU
chr1	26122093	+	100	UGACU
chr1	26122670	+	76.9922	AGACU
chr1	26170755	+	100	GGACA
chr1	26284173	-	54.3686	UGACA
chr1	26469097	+	27.3648	UGACU
chr1	26469306	+	100	GGACA
chr1	26475185	+	4.9075	UGACU
chr1	26560742	+	100	GAACC
chr1	26574905	+	100	GGACA
chr1	26779375	+	100	GGACU
chr1	26779485	+	100	AGACA
chr1	26779813	+	82.2499	GGACU
chr1	26779891	+	99.6607	UGACU
chr1	26780113	+	48.1718	GGACC
chr1	26780368	+	100	UGACC
chr1	26781500	+	100	GAACC
chr1	26794605	+	45.8386	GGACU
chr1	26851217	+	35.317	UGACU
chr1	26855046	+	83.1545	GGACU
chr1	26855235	+	86.0939	GGACC
chr1	26855470	+	60.8046	UGACA
chr1	26880677	-	100	AGACU
chr1	26889819	-	100	GGACU
chr1	26889960	-	57.5683	GGACC
chr1	26891014	-	85.372	UGACU
chr1	26939022	+	100	AGACA
chr1	27306559	+	84.9126	GGACU
chr1	27404422	-	40.3803	AGACC
chr1	27404867	-	26.0449	GGACC
chr1	27407695	-	40.668	AGACU
chr1	27408117	-	59.6991	AGACC
chr1	27467196	-	100	UGACA
chr1	27534329	-	100	GGACA
chr1	27547482	-	100	UGACU
chr1	27668374	-	29.3018	GGACU
chr1	27760816	+	28.2189	GGACU
chr1	27761061	+	100	AGACU
chr1	27822296	+	70.0066	GGACU
chr1	27850295	+	100	GGACU
chr1	27850300	+	24.9218	UGACU
chr1	27850681	+	46.7798	AGACU
chr1	27892191	-	20.0631	UGACC
chr1	27974130	-	51.3041	GGACU
chr1	27997326	-	97.1337	AGACU
chr1	28035625	-	36.9258	AGACU
chr1	28201052	-	16.8931	AGACC
chr1	28201188	-	32.1174	GGACU
chr1	28201248	-	17.1426	UGACC
chr1	28201292	-	36.7992	GGACC
chr1	28205325	-	100	AGACA
chr1	28259888	+	30.0662	GGACU
chr1	28269570	+	100	UGACC
chr1	28272558	+	72.8024	UGACC
chr1	28280844	+	100	GGACU
chr1	28280969	+	100	GGACA
chr1	28280985	+	49.135	UGACU
chr1	28423011	+	100	AAACU
chr1	28431169	+	65.0142	AGACU
chr1	28466642	+	67.7899	GGACU
chr1	28496876	+	54.2753	UGACU
chr1	28497520	+	95.8947	GGACU
chr1	28506588	+	28.4642	AGACC
chr1	28508732	+	7.9739	UGACU
chr1	28511068	+	73.0477	AGACU
chr1	28518984	+	70.5457	UGACC
chr1	28537991	+	100	GGACA
chr1	28538194	+	22.3213	GGACC
chr1	28539621	+	60.3032	AGACA
chr1	28566942	+	73.0477	AGACU
chr1	28568882	+	40.4574	UGACU
chr1	28580640	-	56.8362	AGACU
chr1	28581619	-	31.4422	GGACU
chr1	28603268	-	76.529	UGACU
chr1	28603393	-	75.9183	UGACU
chr1	28618024	-	100	UGACC
chr1	28621921	-	80.7366	AAACA
chr1	28714135	+	100	AGACA
chr1	28717715	+	65.0142	AGACU
chr1	28742693	+	100	GGACA
chr1	28742771	+	100	GGACA
chr1	28742793	+	59.5409	AGACC
chr1	28743386	+	100	GGACA
chr1	28743593	+	93.4493	AGACU
chr1	28743665	+	82.4729	GGACA
chr1	28743736	+	100	GGACA
chr1	28751248	+	61.0119	AGACU
chr1	28769032	+	66.0954	GGACU
chr1	28769105	+	100	AGACA
chr1	28769112	+	76.7844	GGACU
chr1	28933957	+	100	UAACU
chr1	28987462	+	64.9632	UGACU
chr1	29030423	+	89.3418	UGACU
chr1	29039339	+	78.5866	AGACC
chr1	29055370	+	54.2753	UGACU
chr1	29055403	+	100	AGACA
chr1	29062275	+	43.2693	UGACU
chr1	29109355	+	93.6949	AGACU
chr1	29117056	+	89.4614	AGACU
chr1	29119324	+	35.871	AGACU
chr1	29119383	+	100	AAACU
chr1	29145370	-	100	UGACC
chr1	29147965	-	77.8928	GGACU
chr1	29154750	-	90.7498	AGACA
chr1	29160080	-	57.3561	AGACC
chr1	29168043	-	73.0477	AGACU
chr1	29180668	-	98.3408	GGACU
chr1	29194089	-	32.1938	GGACU
chr1	29255302	+	67.3787	UGACC
chr1	29259289	+	58.2042	AGACC
chr1	29291885	+	45.7026	UGACC
chr1	30872615	-	69.9123	AGACU
chr1	30873013	-	73.0477	AGACU
chr1	30933176	-	31.745	UGACC
chr1	30933251	-	45.6741	UGACU
chr1	30938280	-	100	AGACU
chr1	30950140	-	42.0765	AGACC
chr1	30964813	-	100	GGACA
chr1	31025290	-	68.2586	UGACU
chr1	31049177	-	66.1701	AGACU
chr1	31259968	-	62.6376	UGACC
chr1	31260024	-	43.76	AGACU
chr1	31260103	-	28.9245	UGACA
chr1	31292571	-	100	UAACU
chr1	31293230	-	19.6079	UGACC
chr1	31339021	+	70.5946	AGACC
chr1	31364265	+	94.3018	AGACU
chr1	31629247	-	31.9071	UGACU
chr1	31630180	-	28.7676	UGACC
chr1	31630433	-	63.6848	GGACC
chr1	31630541	-	100	GGACA
chr1	31644366	-	94.9716	UGACC
chr1	31644591	-	86.0939	GGACC
chr1	31907738	-	17.5809	GGACU
chr1	31908805	-	100	GAACU
chr1	31919445	-	18.1528	UGACU
chr1	31919521	-	47.6612	AGACU
chr1	31922011	-	100	AGACA
chr1	32014060	+	11.0831	GGACC
chr1	32019374	+	100	AAACC
chr1	32053141	+	65.8233	AGACU
chr1	32091805	+	60.8046	UGACA
chr1	32130294	+	73.0477	AGACU
chr1	32169920	+	60.9934	UGACU
chr1	32169928	+	15.43	UGACU
chr1	32169969	+	38.5639	GGACU
chr1	32171017	+	100	AGACU
chr1	32171201	+	38.2199	GGACU
chr1	32171602	+	20.0232	UGACU
chr1	32172895	+	63.6375	AGACC
chr1	32175773	+	35.0186	AGACU
chr1	32176131	+	77.2956	AGACU
chr1	32176233	+	99.6623	AGACU
chr1	32176415	+	76.2859	AGACA
chr1	32181314	+	97.2051	AGACA
chr1	32184551	+	100	AGACA
chr1	32192714	+	34.6594	AGACC
chr1	32195014	+	48.7498	GGACC
chr1	32195047	+	30.7998	UGACA
chr1	32195613	+	46.1194	UGACU
chr1	32196848	+	17.4276	UGACU
chr1	32197501	+	27.9901	UGACC
chr1	32198173	+	41.7806	AGACU
chr1	32205297	+	44.4908	UGACU
chr1	32205308	+	68.2362	AGACU
chr1	32222602	+	9.9648	AGACC
chr1	32226194	+	18.3305	AGACC
chr1	32226439	+	32.8487	UGACU
chr1	32228734	+	5.2383	UGACU
chr1	32231292	+	24.9713	AGACC
chr1	32302646	+	66.5731	GGACA
chr1	32327663	+	100	GAACU
chr1	32328550	+	62.6376	UGACC
chr1	32329015	+	100	UGACC
chr1	32331545	+	27.3648	UGACU
chr1	32334558	-	84.3707	AAACU
chr1	32354837	+	77.7142	UGACC
chr1	32361978	-	28.1017	GGACC
chr1	32364655	-	50.4709	AGACC
chr1	32365609	-	43.6432	AGACC
chr1	32366085	-	49.3421	GGACU
chr1	32366413	-	94.5203	UGACU
chr1	32366546	-	65.0142	AGACU
chr1	32367168	-	50.9884	AGACC
chr1	32490359	+	100	GGACA
chr1	32589781	+	77.7142	UGACC
chr1	32601659	+	100	GGACA
chr1	32625217	-	100	AGACA
chr1	32645155	-	100	UGACA
chr1	32655011	+	100	AGACA
chr1	32668988	+	61.2731	GGACA
chr1	32672474	+	18.7782	AGACU
chr1	32679788	+	32.5767	AGACU
chr1	32680018	+	17.4055	AGACU
chr1	32680167	+	16.5926	UGACA
chr1	32681970	+	73.857	UGACU
chr1	32682595	+	100	AAACC
chr1	32770041	+	100	AGACA
chr1	32770908	+	100	GGACA
chr1	32771454	+	56.3738	AGACU
chr1	32775866	-	60.2349	GGACU
chr1	32780218	-	17.7847	GGACU
chr1	32782637	-	68.7997	AGACU
chr1	32810933	-	35.741	AGACU
chr1	32816499	-	45.0379	UGACU
chr1	32979448	-	100	AAACC
chr1	33008503	-	100	GGACA
chr1	33009225	-	10.6459	UGACU
chr1	33009873	-	19.293	UGACA
chr1	33010486	-	41.1853	AGACC
chr1	33010522	-	11.2235	GGACU
chr1	33010809	-	31.0018	AGACU
chr1	33011556	-	67.3787	UGACC
chr1	33013200	-	56.735	AGACU
chr1	33013258	-	13.0984	AGACC
chr1	33013391	-	74.0092	GAACC
chr1	33021397	-	36.5212	AGACU
chr1	33021658	-	20.501	AGACC
chr1	33081355	+	38.9324	UGACC
chr1	33299242	+	100	GGACU
chr1	33299535	+	71.1278	GGACU
chr1	33324080	-	100	AGACA
chr1	35097448	+	100	AAACU
chr1	35113916	+	93.0026	GGACU
chr1	35180434	-	100	AGACA
chr1	35181590	-	28.6655	AGACC
chr1	35183805	-	27.5782	AGACA
chr1	35184338	-	3.7539	UGACC
chr1	35187241	-	56.644	AGACA
chr1	35189248	-	54.1586	AGACA
chr1	35190858	-	54.7438	GAACU
chr1	35190933	-	19.2934	AGACA
chr1	35191413	-	28.5022	AGACU
chr1	35359135	+	100	GGACA
chr1	35393736	+	100	AGACA
chr1	35419861	+	100	GAACU
chr1	35486315	-	100	UGACU
chr1	35506917	-	100	GGACA
chr1	35507003	-	40.8826	GGACU
chr1	35603057	-	24.4765	UGACU
chr1	35603279	-	35.3024	AAACA
chr1	35603295	-	36.6997	UAACA
chr1	35603304	-	35.6326	UGACC
chr1	35609279	-	5.0729	UGACU
chr1	35609338	-	8.2296	GGACU
chr1	35736335	-	100	GGACA
chr1	35747961	-	58.5989	AGACU
chr1	36063286	+	100	AAACU
chr1	36093204	+	100	GGACU
chr1	36093241	+	100	AGACA
chr1	36093502	+	47.9517	UGACU
chr1	36136950	-	67.7899	GGACU
chr1	36137050	-	44.1502	AGACU
chr1	36137116	-	100	UGACU
chr1	36173475	+	70.5946	AGACC
chr1	36180410	+	29.2246	AGACU
chr1	36180611	+	48.9616	AGACU
chr1	36235678	+	81.0812	AGACU
chr1	36286664	+	76.4123	AAACU
chr1	36286685	+	14.0893	UGACC
chr1	36286843	+	100	AGACA
chr1	36289290	+	11.4602	UGACU
chr1	36289366	+	100	GAACC
chr1	36289589	+	11.0785	UGACU
chr1	36292624	+	28.5795	UGACA
chr1	36294348	+	100	AGACU
chr1	36303803	+	38.9324	UGACC
chr1	36305168	+	23.3522	GGACU
chr1	36340698	-	23.505	GGACU
chr1	36341792	-	100	GGACA
chr1	36355319	-	44.9225	AGACC
chr1	36393948	-	63.6848	GGACC
chr1	36393978	-	100	GAACA
chr1	37493865	-	100	AGACA
chr1	37494044	-	21.8647	UGACC
chr1	37537344	-	45.994	GGACC
chr1	37537691	-	74.5314	UGACU
chr1	37708389	+	85.2821	GGACU
chr1	37708735	+	73.0477	AGACU
chr1	37794708	+	100	UGACC
chr1	37799920	+	100	AGACA
chr1	37800500	+	100	GAACU
chr1	37807177	-	44.1176	AGACC
chr1	37809128	+	36.7421	GGACU
chr1	37868309	-	100	AGACA
chr1	37957562	-	45.2627	AGACU
chr1	37957968	-	27.2568	AGACC
chr1	37958195	-	22.1801	GGACU
chr1	37984260	-	24.89	AGACU
chr1	37987615	-	26.306	AGACU
chr1	37996979	-	99.8833	UGACC
chr1	39411461	+	64.4582	UGACC
chr1	39412006	+	100	GGACU
chr1	39428112	+	82.5682	AGACC
chr1	39441315	+	100	GGACA
chr1	39452775	+	50.798	UGACA
chr1	39461909	+	59.1739	UGACU
chr1	39486558	+	56.2205	AGACC
chr1	39486811	+	86.3429	UGACC
chr1	39564693	-	34.6594	AGACC
chr1	39567594	-	50.798	UGACA
chr1	39747830	+	100	UGACU
chr1	39876104	-	79.5784	AGACC
chr1	39901157	-	59.1739	UGACU
chr1	40054663	+	100	AGACA
chr1	40059444	+	27.9924	AGACA
chr1	40070196	+	88.7402	GGACA
chr1	40071480	+	49.7235	AGACC
chr1	40071999	+	28.9245	UGACA
chr1	40072194	+	3.945	GGACC
chr1	40072242	+	16.1425	UGACU
chr1	40072921	-	100	AGACA
chr1	40091339	-	87.5625	GGACA
chr1	40237556	+	94.8627	GGACU
chr1	40292530	+	90.4873	AGACU
chr1	40292636	+	62.7313	AGACU
chr1	40422780	+	100	AGACA
chr1	40770817	+	35.2913	UGACC
chr1	40771472	+	43.9104	GGACC
chr1	40771487	+	64.0443	GGACU
chr1	40991189	+	40.668	AGACU
chr1	40995439	+	100	AGACU
chr1	41001045	+	38.2199	GGACU
chr1	41008680	+	43.2977	AGACU
chr1	41012033	+	79.205	GGACU
chr1	41146185	-	100	AGACA
chr1	41146192	-	100	AAACU
chr1	42177653	-	32.3227	GGACC
chr1	42178377	-	57.8331	AGACU
chr1	42179693	-	95.2374	AGACA
chr1	42203968	-	79.6218	AGACU
chr1	42278634	-	44.1441	GGACU
chr1	42278668	-	32.9452	UGACA
chr1	42456863	+	43.76	AGACU
chr1	42693495	+	24.0788	UGACA
chr1	42695063	+	75.807	UGACA
chr1	42697187	+	11.2668	UGACA
chr1	42697248	+	12.4084	AGACC
chr1	42700799	+	61.2007	AGACA
chr1	42700851	+	18.3305	AGACC
chr1	42702050	+	28.033	AGACC
chr1	42783379	+	100	AAACU
chr1	43359802	+	100	AAACC
chr1	43360092	+	26.2705	UGACU
chr1	43360280	+	25.339	UGACA
chr1	43360932	+	100	AGACA
chr1	43365314	-	83.2896	UGACC
chr1	43365329	-	54.7296	UGACC
chr1	43416591	+	100	AGACA
chr1	43591383	+	57.4576	GGACU
chr1	43609460	+	54.7296	UGACC
chr1	43881056	+	100	AGACU
chr1	43973011	+	77.1489	AGACA
chr1	43977981	+	13.5152	AGACC
chr1	43980170	+	91.1086	AGACU
chr1	43981169	+	47.0399	AGACU
chr1	43981696	+	61.6476	AGACU
chr1	43981831	+	100	AGACA
chr1	43990448	+	53.3034	UGACA
chr1	43990495	+	60.2986	GGACU
chr1	43990532	+	33.1293	GGACC
chr1	43990541	+	56.9607	GGACU
chr1	43990547	+	87.4964	AGACU
chr1	44001226	-	48.2861	AGACC
chr1	44220246	+	25.8238	GGACU
chr1	44221168	-	71.4944	GGACA
chr1	44248000	-	25.8238	GGACU
chr1	44278471	-	100	AGACA
chr1	44636116	+	100	GGACA
chr1	44650834	+	28.0694	UGACA
chr1	44650937	+	59.1393	GGACU
chr1	44760293	+	100	AGACA
chr1	44766831	+	31.8522	GGACC
chr1	44767209	+	23.1936	UGACA
chr1	44777421	+	53.3396	AGACU
chr1	44779152	+	59.1739	UGACU
chr1	45003733	-	54.0069	AGACC
chr1	45012263	+	86.3429	UGACC
chr1	45012972	+	42.792	AGACU
chr1	45013986	+	32.5465	AGACC
chr1	45017964	-	91.1086	AGACU
chr1	45343833	+	64.8812	GGACC
chr1	45509112	+	68.8602	GGACC
chr1	45509998	+	100	GAACC
chr1	45514521	-	8.6263	UGACA
chr1	45514547	-	16.7264	AGACU
chr1	45515774	-	7.0959	UGACU
chr1	45518946	-	5.5691	UGACU
chr1	45559854	+	100	UGACC
chr1	45568052	+	41.5638	AGACU
chr1	45568137	+	85.1084	UGACA
chr1	45585708	+	58.5989	AGACU
chr1	45599730	+	65.0142	AGACU
chr1	45608762	+	59.1739	UGACU
chr1	45618100	+	100	GGACA
chr1	45654787	-	58.7316	GGACU
chr1	46188796	-	85.0835	AGACU
chr1	46189972	-	77.1276	GGACC
chr1	46191505	-	73.0477	AGACU
chr1	46194580	-	100	AGACA
chr1	46203458	+	100	UGACC
chr1	46260884	+	100	UGACA
chr1	46281263	-	64.2701	UGACA
chr1	46303772	+	12.4211	GGACU
chr1	46357036	+	100	UGACU
chr1	46565108	-	48.5751	UGACU
chr1	46571539	-	100	AGACA
chr1	46676412	-	100	AGACA
chr1	46677939	-	23.8276	UGACU
chr1	47280796	-	88.5622	AGACC
chr1	47373094	+	29.4896	UGACU
chr1	47378729	+	23.1171	AGACC
chr1	50645611	-	100	UGACC
chr1	50766708	-	52.8121	UGACU
chr1	51271228	+	69.0002	GGACU
chr1	51271341	+	93.4261	UGACU
chr1	51446994	-	87.7363	AAACA
chr1	51761950	+	39.0642	AGACU
chr1	51787922	+	100	GGACU
chr1	51798364	-	18.1828	UGACA
chr1	51810322	-	60.9119	UGACC
chr1	51819829	-	40.8064	UGACA
chr1	51836163	-	22.737	UGACC
chr1	51878409	-	100	GGACA
chr1	52020320	-	28.9451	GGACU
chr1	52020562	-	34.8018	AGACU
chr1	52032577	-	57.7616	UGACU
chr1	52088015	+	42.8064	GGACU
chr1	52361029	-	100	AGACA
chr1	52418147	+	77.2956	AGACU
chr1	52420542	+	100	AGACU
chr1	52431074	-	99.8869	GGACA
chr1	52446004	-	42.2777	AGACC
chr1	52526339	-	100	AAACU
chr1	52685115	-	100	GAACU
chr1	52687657	-	81.0812	AGACU
chr1	52857359	+	100	AGACU
chr1	52895057	+	59.1739	UGACU
chr1	52980453	+	75.807	UGACA
chr1	53050784	+	38.833	AGACU
chr1	53264266	-	100	AGACC
chr1	53765875	-	57.9167	AGACC
chr1	53767281	-	43.1918	UGACA
chr1	54031732	-	100	UGACC
chr1	54032118	-	100	AGACA
chr1	54045701	-	52.6052	AGACA
chr1	54101857	+	48.119	GGACU
chr1	54172468	-	98.4989	GGACA
chr1	54172862	-	59.1739	UGACU
chr1	54179262	-	58.5989	AGACU
chr1	54200405	+	17.377	GGACU
chr1	54200545	+	21.7947	AGACC
chr1	54200853	+	40.9918	UGACU
chr1	54202024	+	100	AGACA
chr1	54205047	+	35.5794	AGACC
chr1	54205105	+	61.1238	GAACC
chr1	54205167	+	26.3656	AGACC
chr1	54205194	+	27.4724	AGACC
chr1	54211512	+	100	AGACA
chr1	54216280	+	25.0848	GGACU
chr1	54218205	+	41.041	AGACA
chr1	54218558	+	37.9636	UGACU
chr1	54225574	-	100	GAACA
chr1	54225922	-	100	GGACU
chr1	54401904	-	97.3086	AGACA
chr1	54401934	-	30.0778	GGACC
chr1	54731670	+	29.4037	GGACU
chr1	54741513	+	36.9075	UGACU
chr1	54741752	+	70.2105	GGACU
chr1	54741798	+	57.4035	UGACC
chr1	54741856	+	100	GAACU
chr1	54742139	+	100	GGACU
chr1	54742149	+	100	AGACU
chr1	54757529	-	56.3738	AGACU
chr1	54850697	-	100	GGACA
chr1	54851010	-	100	GAACU
chr1	54851079	-	100	GAACC
chr1	54851290	-	93.3672	GGACA
chr1	54851404	-	11.4057	GGACC
chr1	54851695	-	100	GGACA
chr1	54851988	-	18.1655	UGACU
chr1	54852004	-	66.2993	GAACU
chr1	54852033	-	65.6538	AGACA
chr1	54852110	-	94.5599	UGACA
chr1	54852212	-	100	AGACA
chr1	54865383	-	88.6786	AGACA
chr1	54875953	-	36.9222	UGACC
chr1	54875996	-	11.7757	UGACC
chr1	54876023	-	51.335	UGACC
chr1	54883743	-	37.9224	AGACC
chr1	54886902	-	79.234	GGACA
chr1	55068755	-	100	AGACU
chr1	55097030	-	100	AAACU
chr1	55144142	-	100	AGACA
chr1	58656208	-	31.0451	AGACU
chr1	58657125	-	73.0477	AGACU
chr1	58781764	-	63.6848	GGACC
chr1	58781797	-	73.4465	GGACU
chr1	58781894	-	54.9478	GGACU
chr1	58781941	-	26.0913	GGACU
chr1	58782199	-	100	GAACU
chr1	58783067	-	22.6952	UGACU
chr1	58783078	-	44.934	GGACU
chr1	62117143	+	56.9607	GGACU
chr1	62133768	+	100	AGACA
chr1	62439900	+	43.367	GGACU
chr1	62441851	+	95.0893	AAACC
chr1	62445287	+	100	GGACA
chr1	62445322	+	37.2262	GGACU
chr1	62450267	+	28.41	GGACU
chr1	62819010	+	56.2106	GGACC
chr1	62819044	+	93.6949	AGACU
chr1	63651776	+	50.798	UGACA
chr1	64832379	+	93.0026	GGACU
chr1	64834380	-	64.0443	GGACU
chr1	65040235	-	92.7558	AGACU
chr1	65063097	-	100	UGACU
chr1	65065346	-	100	GAACU
chr1	66986346	+	35.4213	AGACC
chr1	67053213	-	100	AGACU
chr1	67053226	-	100	GGACU
chr1	67407551	-	100	AGACA
chr1	67409982	-	100	AGACA
chr1	67412100	-	100	AGACA
chr1	67413076	-	100	AGACU
chr1	67413105	-	100	AGACU
chr1	67413192	-	39.2114	AGACA
chr1	67415254	-	7.7081	AGACC
chr1	67420106	-	11.4057	GGACC
chr1	67420140	-	12.9107	UGACU
chr1	67424275	-	1.981	UGACU
chr1	67426218	-	18.2155	AGACC
chr1	67426263	-	25.6757	AGACC
chr1	67429648	-	51.3041	GGACU
chr1	67430071	-	21.6222	AGACC
chr1	67685498	+	59.1739	UGACU
chr1	67686565	+	14.5244	GGACC
chr1	68126086	-	100	GGACA
chr1	68169201	-	100	AGACA
chr1	70229284	+	78.8059	AGACA
chr1	70232100	+	75.807	UGACA
chr1	70251975	+	39.8155	AGACU
chr1	70320233	-	88.5622	AGACC
chr1	70354655	-	54.4666	AGACU
chr1	71069086	-	100	AGACA
chr1	71078472	-	31.9071	UGACU
chr1	71078512	-	97.0325	AGACA
chr1	74205617	+	100	GGACU
chr1	74707137	-	58.5989	AGACU
chr1	74710173	-	100	GGACA
chr1	75733602	+	28.8923	AGACU
chr1	75752604	+	100	UGACU
chr1	75791294	+	23.6737	UGACA
chr1	75791435	+	100	UAACA
chr1	75792457	+	51.7936	AGACU
chr1	75793116	+	38.5639	GGACU
chr1	75794140	+	23.185	AGACU
chr1	76700578	+	22.8298	GGACU
chr1	77092474	-	51.0567	AGACU
chr1	77604119	-	100	AGACA
chr1	77681680	-	57.4794	UGACC
chr1	77949221	-	56.644	AGACA
chr1	77960364	-	9.1473	GGACC
chr1	77962804	-	41.2604	AGACU
chr1	77972734	-	62.0233	AGACU
chr1	77977154	-	72.8024	UGACC
chr1	84125220	+	100	UGACU
chr1	84490437	+	50.0541	AGACC
chr1	84501904	-	27.3648	UGACU
chr1	84501915	-	40.6961	UGACC
chr1	84501944	-	100	AAACA
chr1	85252575	-	100	GGACA
chr1	85267114	-	100	AAACA
chr1	85267627	-	100	UGACA
chr1	85320545	-	50.1402	UGACC
chr1	85320555	-	88.7703	UGACC
chr1	86734661	+	54.9867	AGACU
chr1	86743338	+	61.9366	AGACU
chr1	86746953	+	91.1086	AGACU
chr1	86862863	-	31.7676	AGACU
chr1	86863079	-	20.0641	AGACU
chr1	87329945	+	63.6848	GGACC
chr1	87332242	+	62.4694	UGACU
chr1	87339593	+	83.8665	GAACU
chr1	87340136	+	36.5568	AGACC
chr1	88701245	+	100	AGACC
chr1	90027379	+	70.5946	AGACC
chr1	90937502	-	42.8064	GGACU
chr1	90937773	-	81.0812	AGACU
chr1	90937984	-	93.6949	AGACU
chr1	90938845	-	47.9517	UGACU
chr1	90939988	-	100	GGACA
chr1	91525505	+	100	AAACU
chr1	92026740	-	97.3449	UGACU
chr1	92360990	+	54.937	UGACU
chr1	92387093	+	63.4109	UGACU
chr1	92554976	-	100	AGACA
chr1	93115225	+	94.5203	UGACU
chr1	93137035	+	77.3195	GGACU
chr1	93137502	+	78.2059	AGACU
chr1	93152510	-	100	GGACA
chr1	93154204	-	46.6209	AGACU
chr1	93346339	+	69.2784	AGACA
chr1	93346594	+	100	GGACC
chr1	93346718	+	100	AGACU
chr1	93360742	+	58.5787	GGACU
chr1	93361196	+	95.2374	AGACA
chr1	93363719	+	53.7385	UGACA
chr1	93876775	-	59.1739	UGACU
chr1	94423692	+	100	GGACA
chr1	94475646	+	100	GGACA
chr1	96447173	+	7.4637	AGACC
chr1	96447191	+	4.8693	UGACU
chr1	96448419	+	59.7259	AGACU
chr1	100082375	+	98.8965	AGACA
chr1	100097111	-	100	AGACA
chr1	100277271	+	55.545	AGACC
chr1	100897242	+	100	AAACA
chr1	100990414	-	100	GGACU
chr1	108700446	+	82.0781	AGACU
chr1	108702171	+	54.3221	AGACU
chr1	108941020	-	59.1739	UGACU
chr1	108962664	-	64.9632	UGACU
chr1	109064593	-	71.0104	AGACU
chr1	109064620	-	89.5353	GGACC
chr1	109089749	-	100	AAACU
chr1	109214823	+	100	AGACA
chr1	109214941	+	100	UAACU
chr1	109237998	+	41.2845	UGACU
chr1	109238083	+	89.3036	UGACU
chr1	109251467	+	53.8682	UGACU
chr1	109253027	+	38.833	AGACU
chr1	109262916	+	100	GGACA
chr1	109265196	+	70.5457	UGACC
chr1	109282545	-	31.0982	GGACU
chr1	109312967	-	51.3745	AGACU
chr1	109313451	-	45.095	AGACC
chr1	109313722	-	43.9104	GGACC
chr1	109319902	-	100	AGACA
chr1	109412160	-	36.9676	AGACA
chr1	109413100	-	26.6816	AGACU
chr1	109415336	-	32.9633	AGACA
chr1	109548746	+	89.9213	AGACA
chr1	109582516	+	37.0599	AGACC
chr1	109592224	+	48.119	GGACU
chr1	109592555	+	62.9957	AGACA
chr1	109593158	+	87.7363	AAACA
chr1	109593170	+	53.3847	UGACU
chr1	109593198	+	25.9988	UGACC
chr1	109593435	+	35.4935	GGACU
chr1	109594620	+	50.0892	UGACU
chr1	109595188	+	77.1276	GGACC
chr1	109620116	+	100	AGACU
chr1	109620165	+	21.9572	UGACU
chr1	109631971	+	76.7844	GGACU
chr1	109631990	+	100	GAACU
chr1	109736743	-	53.3396	AGACU
chr1	109986658	+	68.2362	AGACU
chr1	110021699	+	44.475	GGACC
chr1	110053970	+	60.6936	GGACU
chr1	110223532	+	100	UGACC
chr1	110230992	+	65.0142	AGACU
chr1	110233465	+	62.7313	AGACU
chr1	110339593	+	45.3035	GGACU
chr1	110339916	+	97.1337	AGACU
chr1	110340316	+	76.0963	AGACU
chr1	110340642	+	50.3487	AGACU
chr1	110340859	+	96.1657	AGACU
chr1	110340927	+	61.4801	GGACC
chr1	110340979	+	75.1138	AGACU
chr1	110341035	+	67.4698	UGACU
chr1	110341067	+	100	GGACA
chr1	110341107	+	100	GGACA
chr1	110341141	+	100	GGACC
chr1	110341153	+	67.1262	UGACU
chr1	110341516	+	100	AGACA
chr1	110341558	+	46.8199	AGACC
chr1	110342041	+	100	AGACA
chr1	110343685	+	53.1806	AGACU
chr1	110344118	+	53.3396	AGACU
chr1	110346358	+	100	GGACC
chr1	110346520	+	50.9557	UGACC
chr1	110346808	+	44.4908	UGACU
chr1	111120615	-	53.4895	AGACC
chr1	111442064	-	26.436	AGACU
chr1	111456227	+	11.915	AGACU
chr1	111460926	+	88.7131	AGACA
chr1	111460948	+	28.7335	GGACC
chr1	111766475	+	100	AGACU
chr1	111766694	+	80.3843	UGACU
chr1	112654646	+	19.2648	AGACC
chr1	112670167	+	53.2956	AGACA
chr1	112670432	+	10.6667	UGACA
chr1	112670608	+	68.7606	AGACA
chr1	112670760	+	59.3647	AGACU
chr1	112670786	+	60.3725	GAACA
chr1	112671479	+	2.1988	UGACC
chr1	112689527	+	100	UGACC
chr1	112913788	-	100	AGACA
chr1	112913931	-	100	AGACA
chr1	112917267	-	54.8797	GGACC
chr1	112917428	-	64.5144	AGACC
chr1	112917455	-	49.9536	GGACU
chr1	112917578	-	35.4935	GGACU
chr1	112917645	-	72.6311	GGACU
chr1	112952836	-	62.6026	AGACC
chr1	112955610	-	51.3041	GGACU
chr1	112972847	+	65.0142	AGACU
chr1	112973353	+	100	AGACC
chr1	113110371	+	100	AGACA
chr1	113124004	+	100	AGACU
chr1	113124224	+	54.7296	UGACC
chr1	113797460	-	85.2821	GGACU
chr1	113895896	-	100	AGACC
chr1	113905412	+	26.5886	UGACU
chr1	113911187	+	65.0606	AGACC
chr1	113912306	+	100	AGACU
chr1	113941327	+	96.8869	UGACC
chr1	113975196	+	44.475	GGACC
chr1	113975564	+	46.4473	UGACA
chr1	114399509	-	31.9071	UGACU
chr1	114407069	-	100	AGACA
chr1	114706318	-	40.668	AGACU
chr1	114717845	-	27.0284	AGACU
chr1	114727042	-	8.4447	UGACU
chr1	114727059	-	10.9639	UGACU
chr1	114732686	-	74.6624	AGACC
chr1	114732752	-	65.7573	AGACA
chr1	114732785	-	13.9413	UGACU
chr1	114733773	-	42.3199	GAACU
chr1	114736840	-	25.3544	UGACU
chr1	114739706	-	29.1379	AGACU
chr1	114750117	-	45.2244	AGACC
chr1	114750187	-	31.4064	AGACU
chr1	115691484	+	100	UGACU
chr1	116393610	+	21.9097	AGACC
chr1	116398035	+	37.2093	AGACA
chr1	116399500	+	93.9457	AAACU
chr1	116603884	-	100	GAACC
chr1	116666661	-	79.5784	AGACC
chr1	116949459	+	100	AAACU
chr1	116987090	+	32.1938	GGACU
chr1	116987133	+	100	GGACA
chr1	117059699	-	100	AGACU
chr1	117075714	+	46.208	GGACU
chr1	117084027	+	33.7266	UGACU
chr1	117101966	+	87.6997	AGACC
chr1	117367968	+	97.2917	GGACC
chr1	117368279	+	100	AGACU
chr1	117368359	+	100	AGACU
chr1	117870432	-	64.4797	UGACU
chr1	117943514	+	100	GGACA
chr1	117959495	+	100	GGACU
chr1	119726831	+	100	GAACC
chr1	119728720	+	100	GAACC
chr1	119730017	+	56.2106	GGACC
chr1	119743011	+	15.0245	AGACC
chr1	119912313	-	95.4283	GGACA
chr1	119913074	-	38.4795	GGACC
chr1	119914340	-	33.1483	UGACC
chr1	119914628	-	100	GGACA
chr1	119914780	-	36.37	AGACC
chr1	119914860	-	100	GGACA
chr1	119915418	-	69.7728	UGACU
chr1	119922666	-	21.676	GGACC
chr1	119971696	-	94.7208	AGACU
chr1	120176310	-	100	GAACA
chr1	120556922	-	95.8947	GGACU
chr1	121118286	-	100	AGACA
chr1	145833324	+	48.4145	UGACC
chr1	145849249	-	100	GGACA
chr1	145856826	-	62.6026	AGACC
chr1	145923124	-	77.0625	AAACC
chr1	145925838	-	16.2513	UGACC
chr1	145927064	-	100	AAACU
chr1	145934245	-	100	UGACA
chr1	145992960	-	92.5103	AGACA
chr1	145993461	-	21.676	GGACC
chr1	145994696	-	77.7816	AGACC
chr1	145996071	-	48.9616	AGACU
chr1	146941105	+	100	AGACA
chr1	146989621	+	69.841	GGACU
chr1	146989664	+	32.1938	GGACU
chr1	147258489	+	94.9716	UGACC
chr1	147259907	+	48.5879	AGACC
chr1	147625198	+	100	GGACU
chr1	147625404	+	53.3396	AGACU
chr1	148145099	-	100	AGACA
chr1	148532069	-	100	GAACC
chr1	148600736	-	100	AGACU
chr1	148953175	+	100	GGACU
chr1	148953316	+	42.7349	UGACU
chr1	149100930	-	100	AGACA
chr1	149813362	-	51.4315	AGACA
chr1	149832925	+	14.0614	AGACC
chr1	149841139	-	14.2557	AGACU
chr1	149852673	+	18.7637	AGACU
chr1	149852974	+	45.1144	AGACA
chr1	149860891	-	15.4988	AGACC
chr1	149887371	+	30.3743	AGACA
chr1	149887385	+	43.1545	AGACC
chr1	149887628	+	100	UAACU
chr1	149900255	+	31.7676	AGACU
chr1	149903569	-	37.9636	UGACU
chr1	149908150	-	42.8064	GGACU
chr1	149913342	-	100	GGACA
chr1	149925933	-	100	GGACA
chr1	150145071	+	66.2483	UGACU
chr1	150151009	+	57.1339	AAACC
chr1	150158928	+	95.4283	GGACA
chr1	150158970	+	42.8064	GGACU
chr1	150159277	+	64.0443	GGACU
chr1	150159306	+	59.2083	GGACC
chr1	150218761	-	45.5661	AGACU
chr1	150219574	-	76.2859	AGACA
chr1	150266026	-	28.2764	GGACC
chr1	150266051	-	60.8525	GGACA
chr1	150266125	-	64.0041	GAACC
chr1	150266218	-	24.4421	AGACU
chr1	150266501	-	13.2921	UGACA
chr1	150266513	-	17.5809	GGACU
chr1	150266526	-	25.8238	GGACU
chr1	150267194	-	20.9283	UGACA
chr1	150294153	+	47.0871	GGACU
chr1	150294202	+	27.3648	UGACU
chr1	150296179	+	100	UGACC
chr1	150300374	+	100	GGACA
chr1	150308243	+	48.7384	GGACA
chr1	150504695	+	59.6681	AGACU
chr1	150507204	+	100	AGACU
chr1	150575012	-	12.5162	UGACU
chr1	150575325	-	14.9054	GGACU
chr1	150575345	-	75.0103	GAACA
chr1	150575885	-	17.4489	AGACU
chr1	150576245	-	21.2009	UGACC
chr1	150576709	-	100	AGACA
chr1	150577078	-	55.6658	AGACU
chr1	150577113	-	54.2471	GGACU
chr1	150577304	-	79.9695	GGACU
chr1	150577351	-	75.7783	UGACU
chr1	150577460	-	31.3817	GGACC
chr1	150578342	-	37.0887	AGACC
chr1	150578384	-	39.7831	UGACU
chr1	150578640	-	88.5622	AGACC
chr1	150578947	-	100	GGACA
chr1	150579498	-	39.1117	GGACU
chr1	150620877	-	100	GAACA
chr1	150621370	-	100	GAACC
chr1	150622183	-	19.6448	GGACU
chr1	150625723	-	100	GAACC
chr1	150625786	-	31.7676	AGACU
chr1	150627192	-	100	AGACU
chr1	150648279	-	57.8252	UGACU
chr1	150811085	-	32.909	AGACU
chr1	150811807	-	64.0443	GGACU
chr1	150831873	-	100	GAACC
chr1	150943028	+	100	AGACA
chr1	150950819	+	58.859	AGACU
chr1	150950877	+	74.439	GGACC
chr1	150950919	+	100	GGACA
chr1	150951087	+	100	GGACA
chr1	150960876	+	53.4317	GGACU
chr1	150966102	-	100	GAACU
chr1	150966152	-	100	UGACU
chr1	150968431	-	71.0293	GAACA
chr1	150995958	-	100	UAACC
chr1	150996077	-	76.529	UGACU
chr1	151016724	+	100	AAACU
chr1	151051430	-	29.0443	UGACU
chr1	151052190	-	55.3437	UGACA
chr1	151052803	-	69.9643	AAACC
chr1	151053118	-	47.9517	UGACU
chr1	151053130	-	100	GGACU
chr1	151053187	-	46.6667	GGACU
chr1	151054284	-	54.1607	AAACC
chr1	151055153	-	100	AGACA
chr1	151074027	+	26.4735	GGACU
chr1	151118562	+	27.3648	UGACU
chr1	151160303	-	100	UGACU
chr1	151169081	+	34.3214	GGACU
chr1	151176819	-	100	AGACA
chr1	151202602	+	100	UAACA
chr1	151202903	+	100	UAACU
chr1	151226948	+	100	GAACC
chr1	151232300	+	38.8423	AGACC
chr1	151234241	+	65.9808	GGACU
chr1	151236760	+	65.2737	UGACC
chr1	151248205	+	64.0443	GGACU
chr1	151248247	+	70.1723	GGACU
chr1	151264905	+	53.4915	GGACA
chr1	151266334	+	30.8726	UGACC
chr1	151267345	+	51.5624	AGACU
chr1	151285495	+	100	AAACU
chr1	151288126	+	100	GGACA
chr1	151292436	-	50.6289	GGACU
chr1	151292593	-	44.934	GGACU
chr1	151292962	-	59.1739	UGACU
chr1	151315817	-	100	AGACA
chr1	151315964	-	66.5923	GGACU
chr1	151316063	-	58.4942	UGACA
chr1	151316071	-	100	AAACU
chr1	151316231	-	100	GGACA
chr1	151320433	-	100	GAACA
chr1	151341779	-	45.2916	AGACU
chr1	151342062	-	60.1996	AGACA
chr1	151399994	+	23.3439	UGACC
chr1	151400049	+	21.0884	AGACA
chr1	151400506	+	13.0463	UGACC
chr1	151402899	-	63.2328	UGACU
chr1	151403043	-	46.6667	GGACU
chr1	151404660	-	48.2061	UGACU
chr1	151404824	-	36.6757	UGACC
chr1	151405349	-	67.7899	GGACU
chr1	151405573	-	100	GAACC
chr1	151405590	-	100	AGACA
chr1	151405688	-	65.2036	GGACU
chr1	151424060	-	31.9071	UGACU
chr1	151429622	-	50.0541	AGACC
chr1	151759804	-	43.212	AGACC
chr1	151760549	-	89.1002	AGACU
chr1	151888301	-	59.1739	UGACU
chr1	153636895	+	54.3221	AGACU
chr1	153640761	+	100	AGACU
chr1	153643125	+	100	UAACU
chr1	153645368	+	39.9717	GGACC
chr1	153645389	+	45.1251	GGACU
chr1	153646172	+	39.2137	GGACU
chr1	153662315	-	56.7476	AGACA
chr1	153662359	-	56.735	AGACU
chr1	153664050	-	1.7816	UGACC
chr1	153665322	-	19.6269	UGACC
chr1	153760377	+	35.7356	GGACU
chr1	153763311	+	69.1044	UGACC
chr1	153769824	+	40.9425	AGACU
chr1	153772963	+	33.5825	GGACU
chr1	153773266	+	45.0379	UGACU
chr1	153773303	+	33.8755	GGACU
chr1	153878966	-	73.0477	AGACU
chr1	153918741	-	86.3429	UGACC
chr1	153930294	-	100	AGACC
chr1	153933791	-	75.807	UGACA
chr1	153959292	-	53.4697	AAACA
chr1	153959854	-	100	GGACA
chr1	153959918	-	65.6538	AGACA
chr1	153974615	-	42.628	GGACU
chr1	153992122	+	37.0714	AAACC
chr1	154156833	-	29.9759	AGACU
chr1	154156880	-	31.6312	UGACC
chr1	154157594	-	22.6938	AGACU
chr1	154157600	-	9.2535	UGACC
chr1	154165776	-	34.7063	UGACU
chr1	154180696	-	100	UGACC
chr1	154206810	-	25.8041	UGACA
chr1	154207349	-	83.8264	AGACU
chr1	154207440	-	96.7737	GGACU
chr1	154207551	-	29.3746	UGACA
chr1	154214488	-	18.0557	AGACU
chr1	154254540	+	42.8064	GGACU
chr1	154254872	+	25.46	AGACC
chr1	154259423	+	93.6441	UGACC
chr1	154263349	+	22.3577	UGACC
chr1	154263483	+	100	AAACU
chr1	154349148	+	73.9782	UGACC
chr1	154349196	+	100	GAACU
chr1	154349236	+	100	AGACU
chr1	154582115	-	21.0029	UGACU
chr1	154582460	-	98.4989	GGACA
chr1	154582642	-	48.062	GAACA
chr1	154582649	-	69.9213	UAACU
chr1	154583067	-	24.4765	UGACU
chr1	154583126	-	22.2403	AGACC
chr1	154584368	-	46.633	AGACC
chr1	154584858	-	100	GAACU
chr1	154585989	-	100	UAACA
chr1	154589859	-	26.2705	UGACU
chr1	154597879	-	62.158	GAACU
chr1	154601269	-	17.0127	UGACA
chr1	154601299	-	90.9831	UGACU
chr1	154601572	-	68.5189	AGACA
chr1	154601635	-	65.0953	UGACA
chr1	154601824	-	100	AGACC
chr1	154601859	-	79.5784	AGACC
chr1	154602376	-	100	GGACA
chr1	154602432	-	46.6667	GGACU
chr1	154929076	-	58.4466	UGACC
chr1	154936618	-	45.3035	GGACU
chr1	154944843	-	45.3488	GGACC
chr1	154957355	-	100	UGACA
chr1	154957959	-	80.8103	GGACU
chr1	154958038	-	62.6376	UGACC
chr1	154958847	-	22.6859	AGACC
chr1	154958892	-	45.7026	UGACC
chr1	154959313	-	46.633	AGACC
chr1	154962593	-	95.8947	GGACU
chr1	154963677	-	51.5461	GGACU
chr1	154963735	-	22.3213	GGACC
chr1	154963873	-	100	GGACA
chr1	154985103	+	100	AAACU
chr1	154988731	+	43.5206	GGACC
chr1	154992714	+	40.1564	GGACU
chr1	155016540	+	100	GGACA
chr1	155045484	-	34.7063	UGACU
chr1	155056131	+	18.8799	GGACC
chr1	155058328	+	100	AGACA
chr1	155058720	+	18.9342	AGACC
chr1	155062321	+	44.2045	UGACC
chr1	155063788	+	71.159	GGACC
chr1	155138417	+	25.6954	GGACC
chr1	155138626	+	27.4724	AGACC
chr1	155139962	-	23.5237	UGACA
chr1	155198104	-	100	AGACC
chr1	155213719	+	100	AGACU
chr1	155234346	+	92.0622	AGACU
chr1	155239996	-	38.9324	UGACC
chr1	155247288	-	32.909	AGACU
chr1	155247565	-	83.9998	AGACU
chr1	155256128	-	20.2382	UGACA
chr1	155256191	-	37.4164	AGACA
chr1	155256201	-	16.6508	GGACU
chr1	155258856	-	41.2026	AGACU
chr1	155310149	+	10.3532	UGACU
chr1	155316579	+	70.5946	AGACC
chr1	155318692	+	18.4886	AGACC
chr1	155319858	+	82.4729	GGACA
chr1	155320506	+	100	AGACA
chr1	155320537	+	52.1655	GAACA
chr1	155324733	+	43.6432	AGACC
chr1	155326874	+	47.9517	UGACU
chr1	155326996	+	45.8386	GGACU
chr1	155330439	+	37.9224	AGACC
chr1	155477984	-	68.9809	UGACA
chr1	155481662	-	100	GGACA
chr1	155610524	+	46.633	AGACC
chr1	155612281	+	100	UAACC
chr1	155612475	+	31.0673	UGACU
chr1	155613478	+	100	GGACA
chr1	155614528	+	100	AGACC
chr1	155659633	-	36.9258	AGACU
chr1	155659809	-	78.1895	GGACC
chr1	155659826	-	100	GAACA
chr1	155659882	-	83.156	GAACA
chr1	155660323	-	41.8465	AGACC
chr1	155660844	-	41.8188	UGACU
chr1	155672616	-	78.6104	AGACU
chr1	155721577	+	58.5989	AGACU
chr1	155738275	+	100	GGACA
chr1	155746104	+	54.625	AGACC
chr1	155746343	+	100	AGACA
chr1	155748034	+	15.43	UGACU
chr1	155750133	+	100	GGACU
chr1	155750732	+	100	AAACC
chr1	155766205	-	59.4947	AGACU
chr1	155913301	-	100	GGACU
chr1	155914019	-	88.89	GGACC
chr1	155914049	-	100	AGACU
chr1	155927122	-	69.2784	AGACA
chr1	155952220	-	29.5279	AGACC
chr1	155958345	-	24.7679	GGACC
chr1	156009131	-	67.1911	GGACU
chr1	156009204	-	68.7997	AGACU
chr1	156009377	-	22.5632	GGACC
chr1	156009468	-	60.0582	AGACU
chr1	156009544	-	100	GAACU
chr1	156009646	-	10.0769	GGACU
chr1	156018282	-	3.8509	GGACC
chr1	156018321	-	26.4793	AGACU
chr1	156036714	-	35.317	UGACU
chr1	156036777	-	32.4178	AGACU
chr1	156041897	-	31.8996	AGACC
chr1	156055394	+	56.644	AGACA
chr1	156077094	-	33.5825	GGACU
chr1	156115189	+	27.4005	AGACC
chr1	156134926	+	46.8813	GGACC
chr1	156195686	+	59.1739	UGACU
chr1	156200381	+	80.8103	GGACU
chr1	156210576	+	92.7558	AGACU
chr1	156213143	+	52.2716	GGACA
chr1	156249599	-	22.6859	AGACC
chr1	156249606	-	41.6598	GGACU
chr1	156250115	-	29.3123	AGACC
chr1	156265907	-	92.7558	AGACU
chr1	156266098	-	79.6218	AGACU
chr1	156293021	-	100	GGACA
chr1	156294509	-	34.6594	AGACC
chr1	156294796	-	100	GGACA
chr1	156310578	-	16.7409	AGACU
chr1	156312093	-	21.191	AGACC
chr1	156312984	-	100	UGACA
chr1	156317519	-	10.4591	GGACU
chr1	156317547	-	15.8162	AGACU
chr1	156329402	-	100	GAACC
chr1	156464706	-	50.798	UGACA
chr1	156465432	-	67.4657	UGACA
chr1	156477688	-	75.7988	UGACC
chr1	156532345	-	10.2766	UGACA
chr1	156561961	-	78.8059	AGACA
chr1	156562661	-	100	UGACA
chr1	156594756	-	100	GAACU
chr1	156598088	-	42.9533	AGACC
chr1	156705503	-	100	AGACA
chr1	156705511	-	59.1739	UGACU
chr1	156726982	-	61.3433	GGACU
chr1	156727105	-	73.857	UGACU
chr1	156727375	-	100	GGACA
chr1	156728071	-	100	AGACU
chr1	156728282	-	56.0816	GGACU
chr1	156736768	+	88.5635	AAACA
chr1	156742353	-	36.3343	UGACC
chr1	156742417	-	10.8494	UGACU
chr1	156742574	-	57.5416	AGACA
chr1	156742588	-	100	AGACA
chr1	156743085	-	14.9949	GGACC
chr1	156786662	+	27.3648	UGACU
chr1	156786674	+	97.1337	AGACU
chr1	156786748	+	58.5989	AGACU
chr1	156800666	+	33.0246	AGACU
chr1	156947439	-	35.317	UGACU
chr1	156958820	-	100	UGACC
chr1	157125051	-	100	GAACC
chr1	157125778	-	47.9517	UGACU
chr1	158096252	+	74.6695	GGACU
chr1	159918296	-	5.989	UGACU
chr1	159918402	-	10.3444	GGACU
chr1	159918583	-	7.6686	GGACC
chr1	159918728	-	12.1369	UGACA
chr1	159918832	-	2.6554	UGACU
chr1	159919672	-	8.4214	GGACC
chr1	159919690	-	55.8088	UGACA
chr1	160030764	-	55.7767	UGACU
chr1	160030805	-	100	AGACC
chr1	160031035	-	54.5656	GGACU
chr1	160031300	-	65.0125	GGACU
chr1	160211578	+	98.1955	UGACC
chr1	160217365	-	42.8064	GGACU
chr1	160219535	-	75.0777	AGACA
chr1	160219876	-	90.6173	AGACU
chr1	160224522	-	82.9138	AGACA
chr1	160225655	-	57.8966	UGACC
chr1	160278860	-	100	GAACC
chr1	160279483	-	30.0778	GGACC
chr1	160291875	-	82.9138	AGACA
chr1	160296063	-	100	AGACA
chr1	160305772	-	29.977	GGACU
chr1	160354266	+	30.7589	UGACC
chr1	160355687	+	100	GAACA
chr1	160997058	-	82.4729	GGACA
chr1	160998390	-	45.8022	UGACA
chr1	161001058	-	100	AGACA
chr1	161039550	-	58.0691	GGACU
chr1	161039637	-	100	GGACA
chr1	161042160	-	100	GAACU
chr1	161124371	-	38.301	UGACA
chr1	161126282	-	100	UGACU
chr1	161154049	+	41.8095	AGACU
chr1	161158523	+	32.3227	GGACC
chr1	161158827	+	100	UAACC
chr1	161160956	+	54.9201	GGACC
chr1	161161366	+	100	GGACA
chr1	161171667	-	52.3488	GGACU
chr1	161173931	-	44.6217	UGACC
chr1	161209209	+	31.8588	UGACC
chr1	161229345	+	98.3408	GGACU
chr1	161229450	+	38.9324	UGACC
chr1	161365753	+	50.0892	UGACU
chr1	161365813	+	97.1337	AGACU
chr1	161371895	+	100	GGACA
chr1	161958752	+	100	GAACU
chr1	162522565	+	64.0443	GGACU
chr1	162522621	+	46.6667	GGACU
chr1	162523440	+	40.2057	AGACU
chr1	162523464	+	52.4004	AGACU
chr1	162523762	+	74.2838	AGACA
chr1	162523802	+	46.4503	UGACU
chr1	162528714	+	40.668	AGACU
chr1	163331939	+	73.857	UGACU
chr1	165727584	-	23.3437	UGACA
chr1	165727971	-	51.3745	AGACU
chr1	165768226	-	56.3738	AGACU
chr1	165839947	+	100	AGACA
chr1	165907749	+	28.9817	AGACC
chr1	165908194	+	35.9522	GGACU
chr1	165909277	+	51.2216	UGACU
chr1	165909589	+	85.0835	AGACU
chr1	166848968	+	52.4004	AGACU
chr1	166849922	+	100	GGACU
chr1	166853755	+	52.6749	AGACU
chr1	166854319	+	78.0813	UGACU
chr1	167427004	+	100	AGACA
chr1	167541690	-	100	GAACU
chr1	168026143	+	66.2483	UGACU
chr1	168242594	+	100	GGACA
chr1	168242632	+	86.1241	AGACA
chr1	168243025	+	72.9537	UGACU
chr1	168247007	+	36.6021	UGACU
chr1	169465740	-	37.9636	UGACU
chr1	171536086	+	38.0961	AGACU
chr1	171540179	+	64.0544	AGACC
chr1	171541202	+	100	AAACA
chr1	171541265	+	81.0812	AGACU
chr1	171541302	+	86.5187	UGACA
chr1	171541767	+	100	AGACA
chr1	171541932	+	100	GAACU
chr1	171558099	+	69.0665	UAACA
chr1	171571359	+	30.9007	AGACU
chr1	171591981	+	100	GGACA
chr1	171796461	+	75.0785	UGACU
chr1	171796527	+	48.9616	AGACU
chr1	172442361	-	54.3362	GGACU
chr1	172443762	-	62.6026	AGACC
chr1	173803174	-	100	GGACA
chr1	173824979	+	77.5557	AGACU
chr1	173824993	+	82.4682	AGACU
chr1	173864703	-	10.1406	GGACU
chr1	173865519	-	10.3278	UGACU
chr1	173866702	-	24.6339	UGACA
chr1	173932652	-	100	AGACA
chr1	175004710	+	100	AGACA
chr1	175007154	+	93.6291	GAACA
chr1	175010066	+	32.9633	AGACA
chr1	175014593	-	74.375	AGACC
chr1	176184507	-	85.1835	UGACA
chr1	178411727	+	5.0856	UGACU
chr1	179043957	+	50.242	GGACC
chr1	179044088	+	88.6786	AGACA
chr1	179072301	+	100	AAACU
chr1	179072313	+	41.8465	AGACC
chr1	179072336	+	100	AGACA
chr1	179072443	+	42.4717	UGACA
chr1	179075046	+	100	UAACA
chr1	179075347	+	82.9138	AGACA
chr1	179076450	+	100	AGACA
chr1	179088070	+	42.8064	GGACU
chr1	179095232	+	44.1502	AGACU
chr1	179095297	+	64.0443	GGACU
chr1	179095321	+	46.6667	GGACU
chr1	179099919	-	62.9147	UGACU
chr1	179103015	-	100	AGACU
chr1	179106755	-	93.0026	GGACU
chr1	179117460	-	36.4495	UGACU
chr1	179131403	-	100	GAACU
chr1	179353650	+	58.7316	GGACU
chr1	179845676	-	51.75	GGACU
chr1	179846295	-	88.0948	UGACU
chr1	179865055	-	31.5115	AGACC
chr1	179865255	-	100	GGACU
chr1	179865597	-	100	AGACA
chr1	179865627	-	84.0909	GGACC
chr1	179865684	-	86.5283	AGACU
chr1	179917826	+	100	GGACA
chr1	179919185	+	100	GAACC
chr1	179996818	+	100	GAACU
chr1	180111346	+	73.0477	AGACU
chr1	180183958	+	27.563	AGACU
chr1	180196421	+	38.5639	GGACU
chr1	180230502	+	66.4735	AGACU
chr1	180502352	-	76.4865	AGACU
chr1	180973550	-	65.0142	AGACU
chr1	180976188	-	46.633	AGACC
chr1	180978184	-	46.4503	UGACU
chr1	181089976	+	64.0544	AGACC
chr1	181090059	+	61.2227	AGACC
chr1	181090151	+	58.5989	AGACU
chr1	181090217	+	46.4246	GGACU
chr1	182383130	-	14.1835	AGACU
chr1	182383439	-	30.2362	AGACA
chr1	182383488	-	64.6527	AGACA
chr1	182384007	-	9.682	GGACU
chr1	182384400	-	75.8799	GGACU
chr1	182384473	-	15.7975	UGACA
chr1	182384545	-	62.6938	GGACU
chr1	182384643	-	84.0292	GGACA
chr1	182385468	-	15.2382	AGACU
chr1	182386366	-	52.3978	GGACA
chr1	182387184	-	17.7373	GGACC
chr1	182387232	-	9.1514	UGACA
chr1	182388595	-	25.4775	GGACA
chr1	182388608	-	26.2506	AGACC
chr1	182388621	-	11.9242	GGACU
chr1	182389321	-	100	AGACC
chr1	182599904	-	100	AGACA
chr1	182854081	+	8.6903	GGACC
chr1	182856551	+	100	UGACC
chr1	182874869	+	22.9394	AGACU
chr1	182874883	+	34.9879	UGACC
chr1	182879250	+	30.5539	AGACU
chr1	182881565	+	30.6117	AGACU
chr1	183036120	+	100	AGACA
chr1	183036423	+	100	AGACA
chr1	183142743	+	89.5108	AGACC
chr1	183144236	+	100	AAACU
chr1	183145378	+	65.0953	UGACA
chr1	183550790	+	100	UAACC
chr1	183552613	+	65.0142	AGACU
chr1	183553236	+	61.4962	GGACU
chr1	183553267	+	97.3211	GGACA
chr1	183626440	-	15.2272	UGACC
chr1	183633144	-	45.3371	UGACA
chr1	183635532	-	67.879	GGACU
chr1	184721314	-	38.301	UGACA
chr1	185079142	+	100	AGACU
chr1	185101561	+	89.7215	AGACU
chr1	185297821	-	44.9159	AGACU
chr1	185298187	-	44.8089	UGACU
chr1	185299767	-	44.4499	GGACU
chr1	185303768	-	100	AGACA
chr1	185307039	-	65.6538	AGACA
chr1	185311271	-	57.9799	GGACU
chr1	186323788	-	100	AGACA
chr1	186335112	-	100	AGACA
chr1	186338068	-	91.1086	AGACU
chr1	186355709	-	58.5989	AGACU
chr1	193023899	-	81.5829	UGACA
chr1	193069187	+	87.9321	GGACU
chr1	193086421	+	100	AGACA
chr1	193265543	+	85.372	UGACU
chr1	197090048	-	100	GAACA
chr1	197102045	-	100	AGACA
chr1	197143481	-	100	GAACU
chr1	197756363	-	100	UGACC
chr1	198321020	+	32.1938	GGACU
chr1	200407377	-	100	AGACU
chr1	200407645	-	100	GGACA
chr1	200409411	-	49.135	UGACU
chr1	200739482	+	69.7728	UGACU
chr1	201852125	+	77.1489	AGACA
chr1	201870666	+	26.2187	GGACU
chr1	201871069	+	73.0477	AGACU
chr1	201876017	+	30.7998	UGACA
chr1	201876188	+	64.1351	UGACA
chr1	201876197	+	47.9476	UGACA
chr1	201876250	+	100	GGACA
chr1	201876274	+	100	AGACA
chr1	201876290	+	100	GAACC
chr1	201876465	+	81.4218	GGACU
chr1	201877481	+	81.0812	AGACU
chr1	201878051	+	59.1739	UGACU
chr1	201969651	+	100	GGACA
chr1	201969679	+	100	AGACA
chr1	201969877	+	55.9288	GGACU
chr1	201999962	+	68.4659	GGACA
chr1	202001711	+	22.4986	GGACU
chr1	202333296	-	43.7493	UGACC
chr1	202335669	-	29.686	AGACC
chr1	202732084	-	100	AGACU
chr1	202741637	-	49.8899	GGACU
chr1	202892618	-	61.7653	UGACC
chr1	202940878	-	80.272	AGACU
chr1	202941250	-	33.5825	GGACU
chr1	202945126	-	33.1214	AGACC
chr1	203015005	+	22.5877	GGACU
chr1	203022877	+	97.7838	GGACA
chr1	203308253	+	45.3488	GGACC
chr1	203683376	+	100	AGACU
chr1	203707875	+	100	AGACA
chr1	203712068	+	45.8022	UGACA
chr1	203727566	+	52.4004	AGACU
chr1	203739726	+	64.0443	GGACU
chr1	203739869	+	100	UGACU
chr1	203796452	+	67.3949	GGACU
chr1	203798870	+	100	AGACU
chr1	203799120	+	100	AGACU
chr1	203799356	+	100	AAACU
chr1	203799569	+	100	GGACU
chr1	203817090	+	33.9204	AGACU
chr1	203850005	+	50.0541	AGACC
chr1	203852414	+	100	GGACA
chr1	203852667	+	85.0835	AGACU
chr1	203853580	+	67.3949	GGACU
chr1	203853748	+	64.0443	GGACU
chr1	203853800	+	37.9636	UGACU
chr1	203865098	+	25.1847	AAACA
chr1	204141326	-	93.1197	UGACA
chr1	204403812	-	89.5246	GGACU
chr1	204404923	-	37.9636	UGACU
chr1	204406116	-	79.9695	GGACU
chr1	204406140	-	100	AGACU
chr1	204409920	-	48.9616	AGACU
chr1	204410018	-	36.9258	AGACU
chr1	204410462	-	47.2956	UGACC
chr1	204410726	-	93.4486	GGACU
chr1	204410909	-	27.201	GGACC
chr1	204411429	-	73.0477	AGACU
chr1	204422750	-	54.7296	UGACC
chr1	204536559	+	66.4735	AGACU
chr1	204537099	+	75.807	UGACA
chr1	204542790	+	83.3641	AGACU
chr1	204549425	+	65.0606	AGACC
chr1	204550096	+	100	AGACA
chr1	205083998	-	100	AGACA
chr1	205084251	-	69.7728	UGACU
chr1	205086973	-	65.0142	AGACU
chr1	205087601	-	46.8574	UGACU
chr1	205148231	-	60.3315	AGACC
chr1	205509456	+	76.7844	GGACU
chr1	205608905	-	100	UAACA
chr1	205616370	-	68.9492	GGACU
chr1	205620735	-	59.1739	UGACU
chr1	205713791	-	17.1662	AGACC
chr1	205713917	-	23.8786	AGACU
chr1	205713978	-	14.8914	AGACU
chr1	205715276	-	9.8697	UGACU
chr1	205716038	-	16.2496	AGACU
chr1	205716359	-	15.3838	AGACC
chr1	205717804	-	36.5255	GGACU
chr1	205718408	-	43.76	AGACU
chr1	205723953	-	15.312	AGACC
chr1	205723967	-	90.7498	AGACA
chr1	205723976	-	23.9382	GGACU
chr1	205747894	-	100	UGACC
chr1	206309196	+	100	UAACA
chr1	206595804	-	75.7988	UGACC
chr1	206602068	-	100	GAACA
chr1	206691274	+	91.1086	AGACU
chr1	206731199	+	28.3288	AGACU
chr1	206732747	+	100	GGACA
chr1	206732855	+	89.3545	UGACU
chr1	206732980	+	20.0232	UGACU
chr1	206733262	+	100	AGACA
chr1	207049340	-	100	AGACA
chr1	207752130	+	21.2862	GGACC
chr1	207794320	+	100	UGACA
chr1	207864284	-	56.0816	GGACU
chr1	208243778	-	64.0443	GGACU
chr1	209675817	+	94.0417	AGACU
chr1	211573211	-	75.9183	UGACU
chr1	211575241	-	100	GGACU
chr1	211745634	-	54.6316	UGACU
chr1	211745651	-	100	GAACU
chr1	211745683	-	100	GAACU
chr1	211747912	-	100	AGACA
chr1	211748233	-	45.3061	AGACU
chr1	211748968	-	44.227	UGACA
chr1	211749858	-	50.8255	AGACU
chr1	211749886	-	76.7844	GGACU
chr1	211750987	-	54.97	AGACC
chr1	211813883	-	87.4964	AGACU
chr1	211970684	-	100	UGACC
chr1	212064968	+	100	AGACA
chr1	212068694	+	38.1684	AGACU
chr1	212103246	+	50.798	UGACA
chr1	212361649	+	100	GAACU
chr1	212445957	+	28.6521	GGACU
chr1	212446078	+	39.1693	AAACU
chr1	212609155	+	54.2753	UGACU
chr1	212610265	+	100	GAACC
chr1	212613430	+	100	AAACU
chr1	212616342	+	100	AGACU
chr1	212618766	+	100	AGACA
chr1	212619743	+	80.4883	GGACC
chr1	212620352	+	51.9921	GGACU
chr1	212782395	-	86.0939	GGACC
chr1	213076810	+	100	UGACA
chr1	214427267	-	92.7558	AGACU
chr1	214641154	+	83.3641	AGACU
chr1	214642126	+	100	AGACU
chr1	214643284	+	51.5971	GGACU
chr1	215620154	+	85.2821	GGACU
chr1	215620559	+	100	AGACU
chr1	219972128	-	27.563	AGACU
chr1	219997097	-	100	GGACA
chr1	220006219	-	32.0421	AGACU
chr1	220042451	-	53.6738	GGACU
chr1	220110863	+	38.7887	GGACC
chr1	220184055	-	100	AGACA
chr1	220697475	+	64.0443	GGACU
chr1	220699088	+	34.8741	UGACC
chr1	220699096	+	29.7014	AGACU
chr1	220756059	+	100	AGACA
chr1	220813629	+	42.8064	GGACU
chr1	220813656	+	100	AGACA
chr1	220813738	+	42.084	AGACU
chr1	220813942	+	100	AGACU
chr1	220879471	+	95.8947	GGACU
chr1	222654710	+	60.6936	GGACU
chr1	223744399	+	84.9686	AGACC
chr1	223747053	+	31.7676	AGACU
chr1	223749055	+	41.2903	GGACU
chr1	223756256	+	100	GAACU
chr1	223758713	+	100	AGACA
chr1	223762227	+	29.7014	AGACU
chr1	223775576	+	100	AAACC
chr1	223993898	+	97.1337	AGACU
chr1	224119074	+	88.89	GGACC
chr1	224157532	+	65.0606	AGACC
chr1	224157706	+	100	AGACU
chr1	224157777	+	90.7498	AGACA
chr1	224158157	+	100	GGACA
chr1	224187109	+	56.2205	AGACC
chr1	224189682	+	92.5535	AGACU
chr1	224189688	+	100	GGACU
chr1	224189747	+	74.2133	UGACU
chr1	224190175	+	100	GGACA
chr1	224192360	+	43.6569	UGACA
chr1	224192647	+	48.995	UGACU
chr1	224193377	+	95.2374	AGACA
chr1	224275346	-	12.0491	AGACC
chr1	224294342	-	54.625	AGACC
chr1	224306304	-	94.5599	UGACA
chr1	224377286	+	100	AGACA
chr1	224388037	-	79.6218	AGACU
chr1	224388055	-	55.3437	UGACA
chr1	224389739	-	100	GGACA
chr1	224418372	-	73.0477	AGACU
chr1	224429981	-	40.8826	GGACU
chr1	224431571	-	48.9834	UGACC
chr1	224431616	-	67.4657	UGACA
chr1	224448576	+	53.3034	UGACA
chr1	225403171	-	23.4031	GGACU
chr1	225413484	-	67.3787	UGACC
chr1	225414143	-	97.1337	AGACU
chr1	225487285	-	71.159	GGACC
chr1	225493650	-	100	AGACA
chr1	225779830	+	46.633	AGACC
chr1	225780705	+	100	GAACA
chr1	225781543	+	100	AGACA
chr1	225781977	+	100	UAACU
chr1	225784832	+	70.1579	AGACU
chr1	225787074	+	44.4499	GGACU
chr1	225787524	+	48.9616	AGACU
chr1	225789376	+	22.8383	AGACU
chr1	225831780	+	56.9607	GGACU
chr1	225844544	+	79.234	GGACA
chr1	225877573	-	53.4317	GGACU
chr1	225920211	-	30.3053	AGACA
chr1	225920459	-	17.5554	GGACU
chr1	225920683	-	85.0835	AGACU
chr1	225921523	-	100	GGACC
chr1	225922034	-	23.1353	UGACC
chr1	225984981	-	58.1284	AGACA
chr1	225985238	-	68.7072	GGACU
chr1	225985422	-	100	GGACU
chr1	225990072	-	100	AGACA
chr1	225998213	-	100	UGACC
chr1	226064370	+	27.0717	AGACU
chr1	226066534	+	70.5946	AGACC
chr1	226071388	+	90.0594	AGACA
chr1	226071439	+	100	AGACA
chr1	226146740	-	81.4218	GGACU
chr1	226172635	-	100	AGACA
chr1	226182225	-	100	AGACA
chr1	226185586	-	50.4709	AGACC
chr1	226360919	-	31.5978	AGACC
chr1	226367104	-	77.8591	AGACU
chr1	226372556	-	64.0443	GGACU
chr1	226374284	-	18.3825	GGACC
chr1	226383134	-	16.2989	GGACC
chr1	226387558	-	100	AGACC
chr1	226398967	-	100	GGACA
chr1	226885638	+	22.1112	UGACC
chr1	226891749	+	65.0142	AGACU
chr1	226895524	+	100	GGACA
chr1	226895760	+	36.9258	AGACU
chr1	226898635	+	100	AGACA
chr1	226940866	+	100	GAACU
chr1	226961440	+	34.6275	UGACC
chr1	226965097	+	28.3288	AGACU
chr1	226987298	+	41.7066	UGACA
chr1	226991139	-	44.4908	UGACU
chr1	227026072	-	65.0142	AGACU
[truncated: 16,953 more rows]

## Sheet: HepG2 polyA
Chrom	Position	Strand	m6A fracrion (%)	5-mer
chr1	630831	+	6.1341	AGACC
chr1	631193	+	100	GAACU
chr1	633101	+	8.8093	GGACU
chr1	727164	-	100	GAACA
chr1	957241	-	6.781	AGACC
chr1	999043	-	13.9956	AGACU
chr1	1233415	+	14.0039	AGACC
chr1	1255302	-	11.9115	GGACU
chr1	1292785	-	21.5431	GGACU
chr1	1294141	-	18.8101	AGACA
chr1	1311600	-	13.9234	AGACU
chr1	1311788	-	7.5989	GGACU
chr1	1313812	-	10.1306	AGACU
chr1	1318075	-	67.697	UAACA
chr1	1319342	-	24.1459	AGACU
chr1	1326918	+	12.5226	UGACU
chr1	1336152	-	26.0454	GGACA
chr1	1340467	-	10.1884	AGACU
chr1	1341775	-	6.5869	AGACC
chr1	1352865	-	7.2231	GGACU
chr1	1374240	-	12.9842	AGACU
chr1	1391435	-	7.8283	GGACU
chr1	1402080	-	19.6957	GGACU
chr1	1439249	+	10.217	GGACU
chr1	1439282	+	22.5941	GGACU
chr1	1440081	+	16.9375	GGACU
chr1	1479065	+	17.8608	AGACA
chr1	1541741	-	30.544	GGACU
chr1	1542151	-	15.5652	AGACA
chr1	1649543	-	31.2891	AGACA
chr1	1662521	-	14.1329	AGACU
chr1	1665213	-	29.5569	AGACU
chr1	1665564	-	20.8439	UGACU
chr1	1665580	-	20.1848	AGACC
chr1	1665801	-	25.5946	GGACC
chr1	1727805	-	24.5071	AGACU
chr1	1752483	-	1.4876	UGACC
chr1	1755425	-	2.4359	UGACC
chr1	1765382	-	4.1521	UGACC
chr1	2303007	+	12.8252	AGACC
chr1	2307119	+	5.3973	UGACU
chr1	2307647	+	33.0283	GGACU
chr1	2403679	+	3.6924	UGACU
chr1	2405734	-	6.039	UGACC
chr1	2515626	-	7.0637	GGACC
chr1	2590584	+	8.3621	AGACC
chr1	3480739	+	31.9968	AGACA
chr1	3628809	+	17.4789	GGACU
chr1	3628845	+	26.7394	AGACU
chr1	3629952	+	34.1367	GGACU
chr1	3889838	-	9.2819	UGACC
chr1	6098852	+	26.1069	AGACC
chr1	6223886	-	24.0465	GGACU
chr1	6224027	-	8.8073	UGACU
chr1	6224723	-	19.1734	GGACU
chr1	6327344	-	8.7143	AGACC
chr1	6592616	-	42.9223	AGACA
chr1	6593283	-	75.6587	GGACA
chr1	6593432	-	57.1299	GGACA
chr1	6599425	-	4.9202	UGACU
chr1	6634866	-	25.2252	GGACA
chr1	6635488	-	18.3262	GGACU
chr1	6636224	-	6.3709	UGACC
chr1	6680979	-	25.3862	AGACA
chr1	7779691	+	9.4154	AGACU
chr1	7780661	+	12.1281	AGACC
chr1	7781086	+	6.7651	UGACU
chr1	8012259	-	9.0397	AGACU
chr1	8012810	-	8.2811	AGACU
chr1	8013209	-	10.5182	AGACC
chr1	8013280	-	19.9413	AGACU
chr1	8013385	-	58.4339	GGACA
chr1	8013501	-	30.1845	AGACA
chr1	8014060	-	32.3744	AGACU
chr1	8014096	-	51.9742	AGACU
chr1	8015526	-	7.284	AGACC
chr1	8353840	-	21.4854	AGACA
chr1	8358401	-	18.4025	AGACU
chr1	8358690	-	13.4759	GGACC
chr1	8358772	-	25.5498	GGACU
chr1	8361774	-	31.2201	AGACA
chr1	8362717	-	26.8167	UGACA
chr1	8365938	-	10.6476	AGACC
chr1	8656113	-	17.1177	UGACA
chr1	9267890	+	38.3244	UAACC
chr1	9270744	+	10.4336	GGACU
chr1	9580009	+	12.2862	AGACC
chr1	9582405	+	21.0717	GGACU
chr1	9582635	+	22.0073	GGACA
chr1	9727347	+	40.9353	AGACU
chr1	9728445	+	23.7598	GGACU
chr1	9729785	-	34.8018	AGACU
chr1	9729893	-	10.0079	AGACC
chr1	9730355	-	3.7769	GGACC
chr1	9735569	-	11.6897	AGACC
chr1	9849290	-	9.0903	AGACU
chr1	9849603	-	9.4804	AGACU
chr1	9972092	+	28.4949	AGACU
chr1	10168267	+	28.2702	AGACC
chr1	10179984	+	15.5825	AGACA
chr1	10295114	+	12.7678	AGACC
chr1	10297008	+	8.0703	GGACU
chr1	10347781	+	17.3322	UGACC
chr1	10377085	+	12.2401	AGACU
chr1	10379312	+	9.3953	GGACU
chr1	10380771	+	11.6121	GGACU
chr1	10420140	+	26.2626	AGACU
chr1	10461304	-	25.1167	GGACU
chr1	10461416	-	7.5158	UGACU
chr1	10461686	-	13.2349	AGACC
chr1	10463523	-	13.2075	UGACC
chr1	11013749	+	48.9018	UAACC
chr1	11022964	+	17.3643	GGACU
chr1	11023640	+	47.2662	GGACA
chr1	11023842	+	15.2622	GGACU
chr1	11023871	+	8.8411	GGACU
chr1	11046657	-	27.3914	GGACA
chr1	11046681	-	27.1467	AGACA
chr1	11069682	-	7.0166	GGACC
chr1	11082856	-	14.8748	AGACA
chr1	11087464	-	7.8949	AGACC
chr1	11106976	-	35.2992	GGACA
chr1	11107263	-	76.6261	GGACA
chr1	11204669	-	6.1544	UGACU
chr1	11212868	-	9.1826	UGACU
chr1	11273583	+	30.2577	AGACU
chr1	11273848	+	12.4081	UGACU
chr1	11286048	+	20.836	GGACU
chr1	11672020	+	9.6756	GGACU
chr1	11673339	+	3.2725	UGACU
chr1	11680598	-	9.1207	UGACC
chr1	11750122	+	2.8971	UGACU
chr1	11842456	+	48.3938	AGACA
chr1	11842477	+	15.9475	UGACA
chr1	11919990	-	18.7926	AGACU
chr1	11922763	-	15.6335	GGACC
chr1	11925580	-	12.8975	AGACU
chr1	11974832	+	10.2967	GGACC
chr1	11975176	+	47.8779	AGACU
chr1	11975235	+	13.7652	GGACU
chr1	12011803	+	60.8315	GGACA
chr1	12012042	+	23.0337	GGACU
chr1	12012724	+	5.3469	UGACC
chr1	12403860	+	37.3646	AGACA
chr1	12568169	-	19.0906	GGACU
chr1	15066213	+	13.6059	GGACU
chr1	15067013	+	28.89	AGACA
chr1	15215086	+	15.865	UGACA
chr1	15220118	+	53.7803	AGACU
chr1	15571901	-	14.6241	AGACU
chr1	15572847	-	11.9583	AGACU
chr1	15583389	-	9.5708	GGACC
chr1	15643577	+	13.3888	AGACU
chr1	15661387	+	23.958	AGACU
chr1	15661722	+	59.1739	UGACU
chr1	15668219	+	10.202	AGACC
chr1	15716715	+	8.3334	AGACC
chr1	15727460	+	17.67	GGACU
chr1	15734648	+	6.6888	UGACU
chr1	15784872	+	7.3124	GGACC
chr1	15933501	+	12.7269	GGACU
chr1	15935499	+	27.2957	AGACU
chr1	15939868	+	30.9079	AGACU
chr1	15939886	+	14.6251	GGACU
chr1	16005945	+	12.0419	AGACC
chr1	16006113	+	14.2657	UGACU
chr1	16006300	+	30.0726	GGACU
chr1	16006638	+	100	GAACC
chr1	16124790	-	16.5892	AGACU
chr1	16125127	-	8.7201	GGACU
chr1	16148506	-	17.3407	GGACC
chr1	16148890	-	6.4025	UGACU
chr1	16294826	-	13.5694	AGACU
chr1	16395229	+	28.8687	GGACU
chr1	16459188	+	9.1966	UGACC
chr1	16563762	-	18.0129	GGACC
chr1	16618373	-	11.8669	GGACU
chr1	16624405	-	16.9902	UGACA
chr1	16646390	+	3.0944	UGACU
chr1	16740600	+	8.1156	UGACC
chr1	17000303	-	8.758	AGACU
chr1	17005778	-	17.2567	AGACA
chr1	17407518	-	15.9679	AGACU
chr1	17420764	-	11.0006	GGACU
chr1	18904390	-	19.1538	AGACU
chr1	19096568	-	12.4424	AGACU
chr1	19120300	-	82.4604	GAACC
chr1	19153788	-	13.4538	AGACU
chr1	19155448	-	6.2302	GGACC
chr1	19156792	-	28.9067	AGACU
chr1	19164896	-	5.5119	UGACU
chr1	19218895	-	4.9584	UGACU
chr1	19219293	-	54.9867	AGACU
chr1	19219342	-	27.0139	AGACU
chr1	19241140	-	12.5345	UGACA
chr1	19258888	+	16.8802	GGACU
chr1	19328941	+	14.3831	GGACU
chr1	20482746	-	19.7531	GGACU
chr1	20483637	-	42.2492	AGACA
chr1	20500232	-	36.9258	AGACU
chr1	20637885	+	25.814	GGACA
chr1	20649032	+	3.9468	UGACU
chr1	20650868	-	18.753	GGACU
chr1	20651852	-	10.5135	AGACU
chr1	20660965	-	17.0081	AGACC
chr1	20742841	-	11.1853	GGACU
chr1	20829193	-	1.9238	UGACC
chr1	20864498	-	14.4291	AGACU
chr1	20942060	-	27.1467	AGACA
chr1	20969501	-	9.7779	AGACC
chr1	20969562	-	26.6807	AGACA
chr1	21089201	-	3.945	GGACC
chr1	21218269	-	15.0647	GGACU
chr1	21219065	-	11.431	AGACU
chr1	21428987	+	17.4853	GGACU
chr1	21429020	+	19.8677	GGACU
chr1	21429613	+	44.9376	AGACU
chr1	21430398	+	13.8295	AGACU
chr1	21822339	-	10.6146	AGACU
chr1	21823294	-	13.2938	GGACU
chr1	21857359	-	3.387	UGACU
chr1	21876283	-	15.9029	AGACU
chr1	22086684	+	29.593	UAACU
chr1	22091845	+	5.2955	UGACU
chr1	22091857	+	12.3918	AGACU
chr1	23050485	+	8.9874	AGACC
chr1	23083586	+	47.5095	AGACU
chr1	23086965	-	23.6757	UGACC
chr1	23091458	-	18.2299	AGACC
chr1	23310261	-	27.2862	GGACA
chr1	23310530	-	3.6351	UGACU
chr1	23321567	-	14.9131	AGACU
chr1	23393958	-	8.0047	GGACC
chr1	23431752	-	21.7228	AGACC
chr1	23558265	-	16.2431	GGACU
chr1	23751910	+	30.9198	GGACU
chr1	23751951	+	8.9813	GGACU
chr1	23759623	+	33.6378	GGACA
chr1	23760976	+	15.6572	AGACU
chr1	23845546	-	18.0801	GGACC
chr1	23845741	-	51.0238	GGACU
chr1	23867966	-	8.3676	GGACC
chr1	23961127	+	9.4732	AGACU
chr1	23961535	+	33.274	AGACA
chr1	23967574	-	8.1584	UGACU
chr1	23969879	-	22.6418	AGACA
chr1	24086751	-	8.9255	GGACC
chr1	24093063	-	16.62	AGACC
chr1	24121538	-	25.576	AGACA
chr1	24840925	+	19.5439	AGACU
chr1	25245235	-	6.956	UGACU
chr1	25360692	+	19.739	AGACU
chr1	25362130	+	32.1938	GGACU
chr1	25458676	+	42.214	GGACU
chr1	25458835	+	26.0658	GGACU
chr1	25498666	+	22.0462	AGACC
chr1	25815645	+	15.276	AGACC
chr1	25815789	+	29.5136	AGACU
chr1	25832344	+	12.2808	UGACU
chr1	25862953	-	40.8763	GGACU
chr1	25863415	-	23.7025	GGACU
chr1	25863550	-	38.2645	GGACU
chr1	25900451	-	7.6036	UGACC
chr1	25900876	-	9.7043	AGACU
chr1	25900965	-	14.7686	AGACU
chr1	26170468	+	13.7236	AGACC
chr1	26277229	+	13.3065	GGACU
chr1	26469018	+	36.5822	GGACA
chr1	26574557	+	18.5181	AGACU
chr1	26771255	+	14.5717	AGACC
chr1	26779375	+	34.6463	GGACU
chr1	26779813	+	23.3776	GGACU
chr1	26779891	+	13.2924	UGACU
chr1	26780159	+	10.2425	GGACU
chr1	26780584	+	36.6663	GGACA
chr1	26780756	+	8.9489	UGACA
chr1	26863646	+	3.1325	UGACU
chr1	26864308	+	45.6678	GGACA
chr1	26888995	-	7.5073	GGACC
chr1	26889122	-	9.5516	UGACU
chr1	26892739	-	15.9462	AGACU
chr1	26911682	-	17.3197	GGACU
chr1	26911735	-	21.4509	AGACA
chr1	26945575	+	10.6691	AGACC
chr1	26994555	+	7.0193	GGACU
chr1	27000056	+	18.9417	UGACU
chr1	27287758	+	13.7236	AGACC
chr1	27292262	+	7.3571	UGACC
chr1	27306559	+	33.6398	GGACU
chr1	27335582	+	12.4072	GGACC
chr1	27408226	-	3.4888	UGACU
chr1	27418368	-	16.0666	AGACC
chr1	27549126	-	25.1167	GGACU
chr1	27843266	+	16.9794	AGACC
chr1	27850176	+	22.2055	GGACU
chr1	27850624	+	9.2605	AGACC
chr1	27897691	-	22.5439	AAACA
chr1	28095403	-	15.5778	AGACU
chr1	28279188	+	10.7841	AGACC
chr1	28334816	+	61.3388	AGACA
chr1	28466464	+	22.8008	AGACC
chr1	28489185	+	10.2379	AGACC
chr1	28553697	+	8.0818	AGACC
chr1	28577500	+	11.8191	AGACC
chr1	28603393	-	9.2908	UGACU
chr1	28714864	+	55.8476	GGACC
chr1	28742540	+	91.0958	GGACA
chr1	28742693	+	42.9337	GGACA
chr1	28743386	+	29.8942	GGACA
chr1	28743593	+	30.395	AGACU
chr1	28743703	+	19.8359	GGACU
chr1	28769032	+	10.784	GGACU
chr1	28769332	+	12.3019	UGACA
chr1	28987631	+	22.8744	AGACU
chr1	29117056	+	37.9372	AGACU
chr1	29118514	+	19.8457	AGACA
chr1	29119490	+	10.9623	GGACU
chr1	29119516	+	16.2606	AGACC
chr1	29147965	-	21.1991	GGACU
chr1	29154750	-	25.438	AGACA
chr1	29275603	+	17.3028	AGACC
chr1	29315502	+	10.1595	AGACU
chr1	30964839	-	25.793	GGACA
chr1	30981394	-	8.2256	AGACC
chr1	31259896	-	12.8852	UGACU
chr1	31260024	-	15.6645	AGACU
chr1	31339021	+	28.8236	AGACC
chr1	31938056	-	32.6896	UGACU
chr1	32159451	+	18.4886	AGACC
chr1	32163300	+	10.1341	UGACA
chr1	32169969	+	9.3125	GGACU
chr1	32175098	+	18.9917	AGACC
chr1	32195047	+	10.9892	UGACA
chr1	32197856	+	4.3617	GGACC
chr1	32366265	-	17.1359	AGACA
chr1	32366413	-	6.3325	UGACU
chr1	32376327	-	19.4717	AGACU
chr1	32621860	-	24.8166	AGACA
chr1	32668344	+	8.7652	AGACU
chr1	32668372	+	7.7194	UGACU
chr1	32772942	+	3.7568	GGACC
chr1	32775553	-	10.1956	AAACU
chr1	32775866	-	9.1851	GGACU
chr1	32949662	-	25.1618	AGACA
chr1	33008888	-	18.6337	AGACU
chr1	33021397	-	14.234	AGACU
chr1	33021658	-	11.1219	AGACC
chr1	33324802	-	21.0194	AGACA
chr1	33324872	-	12.7906	GGACU
chr1	33324947	-	15.3176	GGACC
chr1	34855784	-	6.9293	GGACC
chr1	35181968	-	14.192	GGACU
chr1	35182478	-	8.222	UGACU
chr1	35433673	-	19.4356	AGACU
chr1	35433848	-	12.5039	GGACU
chr1	35456189	-	8.6113	UGACA
chr1	36093699	+	49.9161	GGACA
chr1	36137050	-	17.7451	AGACU
chr1	36286843	+	23.4358	AGACA
chr1	36300977	+	18.534	AGACA
chr1	36301021	+	11.3009	AGACU
chr1	36303992	+	38.7905	GGACA
chr1	36304189	+	32.8596	GGACA
chr1	36305168	+	11.2936	GGACU
chr1	36341463	-	7.8856	GGACU
chr1	36341665	-	10.0514	GGACU
chr1	36393948	-	14.4102	GGACC
chr1	36455808	-	30.1154	AGACA
chr1	36462115	-	11.8355	AGACU
chr1	37482451	+	10.8559	UGACC
chr1	37574435	-	18.323	AGACU
chr1	37689877	-	8.6164	UGACU
chr1	37708735	+	22.9466	AGACU
chr1	37708906	+	3.2798	UGACC
chr1	37800668	+	15.8234	AGACU
chr1	37809128	+	10.0514	GGACU
chr1	37958201	-	21.3128	AGACA
chr1	37981765	-	12.8795	UGACA
chr1	37997526	-	13.3499	AGACC
chr1	38017670	+	14.5011	UGACU
chr1	38017753	+	3.2661	UGACU
chr1	38710931	+	50.3995	GGACU
chr1	38839140	-	35.9216	AGACU
chr1	38864649	-	30.5987	AGACA
chr1	39004207	+	8.9443	AGACC
chr1	39444714	+	10.6217	UGACA
chr1	39444767	+	24.644	AGACA
chr1	39460741	+	5.9681	GGACC
chr1	39561697	-	23.9536	AGACA
chr1	39752978	+	51.6732	AGACA
chr1	40281451	+	18.8446	AGACA
chr1	40290955	+	10.1916	GGACU
chr1	40301076	-	9.6044	GGACC
chr1	40422756	+	21.8196	AGACU
chr1	40861314	-	35.4617	GGACU
chr1	40861432	-	16.5234	GGACU
chr1	40861613	-	15.8164	GGACU
chr1	40984919	+	2.7203	UGACC
chr1	41012033	+	7.7837	GGACU
chr1	41027547	-	2.2272	UGACC
chr1	42179534	-	8.5234	UGACC
chr1	42278634	-	15.8609	GGACU
chr1	42700799	+	23.781	AGACA
chr1	42762390	-	9.0036	AGACU
chr1	42775264	+	8.222	UGACU
chr1	42775386	+	9.0936	UGACU
chr1	42926848	-	21.0611	AGACU
chr1	42926965	-	11.0409	AGACU
chr1	43164400	-	13.9306	AGACU
chr1	43363132	+	15.161	AGACC
chr1	43363804	-	22.0527	GGACU
chr1	43363875	-	29.6585	GGACU
chr1	43622351	+	10.6941	AGACU
chr1	43668015	+	44.562	AGACA
chr1	43981749	+	35.77	GAACC
chr1	43990411	+	45.9412	GGACA
chr1	43996520	+	14.2047	GGACU
chr1	44218390	+	16.4504	UGACC
chr1	44339281	-	19.7679	AGACU
chr1	45002862	-	8.0757	UGACU
chr1	45035721	-	12.8252	AGACC
chr1	45508976	+	33.1557	GGACU
chr1	45511238	-	12.5363	AGACU
chr1	45608079	+	18.8649	AGACU
chr1	45608097	+	25.3523	AGACU
chr1	45608111	+	48.9688	AGACU
chr1	45659100	-	15.9277	AGACA
chr1	45660712	-	8.134	GGACU
chr1	46023287	+	8.4268	AGACC
chr1	46035321	+	15.0029	AGACC
chr1	46035577	+	7.4715	GGACU
chr1	46188951	-	6.8097	UGACU
chr1	46196975	-	10.7013	AGACU
chr1	46248579	+	12.9336	AGACU
chr1	46280268	-	26.8189	AGACU
chr1	46285847	-	17.8849	AGACC
chr1	46557968	-	10.4295	UGACU
chr1	46635781	-	13.8222	AGACU
chr1	46635872	-	16.4188	AGACC
chr1	47282378	-	12.4443	AGACC
chr1	47376808	+	4.5788	UGACC
chr1	48247657	+	15.1587	AGACU
chr1	48247749	+	7.2183	GGACC
chr1	48247807	+	19.3583	AGACC
chr1	48248473	+	14.4711	AGACC
chr1	50960077	-	10.5541	AGACC
chr1	51271228	+	34.2386	GGACU
chr1	51271314	+	13.3816	AGACU
chr1	51271341	+	5.8936	UGACU
chr1	51272426	+	4.494	UGACU
chr1	51355490	-	7.665	AGACC
chr1	51366023	-	19.8757	AGACC
chr1	51399117	-	10.8313	AGACU
chr1	51787922	+	12.5931	GGACU
chr1	51800596	-	31.2456	AGACC
chr1	52088015	+	15.0201	GGACU
chr1	52472000	-	19.9381	UGACA
chr1	52481460	-	53.0022	AGACA
chr1	52687657	-	27.7292	AGACU
chr1	52688009	-	10.6948	GGACU
chr1	52896379	-	17.9238	UGACU
chr1	52907873	-	9.2864	UGACA
chr1	53213345	+	9.1473	GGACC
chr1	53767879	-	13.5868	GGACU
chr1	53797127	-	41.8867	AGACA
chr1	53851892	-	16.0401	AGACU
chr1	53928435	-	10.5901	AGACC
chr1	53952134	+	51.9742	AGACU
chr1	53960414	+	9.8715	UGACA
chr1	53967853	+	19.3452	AGACA
chr1	54032013	-	22.123	AGACU
chr1	54717503	+	10.6476	AGACC
chr1	54741829	+	11.0324	GGACU
chr1	54741956	+	15.3982	AGACC
chr1	54742156	+	35.1941	GGACA
chr1	54850697	-	56.3938	GGACA
chr1	54851988	-	4.3222	UGACU
chr1	54865383	-	27.164	AGACA
chr1	55063908	+	6.3516	UGACU
chr1	55064268	+	29.4165	GGACU
chr1	55066593	-	47.8707	AGACU
chr1	55068755	-	69.7606	AGACU
chr1	55096587	-	14.0647	UGACA
chr1	55120714	-	36.3635	AGACA
chr1	56496474	-	19.1035	AGACA
chr1	56496515	-	6.9687	UGACU
chr1	56579258	-	18.8294	GGACU
chr1	56886078	+	12.9743	UGACU
chr1	56917931	+	9.9651	UGACU
chr1	58781797	-	36.207	GGACU
chr1	59875655	+	19.3511	AGACC
chr1	62247663	-	23.2789	AGACU
chr1	62444935	+	77.215	GGACA
chr1	62445287	+	74.2916	GGACA
chr1	62450636	+	43.5856	GGACA
chr1	62475888	-	25.9402	GGACA
chr1	62535604	-	12.5234	AGACC
chr1	62864056	+	42.9437	AGACU
chr1	64833571	-	10.1445	AGACC
chr1	64834380	-	10.389	GGACU
chr1	64844080	-	40.7131	AGACA
chr1	64867093	-	17.504	AGACC
chr1	65229064	+	26.1111	AGACA
chr1	65432059	+	13.0565	AGACU
chr1	66984722	+	17.8632	UGACC
chr1	67000883	-	14.7971	GGACU
chr1	67001133	-	11.9945	AGACU
chr1	67413105	-	20.6998	AGACU
chr1	68497003	-	17.7627	AGACC
chr1	70145093	-	15.5922	AGACU
chr1	70230832	+	16.1866	AGACA
chr1	70250786	+	29.8047	AGACA
chr1	70251975	+	9.1408	AGACU
chr1	70354153	-	7.923	UGACU
chr1	70432139	+	16.2496	AGACU
chr1	71064432	-	9.0164	UGACA
chr1	71065735	-	16.1169	AAACA
chr1	74705965	-	10.7952	AGACU
chr1	75763179	+	10.0656	AGACU
chr1	77092343	-	15.2303	GGACU
chr1	77725735	-	9.2535	UGACC
chr1	77739298	-	31.2201	AGACA
chr1	77962804	-	10.7663	AGACU
chr1	77978997	-	8.1367	AGACU
chr1	78137325	+	42.6462	AGACA
chr1	81943481	+	32.8007	AGACU
chr1	81991197	+	40.4196	AGACA
chr1	84489684	+	11.4093	AGACU
chr1	85319024	-	11.2292	UGACA
chr1	86715757	+	21.0367	AGACA
chr1	86742242	+	11.8933	AGACU
chr1	86743244	+	7.4461	GGACU
chr1	86743338	+	9.6754	AGACU
chr1	87107106	+	8.8293	AGACC
chr1	87328991	+	22.4192	AGACU
chr1	87344992	+	8.6819	GGACU
chr1	88833426	+	9.7361	UGACU
chr1	88833488	+	11.4022	AGACC
chr1	88834188	+	12.2555	GGACU
chr1	88864066	-	34.963	UGACA
chr1	88982570	-	48.3356	GGACU
chr1	88983174	-	27.699	AGACA
chr1	88983751	-	98.363	AAACA
chr1	89117609	-	8.3874	UGACU
chr1	89933103	+	15.4824	UGACA
chr1	89933334	+	23.8789	AGACC
chr1	89933765	+	17.7956	AGACU
chr1	89934656	+	14.9926	AGACU
chr1	89935403	+	20.8678	GGACU
chr1	89935793	+	61.1489	AGACA
chr1	90916896	-	16.8483	GGACU
chr1	91683612	-	24.1262	AGACA
chr1	91758651	-	33.3948	AGACA
chr1	92475920	-	20.5082	AGACC
chr1	92476069	-	7.6686	GGACC
chr1	92478617	-	31.2201	AGACA
chr1	92483417	-	19.9052	AGACU
chr1	92483422	-	6.8083	GGACC
chr1	92843663	-	35.7292	GGACU
chr1	93136773	+	14.8192	AGACU
chr1	93137035	+	24.8236	GGACU
chr1	93152409	-	25.8349	AGACA
chr1	93346594	+	6.5125	GGACC
chr1	93346718	+	41.8022	AGACU
chr1	93346838	+	10.856	AGACC
chr1	93553252	+	31.4294	GGACU
chr1	93610253	+	7.2232	UGACU
chr1	93877209	-	20.329	AGACA
chr1	94174375	-	23.1995	AGACU
chr1	94480526	+	14.5933	AGACC
chr1	95064939	-	11.5668	UGACA
chr1	96446971	+	43.9011	GGACA
chr1	99646299	+	5.4546	UGACU
chr1	99729709	-	18.1207	AGACU
chr1	99862337	+	23.7025	GGACU
chr1	100080619	+	10.9469	AGACU
chr1	100119044	-	19.8631	UGACA
chr1	100213762	+	10.7203	GGACU
chr1	100980092	+	21.6751	AGACU
chr1	100990414	-	19.2116	GGACU
chr1	100990535	-	17.6828	GGACU
chr1	108161219	-	34.1715	AGACA
chr1	108692781	+	1.9997	UGACC
chr1	108698800	+	18.1542	AGACA
chr1	108699596	+	36.8986	AGACA
chr1	108924081	+	41.5684	UGACC
chr1	108930080	-	14.9781	AGACU
chr1	108940109	-	11.5102	UGACC
chr1	109063658	-	14.5142	AGACC
chr1	109075003	-	8.9819	AGACU
chr1	109238083	+	8.9918	UGACU
chr1	109271699	+	26.4255	UGACC
chr1	109279711	-	21.4475	GGACU
chr1	109279791	-	23.2482	GGACA
chr1	109313451	-	8.7933	AGACC
chr1	109313902	-	12.582	GGACC
chr1	109336332	-	16.5841	AGACC
chr1	109345842	-	12.0234	AGACU
chr1	109582553	+	8.8436	AGACC
chr1	109586823	+	8.973	AGACC
chr1	109620116	+	13.3527	AGACU
chr1	109661393	+	12.8686	AGACU
chr1	109752144	-	39.0561	AGACA
chr1	110022294	+	10.2389	AGACU
chr1	110023330	+	4.4366	UGACC
chr1	110041624	+	15.276	AGACC
chr1	110340979	+	21.8774	AGACU
chr1	110346358	+	67.4219	GGACC
chr1	110947792	-	9.628	UGACU
chr1	110948028	-	20.3097	AGACU
chr1	110948192	-	100	GAACU
chr1	110952367	-	20.5512	UGACU
chr1	111120615	-	8.8652	AGACC
chr1	111147849	+	24.2125	AGACA
chr1	111147990	+	18.7848	GGACU
chr1	111765933	+	38.8315	GGACU
chr1	112670631	+	6.1926	UGACU
chr1	112670760	+	17.8679	AGACU
chr1	112692901	+	8.5088	GGACC
chr1	112698782	+	11.1089	GGACU
chr1	112700431	+	4.214	UGACU
chr1	112701414	-	9.0067	GGACU
chr1	112913788	-	24.4714	AGACA
chr1	112917267	-	7.178	GGACC
chr1	112917455	-	8.185	GGACU
chr1	112917578	-	14.5423	GGACU
chr1	112917645	-	24.4414	GGACU
chr1	112917698	-	18.7929	AGACA
chr1	113958243	+	39.7638	AGACA
chr1	114396388	-	16.5234	GGACU
chr1	114405527	-	1.4971	UGACC
chr1	114463484	-	33.9989	AGACA
chr1	114568125	-	37.7098	AGACA
chr1	114706318	-	21.0322	AGACU
chr1	114709572	-	29.7875	AGACA
chr1	114732686	-	8.0818	AGACC
chr1	114739706	-	13.107	AGACU
chr1	114750089	-	23.1596	AGACA
chr1	116404715	+	16.488	AGACU
chr1	116532276	-	27.3717	GGACU
chr1	116534931	+	22.4337	AGACU
chr1	117081878	+	10.5336	UGACC
chr1	117402298	+	31.1338	AGACA
chr1	117934664	+	14.5952	AGACU
chr1	117959934	+	33.2449	GGACU
chr1	121374935	+	7.2812	UGACC
chr1	143401581	-	41.1589	AAACU
chr1	145234094	+	17.6945	AGACU
chr1	145235066	+	33.343	AGACA
chr1	145912273	-	27.8751	GGACA
chr1	145926561	-	33.6537	AGACA
chr1	146301371	+	6.1798	UGACU
chr1	146301424	+	15.3849	UGACA
chr1	147156316	-	25.7832	AGACA
chr1	147159508	-	27.773	GGACU
chr1	147179658	+	37.5001	GGACU
chr1	147186669	-	15.6861	AGACU
chr1	147266012	+	20.0701	AGACA
chr1	147953395	+	6.1798	UGACU
chr1	149926540	-	9.1341	GGACU
chr1	149926678	-	6.2168	GGACC
chr1	150219675	-	17.9299	AGACA
chr1	150266526	-	8.6755	GGACU
chr1	150294153	+	12.3192	GGACU
chr1	150473262	+	15.6929	AGACC
chr1	150498558	+	16.9568	UGACU
chr1	150504695	+	16.488	AGACU
chr1	150559824	+	11.4166	AGACC
chr1	150575294	-	2.4773	UGACU
chr1	150576487	-	9.0253	AGACU
chr1	150576709	-	21.1057	AGACA
chr1	150577304	-	13.9435	GGACU
chr1	150577351	-	20.125	UGACU
chr1	150579498	-	27.2952	GGACU
chr1	150625529	-	7.2995	UGACU
chr1	150814176	-	12.4785	AGACU
chr1	150930018	+	8.0894	GGACU
chr1	150966152	-	5.1874	UGACU
chr1	150969011	-	9.2677	AGACC
chr1	150982544	+	18.9821	UGACC
chr1	150997303	-	26.3638	AGACU
chr1	150999882	-	11.1542	UGACA
chr1	151176746	-	9.0704	GGACU
chr1	151176819	-	26.8878	AGACA
chr1	151185913	-	28.1478	AGACA
chr1	151234241	+	11.2426	GGACU
chr1	151247883	+	21.6006	AGACC
chr1	151248205	+	12.1408	GGACU
chr1	151248247	+	26.327	GGACU
chr1	151248777	+	21.6968	AGACU
chr1	151265415	+	12.2269	UGACA
chr1	151267333	+	31.0302	AGACA
chr1	151286449	+	31.2201	AGACA
chr1	151288051	+	61.4414	GGACA
chr1	151288169	+	9.9472	GGACC
chr1	151315964	-	26.8876	GGACU
chr1	151341779	-	19.8546	AGACU
chr1	151342256	-	21.1622	AGACU
chr1	151345126	-	10.8344	GGACC
chr1	151346284	-	16.6831	AGACU
chr1	151405688	-	27.5118	GGACU
chr1	151697128	+	22.701	AGACU
chr1	151759804	-	9.8426	AGACC
chr1	151759931	-	51.7077	AGACA
chr1	151775445	-	43.1171	AGACU
chr1	153645294	+	16.8565	AGACU
chr1	153645368	+	14.39	GGACC
chr1	153645389	+	14.9118	GGACU
chr1	153661507	+	14.4977	GGACU
chr1	153662210	-	7.651	UGACC
chr1	153662359	-	13.4899	AGACU
chr1	153664112	-	11.7922	AGACU
chr1	153940938	-	7.8446	AGACC
chr1	153974633	-	28.959	AGACA
chr1	153982148	-	8.4854	UGACC
chr1	154156833	-	8.3245	AGACU
chr1	154170418	-	32.1694	AGACA
chr1	154207349	-	12.9842	AGACU
chr1	154207440	-	17.8739	GGACU
chr1	154212270	-	26.0658	GGACU
chr1	154259990	+	4.7866	UGACU
chr1	154273530	+	6.2476	UGACC
chr1	154466344	+	82.7557	UAACU
chr1	154550224	-	10.8201	AGACC
chr1	154550236	-	10.658	AGACU
chr1	154584858	-	27.4246	GAACU
chr1	154585299	-	15.1876	AGACU
chr1	154589795	-	11.5321	AGACU
chr1	154589859	-	2.9353	UGACU
chr1	154601299	-	46.0431	UGACU
chr1	154601349	-	17.8607	AGACU
chr1	154601803	-	18.7411	AGACA
chr1	154945651	-	36.9676	AGACA
chr1	154957959	-	18.1733	GGACU
chr1	154958847	-	22.2978	AGACC
chr1	154958916	-	24.1838	UGACU
chr1	154958981	-	3.9435	UGACC
chr1	154962593	-	10.096	GGACU
chr1	154963677	-	25.1167	GGACU
chr1	154988731	+	9.1742	GGACC
chr1	155015759	+	9.5977	GGACC
chr1	155016393	+	9.6044	GGACC
chr1	155016540	+	28.3168	GGACA
chr1	155018033	+	8.4214	GGACC
chr1	155062460	+	9.512	AGACC
chr1	155069457	+	17.6509	GGACU
chr1	155134472	+	7.5985	UGACU
chr1	155234346	+	15.9101	AGACU
chr1	155234617	-	29.0006	AGACU
chr1	155235738	-	31.4617	AGACA
chr1	155241159	-	13.5188	AGACU
chr1	155247288	-	16.5964	AGACU
chr1	155247565	-	23.2934	AGACU
chr1	155258856	-	15.3249	AGACU
chr1	155330936	+	5.8942	GGACC
chr1	155668695	-	20.2664	AGACU
chr1	155689187	+	8.1794	GGACC
chr1	155775005	-	32.1144	AGACU
chr1	155775034	-	5.1492	UGACU
chr1	155775058	-	16.6975	AGACU
chr1	155913672	-	8.9011	AGACC
chr1	155914049	-	24.1459	AGACU
chr1	155929723	-	9.9644	AGACU
chr1	155950370	-	38.2967	AGACA
chr1	156009131	-	12.8734	GGACU
chr1	156009204	-	14.942	AGACU
chr1	156036714	-	10.7922	UGACU
chr1	156055418	+	11.9688	GGACU
chr1	156212249	+	18.3521	AGACC
chr1	156249264	-	20.0713	AGACU
chr1	156266194	-	18.6128	GGACU
chr1	156277936	-	11.8211	AGACU
chr1	156294796	-	24.2787	GGACA
chr1	156310569	-	19.5523	AGACA
chr1	156378276	+	2.3564	UGACU
chr1	156641747	-	14.6964	AGACU
chr1	156642129	-	100	GGACA
chr1	156642520	-	32.2733	AGACU
chr1	156642634	-	17.7847	GGACU
chr1	156642712	-	23.3012	GGACU
chr1	156643104	-	10.268	GGACU
chr1	156645541	-	19.0455	AGACU
chr1	156646178	-	28.2686	AGACA
chr1	156671550	-	24.6267	AGACA
chr1	156673472	-	22.3037	AGACU
chr1	156727742	-	34.1635	GGACA
chr1	156729097	+	15.1428	GGACC
chr1	156786662	+	8.4447	UGACU
chr1	156786674	+	17.9257	AGACU
chr1	156786748	+	10.6652	AGACU
chr1	156943989	-	15.6929	AGACC
chr1	160217490	-	18.6319	GGACU
chr1	160225655	-	7.4329	UGACC
chr1	160240037	-	14.9182	GGACU
chr1	160240217	-	18.1197	AGACA
chr1	160277326	-	16.2857	AGACU
chr1	160291397	-	27.2157	AGACA
chr1	161039637	-	71.9571	GGACA
chr1	161072723	-	16.635	GGACC
chr1	161120767	+	22.9683	AGACU
chr1	161122121	-	9.6692	GGACU
chr1	161122516	-	13.4682	AGACU
chr1	161171603	-	6.428	UGACU
chr1	161171968	-	11.8096	GGACU
chr1	161230071	+	21.7907	AGACU
chr1	161305141	-	8.0316	GGACC
chr1	161791534	+	11.0481	AGACU
chr1	161792213	+	24.5071	AGACU
chr1	161792258	+	28.3204	AGACA
chr1	161912340	+	13.4505	AGACC
chr1	161958699	+	12.3629	AGACU
chr1	162576896	+	30.2535	AGACA
chr1	162599417	+	7.2984	AGACC
chr1	162812476	+	14.9526	AGACC
chr1	165655545	+	4.494	UGACU
chr1	165679503	-	16.7842	AGACU
chr1	165727971	-	13.5188	AGACU
chr1	166277408	-	26.6315	AGACC
chr1	166857073	-	4.6641	UGACC
chr1	167424207	+	61.4239	AAACA
chr1	167787968	+	17.0649	GGACU
chr1	168004737	+	48.5318	AGACA
chr1	168055824	-	10.9686	AGACU
chr1	168200018	+	22.3037	AGACU
chr1	169131449	+	36.3508	GGACA
chr1	169132606	-	15.548	AGACA
chr1	169465623	-	8.7309	UGACU
chr1	169477602	-	30.321	GGACU
chr1	169514273	-	9.7133	AGACC
chr1	169520560	-	11.9053	AGACC
chr1	169530928	-	3.1198	UGACU
chr1	169540984	-	10.5685	AGACC
chr1	169541081	-	19.3107	AGACA
chr1	169541297	-	18.3441	AGACA
chr1	169541662	-	10.281	AGACC
chr1	169541689	-	15.736	AGACC
chr1	169541901	-	13.107	AGACU
chr1	169542349	-	34.2923	AGACA
chr1	169542903	-	23.698	AGACU
chr1	169543018	-	12.1317	AGACU
chr1	169544347	-	3.1091	UGACC
chr1	170031975	-	32.2662	AGACC
chr1	171515824	+	13.0595	UGACA
chr1	171532378	+	9.548	AGACC
chr1	171532444	+	19.7076	AGACA
chr1	171536136	+	8.8652	AGACC
chr1	171540833	+	23.3656	AGACU
chr1	171540906	+	10.281	AGACC
chr1	171540940	+	10.4607	AGACC
chr1	171541420	+	35.9577	AGACU
chr1	171541573	+	8.4915	AGACC
chr1	171541651	+	18.7583	AGACA
chr1	171542025	+	9.6407	UGACU
chr1	171558056	+	8.4412	AGACC
chr1	171577529	+	24.8684	AGACA
chr1	171592619	+	10.5841	UGACA
chr1	171787790	+	16.9865	AGACU
chr1	171796679	+	12.918	GGACC
chr1	171796787	+	20.0713	AGACU
chr1	173488207	+	12.987	UGACU
chr1	173785735	+	23.3367	AGACU
chr1	173839397	+	10.5568	AGACU
chr1	173857680	+	22.9683	AGACU
chr1	173864877	-	10.5424	AGACU
chr1	173865495	-	21.8479	AGACA
chr1	173909599	-	18.7756	AGACA
chr1	176085820	-	10.6002	AGACU
chr1	178919163	+	43.5092	AGACA
chr1	178919370	+	10.319	GGACU
chr1	179074229	+	11.0698	AGACU
chr1	179076111	+	11.9412	AGACC
chr1	179087959	+	8.6496	AGACC
chr1	179095592	+	10.8092	UGACA
chr1	179353650	+	10.5483	GGACU
chr1	179865055	-	7.1762	AGACC
chr1	179865684	-	27.2957	AGACU
chr1	179918018	+	20.0677	UGACU
chr1	180502352	-	13.1504	AGACU
chr1	180803553	+	8.3477	AGACC
chr1	180884212	+	55.3555	GGACU
chr1	180973684	-	21.0526	GGACU
chr1	180975882	-	21.9559	UGACA
chr1	180976188	-	13.623	AGACC
chr1	180976252	-	21.9641	AGACU
chr1	180976449	-	25.7743	UGACU
chr1	182384400	-	23.6324	GGACU
chr1	182384545	-	18.2306	GGACU
chr1	182842556	+	36.3118	AGACA
chr1	182856551	+	22.5379	UGACC
chr1	182874908	+	38.918	AGACA
chr1	182881565	+	10.5713	AGACU
chr1	183117701	+	11.5244	AGACC
chr1	183142681	+	37.0351	GGACU
chr1	183142714	+	51.3042	GGACA
chr1	183142743	+	17.4753	AGACC
chr1	183142907	+	2.719	UGACU
chr1	183143556	+	13.3715	AGACC
chr1	183533249	+	4.5512	UGACU
chr1	183544365	+	36.9676	AGACA
chr1	183552357	+	5.3464	UGACU
chr1	186334519	-	14.8951	AGACC
chr1	186338068	-	16.2569	AGACU
chr1	186347386	-	7.1659	UGACU
chr1	186398326	+	15.2617	AGACC
chr1	193141932	+	14.3641	AGACU
chr1	193142034	+	25.6668	GGACA
chr1	193203848	+	11.9484	AGACC
chr1	193212078	+	29.6716	AGACC
chr1	197129946	-	57.6796	AGACA
chr1	200407979	-	100	GGACA
chr1	201465738	-	15.3322	GGACU
chr1	201465891	-	19.1755	AGACU
chr1	201484593	-	9.4371	UGACU
chr1	201852125	+	19.9665	AGACA
chr1	201868771	+	29.0453	AGACA
chr1	201876040	+	10.1804	AGACC
chr1	201876250	+	86.0692	GGACA
chr1	201969679	+	59.3193	AGACA
chr1	201969877	+	13.1409	GGACU
chr1	202134444	-	14.8951	AGACC
chr1	202333022	-	31.5825	AGACA
chr1	202728886	-	34.022	GGACU
chr1	202729085	-	16.4375	AGACU
chr1	202740723	-	18.5036	AGACU
chr1	202891740	-	16.3151	UGACA
chr1	202941314	-	23.0561	AGACA
chr1	202945126	-	9.9576	AGACC
chr1	203308478	+	21.4185	GGACA
chr1	203799017	+	23.1278	UGACU
chr1	203852414	+	100	GGACA
chr1	203853800	+	4.5194	UGACU
chr1	204198370	-	12.1791	UGACU
chr1	204221026	-	35.8638	AGACU
chr1	204406254	-	14.9546	GGACC
chr1	204410726	-	32.1938	GGACU
chr1	205531466	+	15.7845	GGACU
chr1	205531771	+	17.5424	GGACC
chr1	205620627	-	11.4602	UGACU
chr1	205620643	-	10.4607	AGACC
chr1	205717804	-	8.478	GGACU
chr1	205769456	-	27.9068	GGACU
chr1	206612344	-	20.1909	AGACA
chr1	206732855	+	18.5345	UGACU
chr1	206733262	+	17.5329	AGACA
chr1	206733570	+	12.2834	AGACU
chr1	207090427	+	10.6045	AGACC
chr1	207793556	+	14.6747	AGACU
chr1	211312776	+	37.5326	AGACU
chr1	211575241	-	24.2312	GGACU
chr1	211663370	-	38.0672	AGACU
chr1	211787635	-	30.3916	AGACA
chr1	212100913	+	10.0511	AGACC
chr1	212329210	+	11.6758	GGACU
chr1	212329222	+	13.2298	AGACU
chr1	212358754	+	5.9632	UGACC
chr1	212360914	+	14.8417	GGACU
chr1	212738329	-	10.1956	AGACU
chr1	212738466	-	34.9897	AGACU
chr1	212738518	-	18.9732	AGACU
chr1	213997629	+	21.776	GGACA
chr1	214038020	+	19.9493	AGACA
chr1	214641822	+	19.1322	AGACU
chr1	214642714	+	13.127	UGACU
chr1	214645804	+	14.3135	AGACU
chr1	214647168	+	14.6292	AGACC
chr1	215611901	+	13.7066	AGACU
chr1	215620187	+	13.0998	AGACU
chr1	218285371	+	28.378	AGACC
chr1	219973262	-	27.9234	AGACA
chr1	220006257	-	14.9348	AGACU
chr1	220019074	-	5.2994	UGACC
chr1	220058896	-	6.7079	UGACU
chr1	220062927	-	33.827	GGACA
chr1	220106026	+	12.493	AGACU
chr1	220157849	-	18.0778	UGACA
chr1	220696812	+	17.2321	AGACU
chr1	220696934	+	6.5529	GGACC
chr1	220698138	+	4.214	UGACU
chr1	220813557	+	27.0022	GGACU
chr1	220813629	+	12.7778	GGACU
chr1	220814188	+	14.2918	AGACU
chr1	222665588	+	29.7477	GGACU
chr1	222676180	-	19.8481	UGACA
chr1	224158289	+	21.531	UGACU
chr1	224189688	+	21.645	GGACU
chr1	224189747	+	30.9974	UGACU
chr1	224190175	+	100	GGACA
chr1	224389739	-	36.477	GGACA
chr1	224398907	-	4.2542	GGACC
chr1	224404461	-	6.6379	UGACU
chr1	224431571	-	18.6123	UGACC
chr1	225403171	-	8.5799	GGACU
chr1	225497608	-	44.8598	UGACU
chr1	225497616	-	36.0874	AGACA
chr1	225497766	-	17.6584	AGACU
chr1	225777956	+	8.4196	AGACC
chr1	225788962	+	22.6859	AGACC
chr1	225920286	-	12.2359	AGACC
chr1	225988167	-	6.8097	UGACU
chr1	226071388	+	64.5664	AGACA
chr1	226071439	+	22.1068	AGACA
chr1	226225658	+	45.9936	GAACU
chr1	226226114	+	10.2553	GGACU
chr1	226965191	+	5.4035	GGACC
chr1	226965274	+	11.9728	AGACU
chr1	227732318	-	11.546	AGACC
chr1	227734666	-	15.5778	AGACU
chr1	227759219	+	5.7472	UGACU
chr1	228101234	-	6.3707	UGACU
chr1	228106737	-	24.0474	GGACA
chr1	228106809	-	8.1902	UGACU
chr1	228108987	-	12.7318	AGACC
chr1	228621476	-	14.047	AGACC
chr1	228687544	+	19.7318	AGACU
chr1	228687553	+	5.7663	UGACU
chr1	228743582	+	11.3393	UGACU
chr1	228743643	+	32.0394	GGACA
chr1	228743678	+	14.5997	GGACU
chr1	228744353	+	9.8697	UGACU
chr1	229547587	-	31.2891	AGACA
chr1	229602622	-	12.617	UGACA
chr1	230279815	+	42.7444	GGACA
chr1	230668781	+	14.622	AGACC
chr1	230710132	-	17.205	GGACU
chr1	230839376	-	17.6945	AGACU
chr1	230843571	-	68.4449	GGACA
chr1	230940516	-	11.2732	UGACC
chr1	231224174	-	36.03	AGACU
chr1	231267849	+	44.0201	AGACU
chr1	231277596	+	7.083	GGACU
chr1	231421878	-	10.0441	UGACA
chr1	231422068	-	12.3192	GGACU
chr1	234383852	+	30.9037	GGACA
chr1	234391541	-	34.325	AGACU
chr1	234406684	-	65.8233	AGACU
chr1	234605230	-	25.5415	AGACA
chr1	234605360	-	12.4785	AGACU
chr1	234607033	-	11.7561	AGACU
chr1	234607144	-	19.5801	AGACU
chr1	234607449	-	15.3131	GGACU
chr1	234609226	-	36.2246	GGACA
chr1	235182120	-	88.0462	GGACA
chr1	235342244	+	32.8175	GGACA
chr1	235342331	+	22.9063	GGACU
chr1	235455637	-	13.3942	UGACU
chr1	235552076	-	6.0106	UGACC
chr1	235976639	-	2.6824	UGACC
chr1	235976758	-	12.0378	AGACU
chr1	236548691	+	30.7195	AGACA
chr1	236550900	-	15.0576	AGACU
chr1	236550955	-	13.4177	AGACU
chr1	236554725	-	6.5416	UGACC
chr1	236981526	+	9.9427	AGACU
chr1	241517272	-	33.5363	GAACU
chr1	241593782	-	22.2386	AGACU
chr1	241594010	-	24.7599	GGACU
chr1	241635934	-	48.8805	UGACU
chr1	243125378	-	18.0523	GGACU
chr1	244853994	-	10.7808	AGACU
chr1	246335404	-	12.9987	AGACU
chr1	246850395	-	14.3767	GGACU
chr1	246850857	-	51.4034	AGACU
chr1	246855738	-	14.6123	UGACA
chr1	247199367	-	32.0485	AGACA
chr1	247298805	-	15.4838	AGACU
chr1	247300237	-	17.2884	AGACC
chr1	247333198	+	22.016	UGACA
chr1	248848248	+	17.5961	GGACC
chr2	272302	+	31.3581	AGACA
chr2	669486	-	5.0983	UGACU
chr2	3257351	-	9.0449	AGACC
chr2	3379821	+	7.4267	GGACC
chr2	3388288	+	13.0454	GGACU
chr2	3388534	+	5.9076	GGACC
chr2	3498744	-	11.2504	AGACU
chr2	3498911	-	8.2411	UGACU
chr2	3545789	-	15.007	AGACU
chr2	3548694	-	15.4333	AGACU
chr2	3561485	+	14.1546	AGACU
chr2	3580892	+	4.7993	UGACU
chr2	8683798	+	61.6549	GGACC
chr2	8683872	+	32.5633	GGACU
chr2	8683900	+	32.2299	AGACU
chr2	8684004	+	9.4154	AGACU
chr2	8684346	+	6.2638	GGACC
chr2	8730364	-	26.6747	AGACC
chr2	9420015	-	61.7185	AGACA
chr2	9484501	+	19.6523	AGACU
chr2	9490313	-	27.8933	GGACC
chr2	9490449	-	11.2431	AGACU
chr2	9585017	-	7.9111	GGACU
chr2	9587466	-	15.7439	AGACU
chr2	10427192	+	13.1779	UGACU
chr2	10571909	-	14.9054	GGACU
chr2	10589608	-	8.8663	AGACU
chr2	11181661	-	20.3603	AGACU
chr2	11183027	-	24.1139	UGACU
chr2	11183190	-	32.5623	AGACU
chr2	11183216	-	36.0516	AGACU
chr2	11183326	-	32.8296	AGACU
chr2	11183377	-	36.6368	AGACU
chr2	11344393	-	13.1588	UGACU
chr2	11354514	-	4.5003	UGACU
chr2	11358000	-	22.2103	AGACA
chr2	11446157	-	34.8502	GGACU
chr2	11598836	+	1.7816	UGACC
chr2	11618779	+	11.661	AGACC
chr2	11638762	+	11.2757	UGACU
chr2	11640556	+	7.6753	GGACC
chr2	15167304	-	4.4935	UGACC
chr2	15238659	-	13.795	UGACU
chr2	15309206	-	2.0755	UGACC
chr2	17655414	+	35.863	GGACU
chr2	17655514	+	9.2361	GGACU
chr2	17665509	-	6.1623	UGACC
chr2	17665535	-	10.0151	AGACC
chr2	17716869	-	54.6937	AGACA
chr2	17718180	-	24.7993	AGACA
chr2	17781505	+	33.6317	AGACC
chr2	18555349	-	8.888	AGACU
chr2	18555745	-	16.1629	AGACU
chr2	19993160	-	11.5968	UGACA
chr2	20001972	-	25.507	AGACA
chr2	20040981	-	2.9862	UGACU
chr2	20200919	-	12.0964	UGACU
chr2	20200929	-	6.6252	UGACU
chr2	20201437	-	7.5034	GGACU
chr2	20201808	-	19.562	GGACU
chr2	20202005	-	16.7719	GGACU
chr2	20202425	-	10.6395	GGACC
chr2	20202540	-	14.8874	GGACC
chr2	20202584	-	3.2534	UGACU
chr2	20203933	-	6.6671	GGACC
chr2	20250210	-	2.2291	UGACU
chr2	20251461	-	3.2407	UGACU
chr2	20447824	+	9.2102	AGACC
chr2	20447952	+	7.2337	AGACC
chr2	20448154	+	8.1257	GGACC
chr2	20448494	+	25.2876	AGACC
chr2	20448659	+	13.2938	GGACU
chr2	20588089	-	19.4088	UGACC
chr2	20589561	-	6.4752	UGACC
chr2	20624007	-	1.6583	UGACC
chr2	20686045	-	16.1457	AGACC
chr2	20686241	-	4.0861	GGACC
chr2	20686690	-	13.8006	AGACU
chr2	20686846	-	16.4013	AGACU
chr2	20686919	-	3.5779	UGACU
chr2	20686946	-	49.7228	AGACA
chr2	21001398	-	25.4552	AGACA
chr2	21001606	-	19.1899	AGACU
chr2	21002163	-	38.0161	GGACU
chr2	21002679	-	9.627	AGACC
chr2	21002850	-	5.3083	UGACU
chr2	21002924	-	15.9183	GGACU
chr2	21004631	-	11.9439	AGACU
chr2	21005218	-	6.5425	UGACU
chr2	21005287	-	10.2092	AGACC
chr2	21005322	-	14.8409	AGACU
chr2	21005454	-	13.4177	AGACU
chr2	21005826	-	12.1744	UGACA
chr2	21007994	-	46.1316	GGACU
chr2	21008104	-	14.5487	GGACU
chr2	21008172	-	11.5866	GGACU
chr2	21008877	-	5.9381	UGACU
chr2	21008964	-	49.8863	AGACU
chr2	21009180	-	9.6598	UGACU
chr2	21009205	-	12.5103	GGACU
chr2	21009288	-	35.6147	GGACA
chr2	21009521	-	17.969	AGACU
chr2	21010342	-	15.6688	AGACA
chr2	21010441	-	4.3985	UGACU
chr2	21010806	-	10.1812	AGACU
chr2	21011205	-	12.0089	AGACU
chr2	21011574	-	23.9828	GGACU
chr2	21011663	-	19.9824	GGACU
chr2	21012163	-	5.9954	UGACU
chr2	21012453	-	19.3581	GGACU
chr2	21013433	-	12.8108	AGACU
chr2	21015110	-	20.4326	AGACA
chr2	21028517	-	9.8416	AGACU
chr2	21042998	-	19.7873	GGACC
chr2	24000077	+	28.1121	AGACU
chr2	24037900	-	40.6462	AGACC
chr2	24077505	-	31.4444	AGACA
chr2	24239999	-	43.4229	AGACA
chr2	24299951	-	38.7972	AGACA
chr2	24820718	+	32.5231	GGACA
chr2	24820773	+	6.4979	UGACU
chr2	25234275	-	30.8826	GGACA
chr2	25241689	-	14.2939	GGACU
chr2	25482857	-	10.9958	UGACU
chr2	25739507	-	38.3657	AGACA
chr2	25739512	-	7.4329	UGACC
chr2	25742318	-	15.0353	GGACC
chr2	25743717	-	61.5114	AGACA
chr2	26034247	+	14.2629	AGACU
chr2	26197700	-	13.9105	AGACC
chr2	26204123	-	15.2454	AGACU
chr2	26254437	+	14.3848	AGACC
chr2	26263388	+	12.854	AGACC
chr2	26284160	+	2.7203	UGACC
chr2	26389178	+	14.9998	AGACU
chr2	26389264	+	10.0547	GGACC
chr2	26775135	+	13.7452	AGACC
chr2	26794030	+	12.2473	AGACU
chr2	27040739	+	22.4347	AGACA
chr2	27040806	+	20.906	GGACU
chr2	27040885	+	11.1926	AGACU
chr2	27041244	+	13.5333	AGACU
chr2	27070493	-	14.8409	AGACU
chr2	27083088	+	63.7759	GGACA
chr2	27083547	+	61.9986	UGACU
chr2	27083619	+	37.189	GGACC
chr2	27086055	+	26.6807	AGACA
chr2	27086212	+	24.89	AGACU
chr2	27094535	+	6.9247	AGACC
chr2	27130931	-	17.7812	AGACU
chr2	27133214	-	9.6827	AGACU
chr2	27134307	-	23.4703	AGACA
chr2	27200050	-	14.9882	GGACU
chr2	27204920	-	6.781	AGACC
chr2	27207568	-	25.8747	GGACU
chr2	27236795	+	6.5361	UGACU
chr2	27238627	+	8.8796	AGACC
chr2	27309742	-	8.8073	UGACU
chr2	27326439	-	17.485	AGACU
chr2	27326512	-	19.9413	AGACU
chr2	27326539	-	9.1469	GGACU
chr2	27357362	+	10.6331	UGACU
chr2	27358827	+	42.851	GGACU
chr2	27384917	-	8.7774	GGACU
chr2	27434068	+	9.714	UGACA
chr2	27434528	+	14.4423	AGACC
chr2	27440482	+	4.9128	GGACC
chr2	27441744	+	6.9463	AGACC
chr2	27622931	+	24.9938	GGACA
chr2	27650374	+	12.0131	AGACC
chr2	27657367	-	7.9939	GGACU
chr2	27665113	+	12.0706	AGACC
chr2	27682261	+	10.9542	AGACU
chr2	27779521	+	17.5283	AGACU
chr2	28799787	+	20.5189	AGACA
chr2	28801451	+	23.1995	AGACU
chr2	28851077	-	10.1258	UGACC
chr2	28929640	+	19.9404	AGACC
chr2	28935560	+	14.2196	AGACU
chr2	28946867	+	5.5111	GGACC
chr2	28947103	+	7.0469	AGACC
chr2	30160397	+	24.1739	GGACU
chr2	32024072	-	31.2191	GGACA
chr2	32029643	-	27.302	AGACA
chr2	32156409	+	16.9568	UGACU
chr2	32220331	+	8.68	UGACU
chr2	32222358	+	10.385	UGACU
chr2	32222654	+	6.1671	UGACU
chr2	32277967	+	38.0239	AGACU
chr2	32442377	+	43.6818	AGACA
chr2	32464683	+	19.8451	UGACU
chr2	32510574	+	5.5818	UGACU
chr2	32515149	+	9.3359	AGACU
chr2	32515558	+	33.4064	GGACA
chr2	32524933	+	10.4566	UGACA
chr2	32617839	+	10.1378	AGACU
chr2	32617920	+	26.327	GGACU
chr2	32777928	+	13.5983	AGACU
chr2	32811063	+	4.3158	UGACU
chr2	33585183	-	36.8976	GGACA
chr2	36548559	+	17.5745	GGACU
chr2	36549122	+	10.9975	AGACU
chr2	37141603	-	16.5097	AGACU
chr2	37227698	-	25.5763	AGACU
chr2	37227782	-	46.603	GGACU
chr2	37228206	-	23.7919	AGACU
chr2	37228673	-	15.8667	AGACU
chr2	37232252	+	3.5397	UGACU
chr2	37248260	+	15.0215	AGACU
chr2	37248335	+	27.7586	GAACU
chr2	37251356	-	10.6979	AGACC
chr2	38295975	-	14.7525	GGACU
chr2	38298306	-	30.3019	GGACU
chr2	38343422	-	16.7254	UGACC
chr2	38482337	+	12.334	AGACU
chr2	38734089	+	8.0387	AGACC
chr2	38734607	+	30.1255	GGACA
chr2	38781764	+	31.2829	GGACU
chr2	38781871	+	41.7349	GGACA
chr2	38882490	+	10.6476	AGACC
chr2	38985025	-	14.0534	AGACU
chr2	38985336	-	29.047	GGACU
chr2	38986222	-	6.7948	GGACC
chr2	39022911	-	17.9503	UGACA
chr2	39265259	-	11.626	AGACU
chr2	39326161	-	5.7091	UGACU
chr2	39356294	-	13.6705	AGACU
chr2	39599538	+	32.808	AGACA
chr2	39736741	-	39.271	GGACU
chr2	39736847	-	56.7649	AGACA
chr2	42329884	+	32.9741	AGACU
chr2	42330432	+	13.3165	AGACU
chr2	42330610	+	12.4424	AGACU
chr2	42331759	+	33.9743	GGACA
chr2	42769718	-	10.0511	AGACC
chr2	43222944	-	17.1877	AGACA
chr2	43224198	-	40.025	AGACU
chr2	43224452	-	22.747	GGACU
chr2	43224666	-	8.1321	AGACC
chr2	43225109	-	9.0801	GGACC
chr2	43398045	-	69.0045	GAACU
chr2	43578593	-	20.9166	AGACU
chr2	44201450	+	26.7105	AGACU
chr2	44201810	+	43.8192	GGACU
chr2	44319696	-	61.3388	AGACA
chr2	44339334	-	51.9838	AGACA
chr2	44390288	+	21.7459	UGACA
chr2	46384775	+	23.1865	GGACU
chr2	46576577	+	10.6758	UGACC
chr2	46582033	+	12.2144	AGACC
chr2	46699379	+	7.7003	UGACU
chr2	46758622	+	80.9796	GGACA
chr2	46759589	+	29.5631	AGACA
chr2	46759690	+	33.0621	GGACC
chr2	46904983	-	17.5789	AGACU
chr2	47160773	-	10.6691	AGACC
chr2	47160787	-	9.9315	UGACA
chr2	47416367	+	44.9948	GGACA
chr2	47799439	+	30.8573	AGACU
chr2	47799550	+	12.1173	AGACU
chr2	47799733	+	21.8679	GGACU
chr2	47800699	+	9.4626	UGACU
chr2	47801075	+	36.3471	GGACU
chr2	47801120	+	16.9948	GGACU
chr2	47807745	-	40.8095	GGACA
chr2	47807896	-	34.3467	AGACU
chr2	47807940	-	10.6967	UGACU
chr2	48346645	+	14.4572	GGACC
chr2	48376839	+	32.2211	AGACA
chr2	48377395	+	18.503	AGACC
chr2	49229646	-	27.1812	AGACA
chr2	49229768	-	22.4407	UGACU
chr2	53864985	-	22.8816	AGACU
chr2	53866141	-	4.4081	UGACC
chr2	53874440	-	16.3828	AGACC
chr2	54558608	+	13.4212	GGACU
chr2	54631313	+	27.3914	GGACA
chr2	54644428	+	24.1262	AGACA
chr2	54660508	+	18.6987	AGACU
chr2	54660932	+	9.0618	UGACU
chr2	54661812	+	15.5779	AGACC
chr2	54972369	-	12.5549	GGACU
chr2	55050062	-	23.2056	GGACU
chr2	55232858	+	16.8859	AGACC
chr2	55235570	+	20.6224	AGACA
chr2	55254768	-	10.7663	AGACU
chr2	55289702	-	15.6282	AGACC
chr2	55295665	-	45.9201	GGACA
chr2	55295906	-	52.0613	GGACA
chr2	55295992	-	9.8188	UGACU
chr2	55308919	-	13.3888	AGACU
chr2	55334520	-	33.5881	AGACU
chr2	55549788	-	21.658	AGACA
chr2	55598541	-	17.4416	AGACU
chr2	55598570	-	47.2277	AGACU
chr2	58159480	-	11.4337	GGACU
chr2	58159536	-	7.1341	UGACU
chr2	58159554	+	10.8386	AGACU
chr2	58159653	-	75.4694	GGACA
chr2	61031885	+	35.4617	GGACU
chr2	61070447	+	25.02	AGACU
chr2	61177967	+	24.8177	AGACU
chr2	61184765	+	9.2081	UGACU
chr2	61186769	+	4.0668	UGACC
chr2	61188259	-	12.8172	GGACC
chr2	61188388	-	12.7749	AGACC
chr2	61214232	-	2.3221	UGACC
chr2	61214310	-	5.6645	UGACU
chr2	61214464	-	6.8733	UGACU
chr2	61266028	-	59.5864	GAACU
chr2	61317734	-	5.3019	UGACU
chr2	61348134	-	6.0689	GGACC
chr2	61405857	-	9.3989	UGACU
chr2	61478341	-	9.2615	GGACU
chr2	61499716	-	19.1898	AGACA
chr2	61537949	-	10.3827	GGACU
chr2	61888182	-	17.721	GGACU
chr2	62000717	+	15.2546	AGACA
chr2	62222864	+	24.9029	AGACA
chr2	62223013	+	17.7412	AGACC
chr2	62224264	+	12.399	AGACU
chr2	62707048	+	13.0926	AGACU
chr2	62707097	+	48.877	AGACA
chr2	62707125	+	6.4857	GGACC
chr2	62948344	+	16.7914	UGACU
chr2	62948576	+	4.6785	UGACU
chr2	62948805	+	20.6348	AGACU
chr2	63857842	+	9.2533	AGACC
chr2	63962243	-	35.5532	AGACU
chr2	64100445	-	18.4025	AGACU
chr2	64456452	+	13.5511	AGACC
chr2	64458476	+	11.4474	UGACU
chr2	64552981	+	16.907	AGACU
chr2	64553135	+	26.79	AGACU
chr2	64631972	-	22.521	AGACA
chr2	64635711	-	57.9598	AGACC
chr2	64635973	-	21.5886	GGACC
chr2	64636219	-	4.8375	UGACU
chr2	64636688	-	16.965	AGACC
chr2	65088314	-	20.5879	AGACA
chr2	65088341	-	7.8466	UGACU
chr2	65268723	+	8.1393	UGACU
chr2	65311882	-	19.8295	GGACU
chr2	65313330	-	20.1219	AGACU
chr2	65313501	-	5.0665	UGACU
chr2	65313691	-	7.6955	GGACC
chr2	65313718	-	39.2111	GGACA
chr2	65313940	-	14.9492	AGACU
chr2	65313970	-	8.5783	UGACU
chr2	65316753	-	15.2832	AGACC
chr2	65431984	-	8.6751	UGACC
chr2	68047285	-	22.5782	AGACU
chr2	68174816	+	39.4543	AGACU
chr2	68174836	+	13.0645	GGACU
chr2	68179934	-	12.1679	AGACU
chr2	68180479	-	12.1317	AGACU
chr2	69350177	-	31.9277	AGACA
chr2	69810618	+	9.624	UGACA
chr2	69879128	+	7.4904	UGACU
chr2	69938506	+	27.3824	AGACU
chr2	70087693	+	14.942	AGACU
chr2	70087770	+	12.0899	GGACU
chr2	70210647	-	8.3697	GGACU
chr2	70224609	-	21.4682	AGACA
chr2	70259561	+	6.4	AGACC
chr2	70272003	-	23.3062	UGACA
chr2	70277430	+	12.9298	UGACU
chr2	70296604	-	14.2485	AGACU
chr2	70297145	-	39.9472	GGACA
chr2	70297356	-	32.4941	UGACC
chr2	70450631	-	19.7679	AGACU
chr2	70963636	+	100	AGACA
chr2	71110007	-	24.4637	AGACU
chr2	71124530	-	12.3629	AGACU
chr2	71127723	-	42.819	GAACC
chr2	71129111	-	20.6742	AGACA
chr2	71129817	-	18.8649	AGACU
chr2	71130537	-	24.6644	GGACU
chr2	71348862	+	35.2064	AGACU
chr2	71399597	+	14.6314	AGACU
chr2	71423283	+	31.3052	AGACU
chr2	71434951	+	22.5854	AGACU
chr2	72176920	-	18.0777	GGACU
chr2	72891521	+	12.3383	GGACU
chr2	72943877	-	18.8937	AGACU
chr2	73075485	-	18.2952	GGACC
chr2	73080750	-	55.7983	AGACA
chr2	73088705	-	11.4528	GGACC
chr2	73225935	+	6.0144	UGACU
chr2	73226353	+	10.6404	AGACC
chr2	73226618	+	10.3303	GGACC
chr2	73228422	-	27.3648	UGACU
chr2	73240508	+	12.0595	AGACU
chr2	73247798	+	13.2876	AGACU
chr2	73732213	-	24.178	AGACA
chr2	73762432	-	37.8306	AGACA
chr2	73762697	-	11.4021	AGACU
chr2	73766553	-	13.3454	AGACU
chr2	73844878	+	28.7346	AGACA
chr2	73862249	+	11.7903	AGACC
chr2	74135558	-	19.1642	AGACC
chr2	74145270	-	15.52	AGACU
chr2	74156388	-	10.2595	AGACC
chr2	74156494	-	12.204	AGACU
chr2	74178681	-	6.8889	GGACC
chr2	74426056	-	7.841	GGACU
chr2	74426122	-	16.7828	GGACC
chr2	74442343	-	26.4034	GGACU
chr2	74456109	+	33.7573	AGACA
chr2	74461282	-	15.2888	AGACU
chr2	74461648	-	51.8721	GGACA
chr2	74461828	-	27.2957	AGACU
chr2	74472075	-	21.9442	GGACA
chr2	74502665	+	7.3886	UGACU
chr2	74503340	+	9.4617	AGACC
chr2	74504367	+	49.3375	GAACC
chr2	74505759	-	36.329	AGACA
chr2	74519079	-	20.6742	AGACA
chr2	74523446	-	15.9245	AGACU
chr2	74527294	-	29.9946	AGACA
chr2	74530816	+	11.5682	AGACU
chr2	74888015	+	14.5642	AGACA
chr2	74891650	+	22.086	GGACC
chr2	74892593	+	16.9633	AGACA
chr2	75493379	-	26.5882	GGACU
chr2	75560849	-	6.1908	UGACC
chr2	84906590	+	13.2556	GGACU
chr2	85053412	+	14.0797	UGACA
chr2	85322140	-	18.7637	AGACU
chr2	85322204	-	34.1543	AGACA
chr2	85326950	-	24.267	AGACC
chr2	85342231	-	17.1532	AGACA
chr2	85342996	-	2.9289	UGACU
chr2	85344651	-	8.0818	AGACC
chr2	85579147	+	30.7368	AGACA
chr2	85581917	+	11.3318	GGACU
chr2	85596601	+	10.8747	AGACU
chr2	85608664	-	12.8469	AGACU
chr2	85640985	+	10.0222	AGACU
chr2	86025315	-	42.214	GGACU
chr2	86025918	-	22.046	UGACA
chr2	86026471	-	59.63	AGACA
chr2	86026480	-	38.496	GGACA
chr2	86026864	-	23.5462	AGACU
chr2	86027310	-	14.5448	UGACA
chr2	86027388	-	20.8426	GGACC
chr2	86031577	-	63.9795	AGACA
chr2	86054252	-	9.5909	GGACC
chr2	86075104	-	8.7983	UGACC
chr2	86118958	+	22.5728	AGACA
chr2	86134908	+	13.6561	AGACU
chr2	86206239	+	16.2785	AGACU
chr2	86212698	+	29.5375	GGACU
chr2	86213678	+	7.7493	GGACC
chr2	86466595	+	5.9826	UGACU
chr2	86491246	+	15.8017	AGACU
chr2	86603562	-	11.8211	AGACU
chr2	86604879	-	32.1938	GGACU
chr2	86741026	+	40.6958	AGACA
chr2	86773502	+	21.6959	GGACU
chr2	86774649	+	7.8501	UGACC
chr2	86775209	+	37.7931	GGACU
chr2	87177228	+	11.4618	UGACA
chr2	87521375	+	15.2048	GGACU
chr2	88557002	-	8.9876	GGACU
chr2	88557775	-	31.8069	AGACA
chr2	88575160	-	35.914	GGACU
chr2	88691973	+	78.4432	GAACC
chr2	91636834	-	34.817	AAACU
chr2	91636931	-	11.3965	UGACU
chr2	95090462	-	18.0852	AGACA
chr2	96184990	-	4.5639	UGACU
chr2	96186398	-	10.2691	UGACA
chr2	96186842	-	11.0197	GGACU
chr2	96251837	-	7.9493	GGACU
chr2	96252200	-	6.8669	UGACU
chr2	96252272	-	26.6094	AGACU
chr2	96252411	-	24.9354	AGACC
chr2	96271368	+	77.236	GGACA
chr2	96271403	+	38.5657	AGACU
chr2	96271443	+	1.3264	UGACC
chr2	96271475	+	23.5751	AGACU
chr2	96273860	+	31.3052	AGACU
chr2	96286317	-	11.7041	AGACC
chr2	96328307	+	57.5286	AGACC
chr2	96552226	+	18.3519	AGACU
chr2	96594484	-	10.2069	UGACU
chr2	96594936	-	8.82	UGACU
chr2	96595377	-	12.558	AGACU
chr2	96706206	-	30.1672	AGACA
chr2	96706361	-	23.091	GGACU
chr2	96706912	-	2.3691	UGACU
chr2	96707142	-	12.0198	GGACU
chr2	96707229	-	33.3703	UGACU
chr2	96738011	-	4.0952	UGACC
chr2	96817214	+	5.3766	GGACC
chr2	96817377	+	11.4528	GGACU
chr2	96834984	+	19.7968	AGACU
chr2	96848122	-	21.8774	AGACU
chr2	96865764	-	7.0756	AGACC
chr2	96865899	-	14.3279	AGACU
chr2	97756874	-	20.2499	GGACU
chr2	97792719	-	6.2307	UGACU
chr2	97792791	-	24.2312	GGACU
chr2	97805576	-	21.7835	AGACU
chr2	98609831	+	21.4164	AGACA
chr2	98609893	+	17.8611	GGACU
chr2	98619666	-	37.1057	AGACA
chr2	98621632	-	6.9114	UGACC
chr2	98623073	-	8.5633	AGACC
chr2	98623296	-	23.8155	AGACA
chr2	98624846	-	10.4774	AGACU
chr2	98635254	-	28.7864	AGACA
chr2	98726354	-	7.4401	GGACC
chr2	99319114	-	31.9277	AGACA
chr2	99322107	-	26.2698	AGACU
chr2	99361277	+	23.7919	AGACU
chr2	99361498	+	35.7199	GGACA
chr2	99399518	+	16.5234	GGACU
chr2	99435847	-	9.6055	AGACC
chr2	99438709	-	19.0053	UGACU
chr2	99438743	-	30.3733	AGACU
chr2	100982258	+	18.0862	AGACC
chr2	100995996	+	12.0835	GGACU
chr2	100996354	+	20.5238	GGACU
chr2	101007766	-	21.0466	AGACU
chr2	101008059	-	21.8651	AGACA
chr2	101008074	-	16.8483	GGACU
chr2	101019247	+	40.3646	AGACU
chr2	101151199	-	5.4322	UGACC
chr2	101269561	+	11.1421	UGACU
chr2	101269986	+	17.1186	AGACA
chr2	101276997	-	8.9964	AGACU
chr2	101277186	-	35.9512	GGACA
chr2	101891586	+	6.7079	UGACU
chr2	102175522	+	16.1196	AGACU
chr2	102176602	+	9.4909	GGACU
chr2	102176835	+	6.1417	UGACU
chr2	102177752	+	3.4789	UGACC
chr2	102178667	+	19.7422	AGACA
chr2	102718409	-	29.8942	GGACA
chr2	102718644	-	11.7019	UGACU
chr2	102718655	-	20.2511	GGACC
chr2	105267100	-	15.2891	AGACA
chr2	105269351	-	50.6102	GGACA
chr2	105275654	-	12.7246	AGACC
chr2	106093355	-	54.7044	UAACC
chr2	106093940	-	52.6171	AGACU
chr2	106094009	-	22.3438	GGACA
chr2	108508923	+	71.5428	GAACU
chr2	108684221	+	15.73	UGACA
chr2	108736168	+	16.1774	AGACU
chr2	108758524	+	39.7638	AGACA
chr2	108763667	+	10.3977	UGACU
chr2	108764982	+	71.873	GGACA
chr2	108765310	+	35.6559	AGACA
chr2	108765540	+	46.9507	GGACA
chr2	108766552	+	27.2957	AGACU
chr2	108767710	+	20.6721	UGACU
chr2	108767752	+	47.0552	GGACU
chr2	108775741	+	27.7335	AGACA
chr2	108782767	+	13.2938	GGACU
chr2	108783774	+	21.9826	GGACU
chr2	109545091	-	9.6342	AGACC
chr2	109553192	-	24.1089	AGACA
chr2	109564468	-	12.5148	GGACC
chr2	109574750	-	3.3361	UGACU
chr2	109585261	-	17.2683	AGACU
chr2	109615595	+	30.8826	GGACA
chr2	109615902	+	26.0892	AGACU
chr2	109827853	+	21.8774	AGACU
chr2	111165194	+	25.4607	AGACU
chr2	111429452	-	16.7082	GGACU
chr2	111768548	-	50.8619	AGACA
chr2	111777046	-	44.9087	AGACU
chr2	111929274	+	27.2927	AGACC
chr2	112097074	+	16.9794	AGACC
chr2	112116197	+	23.409	AGACU
chr2	112118185	+	12.5735	UGACU
chr2	112388952	-	100	GGACA
chr2	112482497	+	38.2406	AGACU
chr2	112502973	+	7.5544	GGACU
chr2	112530820	+	17.0154	AGACU
chr2	112531522	+	5.4991	UGACU
chr2	112572679	+	10.2316	UGACA
chr2	112575056	+	76.6311	AGACA
chr2	112575856	+	11.8406	AGACC
chr2	112658888	+	10.1229	AGACC
chr2	112659540	+	59.9481	GGACA
chr2	112659597	+	15.0647	AGACA
chr2	113132913	+	25.3651	GGACU
chr2	113596409	+	11.6106	AGACC
chr2	113714670	-	15.7399	GGACU
chr2	113714889	-	16.5808	GGACU
chr2	113742639	-	24.052	AGACU
chr2	113750449	-	8.0703	GGACU
chr2	117824620	+	16.3685	AGACC
chr2	117830819	+	11.1917	GGACU
chr2	117917246	-	6.9031	AGACC
chr2	117917309	-	8.0099	AGACC
chr2	117920028	-	32.6843	GGACU
chr2	118106796	+	8.1786	GGACU
chr2	118108402	+	16.9721	AGACU
chr2	119264234	+	13.2637	AGACC
chr2	119264331	+	19.4154	GGACU
chr2	119264585	+	7.2168	UGACU
chr2	119264686	+	18.2751	AGACA
chr2	119265610	+	46.3743	AGACA
chr2	119437091	+	15.6641	AGACC
chr2	119437505	+	20.4092	GGACU
chr2	119437746	+	9.9941	GGACU
chr2	119681065	+	37.5917	GGACA
chr2	119681242	+	17.6191	GGACU
chr2	119681806	+	100	GGACA
chr2	119681871	+	32.0135	GGACC
chr2	119681956	+	41.991	GGACU
chr2	120078509	+	5.7663	UGACU
chr2	120104265	+	16.7528	GGACU
chr2	120104526	+	28.7189	AGACU
chr2	120285884	+	16.6542	AGACU
chr2	120293298	+	51.1149	GGACA
chr2	120293991	+	16.0835	AGACU
chr2	121338097	-	16.1285	GGACU
chr2	121338131	-	48.0654	GGACA
chr2	121340125	-	70.1274	GGACA
chr2	121340398	-	14.1322	UGACA
chr2	121363185	-	9.0903	AGACU
chr2	121363204	-	19.0238	AGACU
chr2	121367639	-	12.6528	AGACC
chr2	121731059	-	16.1196	AGACU
chr2	127259414	-	12.0234	AGACU
chr2	127289492	-	10.2967	AGACU
chr2	127426157	+	16.9794	AGACC
chr2	127428991	+	32.7544	GGACA
chr2	127494950	-	16.7907	AGACA
chr2	127502858	-	18.2751	AGACA
chr2	127504836	-	46.2566	GGACA
chr2	127702250	+	37.4046	GGACU
chr2	127702619	+	26.3638	AGACU
chr2	127708691	-	32.8986	AGACC
chr2	127713780	-	12.797	GGACC
chr2	127713838	-	9.3671	UGACU
chr2	127719379	-	7.6753	GGACC
chr2	127719388	-	6.5529	GGACC
chr2	127719415	-	20.3519	GGACC
chr2	127719571	-	20.8678	GGACU
chr2	127721936	-	18.5804	UGACA
chr2	127843753	-	16.39	AGACC
chr2	127846712	-	36.723	GGACU
chr2	127846798	-	4.3751	GGACC
chr2	127847735	-	11.9628	AGACC
chr2	127848009	-	22.124	AGACA
chr2	127864042	-	46.0429	AGACU
chr2	127864215	-	25.8097	GGACC
chr2	127941637	-	22.059	GGACU
chr2	127941683	-	57.8909	AGACU
chr2	127941863	-	14.2972	UGACA
chr2	127942050	-	12.9307	GGACU
chr2	127996440	-	12.4496	AGACU
chr2	128109733	+	8.6113	UGACA
chr2	128138847	+	10.4266	UGACA
chr2	128178487	+	15.939	AGACU
chr2	128189976	+	36.9714	GGACU
chr2	128190798	+	11.9197	AGACC
chr2	128193669	+	8.8519	AGACU
chr2	128267088	-	6.0689	GGACC
chr2	128267249	-	11.6809	UGACC
chr2	128267299	-	17.7523	AGACU
chr2	128267578	-	11.7488	AGACU
chr2	128268193	-	40.768	GGACU
chr2	128268340	-	7.8031	GGACC
chr2	128268712	-	25.5244	GGACU
chr2	128318536	-	9.0868	GGACC
chr2	130026200	-	76.489	GGACC
chr2	130151948	-	12.2431	AGACC
chr2	130151984	-	9.1192	AGACU
chr2	130152109	-	56.2256	GGACA
chr2	130152283	-	37.1434	GGACU
chr2	130152487	-	14.6118	GGACC
chr2	130152584	-	5.6124	UGACC
chr2	130346497	+	11.714	GGACU
chr2	130374282	+	23.1995	AGACU
chr2	131052125	-	2.1782	UGACU
chr2	131052252	-	13.7843	GGACU
chr2	131052291	-	4.5894	UGACU
chr2	131055606	-	23.474	AGACU
chr2	131148106	+	10.2462	AGACU
chr2	131148690	+	7.7327	GGACU
chr2	131263913	+	11.0835	UGACC
chr2	131520494	+	31.4893	GGACC
chr2	131521033	+	15.3551	AGACC
chr2	131521257	+	22.055	AGACA
chr2	134254461	+	13.4832	UGACU
chr2	134448804	+	18.9504	GGACU
chr2	134448837	+	46.5559	AGACU
chr2	134448887	+	37.0367	AGACA
chr2	134448938	+	8.6118	GGACU
chr2	134449117	+	29.8892	AGACU
chr2	134449621	+	21.3301	AGACA
chr2	134449768	+	9.7903	GGACU
chr2	134451261	+	34.5858	AGACA
chr2	134453800	+	6.0844	UGACU
chr2	134954057	+	43.6818	AGACA
chr2	134954614	+	11.4401	GGACU
chr2	135091053	+	3.4252	UGACU
chr2	135168735	+	25.5562	GGACU
chr2	135531554	+	23.7485	AGACU
chr2	135639068	+	15.3474	UGACA
chr2	135645432	+	9.2208	UGACU
chr2	135724258	+	9.0681	UGACU
chr2	135780191	+	14.3848	AGACC
chr2	135784223	+	27.8198	AGACA
chr2	135840817	-	4.8633	UGACC
chr2	135857926	-	9.1167	AGACC
chr2	135868739	-	22.9007	AGACA
chr2	138013859	+	7.4708	UGACC
chr2	138013934	+	8.6482	UGACU
chr2	138015131	+	13.6805	AGACC
chr2	151463985	+	29.1885	AGACU
chr2	151465384	+	49.5674	AGACA
chr2	151465999	+	17.0652	UGACA
chr2	151803229	-	26.9958	GGACU
chr2	152626561	+	25.4207	AGACA
chr2	152628480	+	6.4657	UGACC
chr2	152655576	-	12.3918	AGACU
chr2	152656166	-	10.3444	GGACU
chr2	158621100	+	17.7055	AGACA
chr2	158621343	+	24.5232	AGACA
chr2	158625177	+	7.7627	GGACC
chr2	158625343	+	12.9052	GGACU
chr2	158680581	+	30.6586	GGACU
chr2	159747940	+	11.0579	GGACU
chr2	159748439	+	21.5819	GGACC
chr2	160272416	-	8.7574	AGACC
chr2	160273445	-	14.0542	AGACC
chr2	160286999	-	14.5214	AGACC
chr2	160287032	-	38.4865	AGACA
chr2	160367237	-	6.405	GGACC
chr2	161203487	+	14.458	AGACU
chr2	161203544	+	16.2352	AGACU
chr2	161224708	+	11.2657	AGACC
chr2	161235370	+	34.7929	AGACA
chr2	161992661	-	12.9698	AGACU
chr2	162047434	-	12.7675	AGACU
chr2	164685616	-	15.8241	AGACA
chr2	164685904	-	7.8806	AGACC
chr2	164694897	-	31.5653	AGACA
chr2	164695268	-	22.5383	AGACA
chr2	164722145	-	8.1824	AGACC
chr2	164728010	-	4.3418	UGACC
chr2	165874133	-	14.2505	UGACC
chr2	165890485	-	10.741	AGACC
chr2	165911407	-	6.7976	UGACC
chr2	168774033	+	26.4218	AGACA
chr2	169546502	-	7.7894	UGACU
chr2	169637575	+	28.9429	AGACU
chr2	169749750	+	25.0032	UGACC
chr2	169751659	+	18.7709	AGACU
chr2	169806816	+	13.8022	UGACA
chr2	169811896	-	34.0162	AGACA
chr2	169927377	+	15.865	UGACA
chr2	170080672	+	11.546	AGACC
chr2	170716944	+	34.8693	GGACU
chr2	170717555	+	83.3352	GGACA
chr2	170993594	-	50.6522	GGACA
chr2	170993780	-	17.6693	UGACU
chr2	170996732	-	24.0226	AGACA
chr2	171324122	-	17.6318	GGACU
chr2	171339260	-	21.3428	AGACU
chr2	171448732	+	11.9437	UGACU
chr2	172427961	+	30.0414	GGACA
chr2	172491117	+	12.399	AGACU
chr2	172504348	+	43.265	GGACU
chr2	172504686	+	13.3671	AGACU
chr2	172504865	+	11.7777	AGACU
chr2	173909523	-	16.4288	UGACU
chr2	173955578	-	37.2262	GGACU
chr2	173955678	-	22.6387	GGACU
chr2	173955821	-	14.7181	AGACU
chr2	174348476	-	25.4101	AGACU
chr2	175073669	-	9.3648	AGACU
chr2	175074414	-	12.3774	AGACU
chr2	175074446	-	9.6321	AGACU
chr2	175074567	-	5.1874	UGACU
chr2	175151132	-	9.1851	GGACU
chr2	175947555	-	17.2178	GGACU
chr2	176174289	-	23.9709	AGACA
chr2	176190328	+	6.0781	UGACU
chr2	177219581	+	14.4277	GGACU
chr2	177221648	+	11.1772	GGACC
chr2	177223171	+	19.8514	UGACU
chr2	177231164	-	2.9608	UGACU
chr2	177231272	-	38.4002	AGACA
chr2	177538280	+	9.5291	GGACU
chr2	178501168	+	19.7751	AGACC
chr2	178503830	+	14.4291	AGACU
chr2	179971029	-	33.9695	AGACC
chr2	179988580	-	39.7638	AGACA
chr2	181062971	+	26.9258	GGACU
chr2	181915706	+	73.7027	GGACA
chr2	181916316	+	42.9223	AGACA
chr2	181929854	+	12.6085	AGACU
chr2	181929862	+	12.5146	AGACU
chr2	181929896	+	16.0546	AGACU
chr2	182717062	+	12.1497	AGACC
chr2	182718124	+	18.9732	AGACU
chr2	182777337	+	8.6929	AGACU
chr2	182928139	-	10.2092	AGACC
chr2	182956518	-	64.7516	GAACA
chr2	183161068	+	31.9622	AGACA
chr2	186508899	+	6.9623	UGACU
chr2	186509147	+	18.2725	AGACU
chr2	189466463	+	15.9462	AGACU
chr2	189475332	+	22.5555	AGACA
chr2	189563790	-	13.6696	GGACU
chr2	189563978	-	12.5358	GGACU
chr2	189564028	-	39.5604	UGACU
chr2	189564177	-	12.5002	AGACU
chr2	189572869	-	1.8859	UGACC
chr2	189666094	+	14.0974	AGACC
chr2	189666197	+	55.1962	GGACU
chr2	189666794	+	10.8819	AGACU
chr2	189771372	-	10.6146	AGACU
chr2	189864101	+	25.9616	UGACA
chr2	189923934	+	46.6339	AAACC
chr2	189924209	+	8.6546	UGACU
chr2	190296873	-	16.6919	AGACC
chr2	190371013	+	11.6983	AGACU
chr2	190690463	+	46.3482	GGACU
chr2	190691051	+	4.1711	UGACC
chr2	190932735	+	9.3061	GGACU
chr2	190963678	+	29.4768	AGACA
chr2	190975837	-	11.7055	AGACU
chr2	191009060	-	4.5788	UGACC
chr2	191009933	-	10.6592	UGACA
chr2	191387428	+	13.1774	AGACC
chr2	191393089	+	18.2083	AGACC
chr2	191835737	-	21.1417	GGACU
chr2	191836551	-	25.0065	AGACA
chr2	195680517	+	63.7379	AGACA
chr2	196773114	-	4.4494	UGACU
chr2	197418850	-	17.3983	AGACU
chr2	197487995	-	12.923	UGACC
chr2	197491564	-	35.069	AGACA
chr2	199963837	+	17.7974	GGACU
chr2	200439132	+	10.08	AGACU
chr2	200477846	+	14.3058	AGACC
chr2	200620678	+	15.276	AGACC
chr2	200823460	+	9.2709	AGACU
chr2	200861392	-	9.9461	UGACU
chr2	200892059	+	16.6705	UGACU
chr2	200893342	+	9.2605	AGACC
chr2	200897162	+	26.767	AGACA
chr2	200903754	+	11.8096	GGACU
chr2	200910897	-	23.1596	AGACA
chr2	200911336	-	7.4586	UGACU
chr2	200978572	-	100	GAACC
chr2	201480156	+	24.6805	AGACU
chr2	202206883	-	14.2238	GGACU
chr2	202220084	-	11.2172	GGACU
chr2	202238444	-	3.659	UGACC
chr2	202555397	+	13.2288	UGACU
chr2	202892640	-	20.0701	AGACA
chr2	203380283	+	27.9382	GGACA
chr2	203427299	+	4.793	UGACU
chr2	203490069	-	49.3011	AGACU
chr2	206138537	-	11.8066	AGACU
chr2	206144102	-	9.4732	AGACU
chr2	206147571	-	8.8508	AGACC
chr2	206159698	+	32.7907	AGACA
chr2	206162840	+	8.8411	GGACU
chr2	206766834	+	21.3838	GGACU
chr2	206767026	+	23.6835	AGACU
chr2	206786873	+	21.6062	AGACA
chr2	207613325	-	37.4655	GGACA
chr2	207613333	-	3.1516	UGACU
chr2	207751061	+	17.2827	UGACA
chr2	207753827	+	61.0046	AGACU
chr2	207753835	+	36.8976	GGACA
chr2	207764072	-	15.4832	UGACC
chr2	207767418	-	26.8866	GGACA
chr2	207767815	-	9.1599	AGACC
chr2	208304208	+	16.7659	UGACU
chr2	208357155	+	19.3128	AGACU
chr2	210021299	+	11.6405	AGACU
chr2	210433315	-	11.9945	AGACU
chr2	210434380	-	24.0401	GGACU
chr2	213317787	+	20.0652	GGACU
chr2	215325275	+	25.2826	AGACA
chr2	215367997	-	3.4061	UGACU
chr2	215372292	-	18.848	AGACC
chr2	215373325	-	15.5998	AGACA
chr2	215376600	-	10.8386	AGACU
chr2	215378206	-	10.432	AGACC
chr2	215381061	-	13.5613	GGACU
chr2	215382224	-	8.9169	AGACU
chr2	215382311	-	8.2474	UGACU
chr2	215388222	-	19.0345	AGACA
chr2	215943232	-	36.9258	AGACU
chr2	216141267	+	17.2827	AGACU
chr2	216478273	+	57.054	UGACA
chr2	216501380	+	13.0998	AGACU
chr2	218254088	+	8.3895	AGACU
chr2	218272791	+	5.3655	UGACU
chr2	218282107	-	11.1219	AGACC
chr2	218346394	+	19.2839	AGACU
chr2	218404445	+	10.5454	GGACC
chr2	218405084	+	2.4738	UGACC
chr2	218405155	+	6.7142	GGACC
chr2	218435332	+	12.4669	UGACA
chr2	218450850	+	17.4994	AGACU
chr2	218450960	-	14.5591	AGACU
chr2	218594665	+	4.3953	GGACC
chr2	218594705	+	15.0504	AGACU
chr2	218638151	-	46.896	GGACU
chr2	218642621	-	59.9062	AGACA
chr2	218662581	+	14.3548	UGACC
chr2	218662981	+	1.7816	UGACC
chr2	218664782	-	12.5058	UGACC
chr2	218738005	+	21.1035	GGACU
chr2	218738455	+	24.6732	AGACU
chr2	218740069	+	3.4789	UGACC
chr2	219146727	-	25.1273	AGACA
chr2	219147704	-	25.1438	AGACC
chr2	219182415	+	18.6638	GGACU
chr2	219182469	+	13.1919	GGACU
chr2	219209909	-	17.6295	AGACU
chr2	219218667	-	6.4979	UGACU
chr2	219222836	-	17.1014	AGACA
chr2	219232017	+	12.9546	AGACC
chr2	219233885	+	11.1363	AGACC
[truncated: 9,271 more rows]

## Sheet: HSPC ribo- d0
Chrom	Position	Strand	m6A fracrion (%)	5-mer
chr1	493442	-	65.2368	UGACU
chr1	630012	+	10.3366	UGACA
chr1	630356	+	17.2685	UGACU
chr1	632291	+	19.5739	AGACC
chr1	749341	-	53.926	UGACA
chr1	944582	-	35.1726	AGACA
chr1	956142	-	12.8777	GGACC
chr1	957220	-	54.7954	GGACA
chr1	1014147	+	57.866	GGACA
chr1	1217110	-	100	AAACU
chr1	1217429	-	15.2436	GGACC
chr1	1217543	-	21.8042	GGACU
chr1	1228537	-	15.7007	GGACC
chr1	1233654	+	41.2463	UGACU
chr1	1233776	+	100	AGACU
chr1	1233910	+	97.2421	AGACU
chr1	1233972	+	100	AGACU
chr1	1234597	+	79.2114	GGACU
chr1	1234669	+	100	GGACU
chr1	1255029	-	55.8464	AGACU
chr1	1255302	-	100	GGACU
chr1	1255436	-	24.8828	AGACU
chr1	1309590	+	19.8104	GGACU
chr1	1314844	-	30.3472	AGACC
chr1	1319342	-	100	AGACU
chr1	1320471	-	25.1804	GGACU
chr1	1320516	-	12.8025	UGACU
chr1	1327914	+	100	AGACU
chr1	1373740	-	67.6816	GGACU
chr1	1374218	-	42.2012	GGACU
chr1	1374240	-	36.0516	AGACU
chr1	1374759	-	26.8831	AGACC
chr1	1386529	-	60.8046	UGACA
chr1	1387075	-	50.242	GGACC
chr1	1387215	-	42.8304	UGACU
chr1	1387442	-	44.0995	GGACU
chr1	1387574	-	23.2236	UGACA
chr1	1390136	-	100	AGACA
chr1	1391229	-	17.2876	UGACU
chr1	1391435	-	44.4817	GGACU
chr1	1391557	-	81.211	GGACA
chr1	1392051	-	37.9715	GGACU
chr1	1393403	-	30.1101	AGACC
chr1	1402052	-	70.4175	AGACA
chr1	1402080	-	52.2532	GGACU
chr1	1495860	+	50.3441	AGACA
chr1	1520595	+	37.4676	AGACU
chr1	1541706	-	17.2658	UGACC
chr1	1541741	-	61.0376	GGACU
chr1	1542004	-	31.9475	UGACA
chr1	1637191	-	74.6768	AGACC
chr1	1661898	-	83.169	AGACU
chr1	1661912	-	22.8797	UGACU
chr1	1663221	-	33.2839	GGACC
chr1	1663429	-	100	GGACA
chr1	1663767	-	38.1901	AGACU
chr1	1664936	-	43.3861	GGACU
chr1	1665153	-	37.1119	UGACC
chr1	1665348	-	78.6104	AGACU
chr1	1676500	-	50.681	AGACU
chr1	1699336	-	31.5823	GGACU
chr1	1702560	-	61.6108	AGACC
chr1	1727805	-	92.1417	AGACU
chr1	1728212	-	48.0076	UGACA
chr1	1729339	-	100	GGACA
chr1	1730842	-	22.2884	GGACU
chr1	1735290	-	35.8451	UGACU
chr1	1736327	-	43.7962	AGACU
chr1	1736589	-	31.0338	UGACC
chr1	1737180	-	74.8893	GGACC
chr1	1739358	-	46.7726	AGACU
chr1	1751946	-	87.9321	GGACU
chr1	1752725	-	29.9986	UGACU
chr1	1755425	-	16.0332	UGACC
chr1	1765429	-	63.9651	UGACC
chr1	1786085	-	39.4543	AGACU
chr1	1786967	-	59.5065	GGACA
chr1	1787027	-	45.785	AGACC
chr1	1787035	-	20.7938	AGACU
chr1	1788895	-	86.3429	UGACC
chr1	1789182	-	10.8558	UGACU
chr1	1790433	-	16.7781	AGACC
chr1	1825407	-	83.7869	GAACC
chr1	1839212	-	45.1309	AGACC
chr1	1839238	-	100	AGACA
chr1	1887337	-	70.6419	AGACU
chr1	1888923	-	90.7498	AGACA
chr1	1888931	-	36.3207	UGACA
chr1	2193859	-	34.7672	AGACC
chr1	2234643	+	64.4733	UGACU
chr1	2307947	+	53.1111	UGACU
chr1	2308291	+	100	AGACU
chr1	2391929	+	13.623	AGACC
chr1	2397173	+	11.7093	UGACA
chr1	2403132	+	21.8616	GGACU
chr1	2403159	+	38.3851	GAACA
chr1	2403574	+	100	GAACU
chr1	2403679	+	54.0781	UGACU
chr1	2563676	+	77.1921	GGACU
chr1	2590140	+	59.0829	AGACU
chr1	2590510	+	28.3254	UGACU
chr1	2590622	+	65.3086	AGACA
chr1	3501059	-	100	AGACA
chr1	3501807	-	53.5491	AGACU
chr1	3742839	-	100	GGACA
chr1	3780519	-	74.8666	UAACU
chr1	3786892	-	50.242	GGACC
chr1	3795914	-	29.4646	UGACA
chr1	3857418	+	66.7423	AGACC
chr1	3890784	-	100	AGACU
chr1	3890801	-	37.1683	UGACU
chr1	6041742	+	46.319	UGACC
chr1	6065865	+	45.954	UGACU
chr1	6072794	+	13.0645	GGACU
chr1	6079229	+	55.0512	UGACA
chr1	6081856	+	100	AGACA
chr1	6082462	+	100	GGACA
chr1	6088205	+	50.8018	UGACU
chr1	6095544	+	6.6933	UGACC
chr1	6096373	+	54.7588	UGACU
chr1	6096419	+	100	GGACA
chr1	6097326	+	11.93	GGACC
chr1	6098561	+	53.1387	GGACU
chr1	6098598	+	100	GGACA
chr1	6098755	+	100	GGACA
chr1	6099285	+	25.8188	UGACU
chr1	6099573	+	61.7993	AGACU
chr1	6099745	+	32.0002	AGACC
chr1	6099805	+	25.0764	UGACA
chr1	6100450	+	23.795	GGACA
chr1	6100852	+	16.5769	AGACC
chr1	6101089	+	60.4339	AGACU
chr1	6185862	-	5.4864	UGACU
chr1	6186380	-	5.76	UGACU
chr1	6223053	-	70.1914	GGACU
chr1	6224919	-	41.2756	GGACC
chr1	6522282	-	78.6505	AGACA
chr1	6524124	-	46.8749	AGACA
chr1	6524386	-	100	AGACA
chr1	6524499	-	25.4204	UGACC
chr1	6524567	-	43.3324	GGACC
chr1	6529021	-	37.7132	AGACU
chr1	6580607	+	60.0153	AGACC
chr1	6580842	+	87.6581	GGACU
chr1	6591048	-	45.954	UGACU
chr1	6591154	-	100	GGACA
chr1	6593432	-	100	GGACA
chr1	6599236	-	100	GGACA
chr1	6601928	-	35.6209	GGACU
chr1	6602390	-	47.7241	GGACU
chr1	6623147	+	57.5658	AGACU
chr1	6635520	-	100	AGACA
chr1	6640038	-	100	AGACA
chr1	6651476	-	79.0728	AGACU
chr1	6680979	-	100	AGACA
chr1	6871826	+	24.4722	UGACC
chr1	7779691	+	100	AGACU
chr1	7780661	+	47.9123	AGACC
chr1	7965358	+	12.5162	AGACC
chr1	7985050	+	50.4354	AGACU
chr1	8780315	-	100	UAACU
chr1	8781052	-	100	AGACA
chr1	8861012	-	6.333	UGACC
chr1	8862939	-	27.6786	AGACU
chr1	8867154	-	15.1373	UGACU
chr1	8871767	-	30.3701	UGACC
chr1	8871909	-	20.9238	AGACU
chr1	8875417	-	100	AGACA
chr1	9265621	+	88.5295	AGACU
chr1	9266269	+	55.6304	UGACC
chr1	9266684	+	58.738	GGACU
chr1	9268662	+	54.9353	AGACA
chr1	9268741	+	61.756	AGACU
chr1	9270783	+	42.4524	AGACU
chr1	9601280	+	49.5528	UGACA
chr1	9613897	+	81.0739	AGACU
chr1	9710492	+	21.0106	GGACC
chr1	9715625	+	50.1543	AGACA
chr1	9721536	+	20.0562	GGACC
chr1	9724318	+	44.2469	AGACC
chr1	9727198	+	100	UGACU
chr1	9727347	+	100	AGACU
chr1	9727487	+	93.1025	AGACU
chr1	9727640	+	16.3524	UGACU
chr1	9728445	+	88.6137	GGACU
chr1	9729960	-	27.7284	GGACU
chr1	9730155	-	52.5908	UGACA
chr1	9730355	-	47.8962	GGACC
chr1	9730396	-	51.4699	AGACC
chr1	9730470	-	74.3625	AGACU
chr1	9926565	-	75.0432	AGACA
chr1	9930164	-	34.7992	GGACU
chr1	10033535	+	36.0169	UGACU
chr1	10033574	+	91.958	AGACA
chr1	10033586	+	94.9613	AGACA
chr1	10072067	+	52.2245	AGACC
chr1	10105654	+	99.0346	AGACA
chr1	10126855	+	29.6487	UGACU
chr1	10179443	+	85.5652	AGACC
chr1	10180185	+	100	GGACA
chr1	10378992	+	100	GGACA
chr1	10380026	+	100	AGACA
chr1	10400411	+	12.2364	GGACU
chr1	10417454	+	7.9302	GGACU
chr1	10419785	+	12.9618	AGACC
chr1	10419791	+	83.0407	GGACA
chr1	10419870	+	37.7205	AGACU
chr1	10419948	+	9.7584	GGACU
chr1	10419952	+	18.0813	UGACC
chr1	10459600	-	47.1946	UGACU
chr1	10461304	-	77.0074	GGACU
chr1	10461530	-	40.3642	UGACC
chr1	10461653	-	100	GGACA
chr1	11013749	+	79.606	UAACC
chr1	11022149	+	11.7204	GGACU
chr1	11022213	+	63.2719	AGACA
chr1	11022886	+	78.4227	GAACU
chr1	11022964	+	65.0762	GGACU
chr1	11023640	+	100	GGACA
chr1	11023660	+	62.6084	AGACU
chr1	11023842	+	23.7535	GGACU
chr1	11023871	+	57.3939	GGACU
chr1	11024237	+	40.2923	AGACU
chr1	11054834	-	12.6761	GGACC
chr1	11059341	-	32.3812	AGACC
chr1	11059795	-	100	GGACA
chr1	11077420	-	13.5095	GGACC
chr1	11082727	-	47.3419	GGACU
chr1	11082835	-	44.3813	AGACU
chr1	11087527	-	22.0869	AGACU
chr1	11108265	-	41.9466	UGACA
chr1	11128108	-	28.842	UGACA
chr1	11204669	-	54.0336	UGACU
chr1	11212349	-	75.3432	GGACA
chr1	11212424	-	16.6005	UGACU
chr1	11238465	-	42.6442	AGACC
chr1	11247679	-	30.2223	UGACA
chr1	11257024	-	61.4414	GGACA
chr1	11273848	+	96.2825	UGACU
chr1	11273889	+	100	GGACA
chr1	11285821	+	100	GGACA
chr1	11286470	+	29.8315	AGACU
chr1	11676135	-	17.3622	AGACU
chr1	11745830	+	31.0399	UGACA
chr1	11750281	+	54.584	GGACC
chr1	11787594	-	46.1156	AGACC
chr1	11789581	-	29.9197	GGACU
chr1	11790100	-	40.6114	UGACA
chr1	11790539	-	100	AGACU
chr1	11790553	-	64.2701	UGACA
chr1	11794500	-	31.4931	GGACU
chr1	11833545	+	77.684	AGACA
chr1	11833939	+	20.3773	GGACU
chr1	11842318	+	100	AGACA
chr1	11919718	-	100	GGACA
chr1	11919990	-	100	AGACU
chr1	11920310	-	100	GAACU
chr1	11922763	-	51.3712	GGACC
chr1	11922826	-	35.6767	GGACC
chr1	11925240	-	39.4244	AGACC
chr1	11925300	-	29.6968	GGACU
chr1	11925580	-	36.0589	AGACU
chr1	11925666	-	85.2757	GGACU
chr1	11963549	+	30.6894	GGACC
chr1	11965498	+	63.766	UGACC
chr1	11974822	+	67.72	UGACC
chr1	12005795	+	45.2664	UGACC
chr1	12011781	+	100	GGACA
chr1	12011803	+	100	GGACA
chr1	12011932	+	59.9062	AGACA
chr1	12012042	+	48.4821	GGACU
chr1	12012473	+	84.8705	GGACA
chr1	12012645	+	21.6709	UGACU
chr1	12012806	+	39.9294	UGACU
chr1	12013123	+	69.2861	GGACA
chr1	12206949	+	31.0659	AGACC
chr1	12209057	+	100	GAACC
chr1	12209111	+	100	AGACU
chr1	12267900	+	100	AGACA
chr1	12276374	+	30.1782	AGACU
chr1	12276473	+	100	GAACU
chr1	12276726	+	43.0702	GGACC
chr1	12277797	+	100	GGACA
chr1	12283594	+	57.862	AGACU
chr1	12283621	+	73.7832	AGACA
chr1	12349307	+	48.7954	AGACU
chr1	12356417	+	100	AGACA
chr1	12382987	+	29.1235	GGACU
chr1	12416755	+	37.3154	GGACU
chr1	13781639	+	100	AGACA
chr1	13781777	+	100	AGACU
chr1	13787129	+	48.119	GGACU
chr1	15215025	+	69.0157	UGACU
chr1	15220118	+	100	AGACU
chr1	15428822	+	11.2713	GGACC
chr1	15430020	+	19.2607	UAACU
chr1	15430066	+	15.8546	GGACU
chr1	15630325	+	48.9038	AGACU
chr1	15659999	+	90.9831	UGACU
chr1	15661601	+	45.7026	UGACC
chr1	15661673	+	58.2976	AGACC
chr1	15662674	+	39.3315	AGACU
chr1	15664833	+	74.698	AGACA
chr1	15668294	+	44.8076	AGACU
chr1	15668532	+	23.9573	GGACU
chr1	15668665	+	24.4701	UGACU
chr1	15725332	+	68.5362	AGACA
chr1	15727460	+	71.1469	GGACU
chr1	15728331	+	48.0297	AGACU
chr1	15734077	+	100	AGACA
chr1	15734638	+	33.0952	UGACA
chr1	15872896	+	100	GGACA
chr1	15874193	+	57.6742	GGACU
chr1	15876326	+	100	GGACU
chr1	15930503	+	64.0172	AGACU
chr1	16247855	-	100	GGACA
chr1	16248706	-	38.7752	AGACU
chr1	16249381	-	70.9914	UGACC
chr1	16294826	-	43.7456	AGACU
chr1	16395229	+	73.4911	GGACU
chr1	16395252	+	30.0685	UGACU
chr1	16395292	+	33.6604	UGACC
chr1	16395844	+	61.1049	GGACA
chr1	16396120	+	25.8869	AGACU
chr1	16458916	+	43.0403	UGACU
chr1	16459029	+	43.0418	UGACA
chr1	16459787	+	76.1975	AGACU
chr1	16459945	+	63.6175	UGACA
chr1	16545965	-	31.5762	AGACC
chr1	16618879	-	50.3932	GGACU
chr1	16685505	-	38.3129	AGACU
chr1	16727329	+	13.9824	AGACC
chr1	16861965	+	39.2663	AGACC
chr1	16986087	-	63.4076	AGACC
chr1	16986921	-	100	AGACA
chr1	16991737	-	54.136	UGACA
chr1	17024004	-	49.4639	AGACA
chr1	17044770	-	25.8945	UGACC
chr1	17044800	-	40.178	AGACA
chr1	17407204	-	24.1739	GGACU
chr1	17407518	-	24.7744	AGACU
chr1	17407761	-	11.9295	AGACU
chr1	17407780	-	10.4719	GGACU
chr1	17407839	-	58.8845	GGACU
chr1	17407892	-	12.8105	GGACC
chr1	17407992	-	16.696	UGACU
chr1	17408109	-	91.6865	AGACU
chr1	17408251	-	19.0547	GGACC
chr1	17408362	-	67.93	GGACU
chr1	17408963	-	30.2577	AGACU
chr1	17409143	-	17.4633	AGACU
chr1	18871809	-	20.1389	UGACC
chr1	18908086	-	49.1205	AGACU
chr1	19076767	-	31.3822	AGACC
chr1	19094117	-	30.4698	UGACA
chr1	19096568	-	67.6944	AGACU
chr1	19104119	-	65.9001	GGACA
chr1	19110830	-	66.7239	AGACA
chr1	19115512	-	27.7601	AAACU
chr1	19115572	-	17.4744	UGACC
chr1	19115588	-	50.8274	AGACA
chr1	19121259	-	58.7283	GGACA
chr1	19123448	-	70.2712	AGACC
chr1	19134411	-	100	AGACA
chr1	19139151	-	12.1645	UGACC
chr1	19141421	-	75.4694	GGACA
chr1	19152453	-	11.4602	UGACU
chr1	19153390	-	55.2278	GAACA
chr1	19153495	-	100	AGACA
chr1	19153788	-	38.5874	AGACU
chr1	19156281	-	19.7318	AGACU
chr1	19160218	-	40.6247	AGACC
chr1	19162478	-	22.3181	AGACU
chr1	19164824	-	45.9776	UGACC
chr1	19172885	-	29.3746	UGACA
chr1	19174390	-	14.8673	UGACA
chr1	19179087	-	36.6377	UGACC
chr1	19218944	-	20.7103	UGACU
chr1	19219186	-	84.4342	GAACU
chr1	19219293	-	80.4526	AGACU
chr1	19219342	-	98.8531	AGACU
chr1	19219403	-	14.3484	UGACU
chr1	19219409	-	11.0594	UGACU
chr1	19219628	-	53.2611	AGACA
chr1	19237178	-	74.5254	AGACA
chr1	19244000	-	60.6546	UGACA
chr1	19258836	+	56.9671	GGACU
chr1	19258843	+	76.7844	GGACU
chr1	19258888	+	60.7891	GGACU
chr1	19259868	+	48.5051	UGACU
chr1	19307068	-	100	GGACA
chr1	19307090	-	33.7266	UGACU
chr1	19339607	-	39.6422	AGACU
chr1	19345237	-	79.4589	AAACU
chr1	19356638	-	92.0788	AGACA
chr1	19657253	+	95.8947	GGACU
chr1	20500409	-	30.8956	UGACU
chr1	20501289	-	100	AGACU
chr1	20650984	-	73.7291	UGACA
chr1	20652043	-	15.5127	AGACU
chr1	20653634	-	30.3796	UGACC
chr1	20653764	-	47.2201	AGACA
chr1	20655695	-	24.0113	UGACA
chr1	20656161	-	12.394	AGACC
chr1	20742841	-	43.4498	GGACU
chr1	20744341	-	44.8582	AGACU
chr1	20744570	-	22.1801	GGACU
chr1	20744667	-	9.0704	GGACU
chr1	20758973	-	72.793	UGACC
chr1	20765383	-	69.7068	GGACA
chr1	20774771	-	12.8567	UGACC
chr1	20781557	-	69.7791	UGACU
chr1	20784966	-	93.8394	AGACU
chr1	20785591	-	100	AGACA
chr1	20865243	-	100	AGACA
chr1	20895441	-	28.1488	GGACU
chr1	20969501	-	50.0612	AGACC
chr1	21156124	-	100	AGACA
chr1	21256041	-	100	GGACU
chr1	21455016	+	76.5551	GGACU
chr1	21679277	-	40.0884	UGACU
chr1	21725072	-	100	AGACA
chr1	21726078	-	25.2399	UGACU
chr1	21876006	-	28.834	UGACC
chr1	21876271	-	29.7955	GGACC
chr1	22030622	+	52.627	AGACC
chr1	22030968	+	88.9926	GGACA
chr1	22053877	+	100	AGACA
chr1	22056404	+	38.797	UGACU
chr1	22086454	+	19.3755	UGACA
chr1	22086723	+	14.3958	GGACU
chr1	22091662	+	19.069	AGACA
chr1	22091845	+	29.2797	UGACU
chr1	22091857	+	36.4923	AGACU
chr1	22092277	+	41.1881	GGACA
chr1	22092530	+	35.6559	AGACA
chr1	22092731	+	31.0162	AGACU
chr1	22502353	+	51.9962	GGACC
chr1	22526340	+	47.201	UGACU
chr1	22526798	+	53.4253	GGACU
chr1	22527855	+	41.5008	UGACU
chr1	22528814	+	100	AGACA
chr1	22529128	+	42.9194	UGACU
chr1	22529196	+	100	GGACA
chr1	22529299	+	45.9851	GGACU
chr1	23019675	+	85.1228	GGACA
chr1	23019906	+	66.6252	AGACU
chr1	23028031	+	83.5591	AGACU
chr1	23028680	+	58.4169	UGACU
chr1	23029511	+	70.4511	UGACA
chr1	23068621	+	15.8667	AGACU
chr1	23073319	+	84.6398	AGACA
chr1	23077235	+	15.5445	UGACU
chr1	23077313	+	58.0248	AGACA
chr1	23083285	+	21.1838	AGACC
chr1	23083586	+	100	AGACU
chr1	23088081	-	100	UGACU
chr1	23092743	-	100	AGACA
chr1	23300062	-	78.6264	GGACC
chr1	23304907	-	46.5559	AGACU
chr1	23308563	-	84.7261	AGACA
chr1	23310131	-	78.3507	GGACA
chr1	23310261	-	100	GGACA
chr1	23310530	-	34.8208	UGACU
chr1	23310594	-	24.9066	AGACC
chr1	23318520	-	8.694	UGACC
chr1	23318649	-	20.7258	UGACA
chr1	23321567	-	31.8471	AGACU
chr1	23321598	-	24.6588	AGACU
chr1	23322928	-	51.089	AGACC
chr1	23692698	+	12.2184	AGACU
chr1	23692977	+	52.5593	AGACU
chr1	23779917	+	38.428	UGACU
chr1	23787293	+	100	UGACC
chr1	23787359	+	100	AGACA
chr1	23788227	+	75.4245	AGACU
chr1	23795032	+	18.3847	UGACC
chr1	23802058	-	38.8224	UGACU
chr1	23845741	-	100	GGACU
chr1	23867966	-	10.5252	GGACC
chr1	23913295	-	33.3341	GGACU
chr1	23961732	+	29.4618	GAACU
chr1	23962176	+	15.1563	GGACC
chr1	23962750	+	22.919	GGACU
chr1	23967487	-	100	GGACA
chr1	23967574	-	80.098	UGACU
chr1	23968378	-	63.6993	AGACU
chr1	23969146	-	45.4975	AGACC
chr1	23969588	-	52.2086	GGACA
chr1	23969879	-	75.6473	AGACA
chr1	23971946	-	24.8739	UGACA
chr1	23976795	-	19.5715	UGACU
chr1	23977443	-	23.3801	AGACU
chr1	24442115	+	100	AGACA
chr1	24445236	+	57.2118	AGACU
chr1	24470260	+	46.164	UGACU
chr1	24648286	+	100	GGACA
chr1	24656394	+	100	AGACA
chr1	24672371	+	42.9437	AGACU
chr1	24672938	+	23.1738	GGACU
chr1	24839953	+	100	GGACA
chr1	24839997	+	29.3746	UGACA
chr1	24842343	+	49.2867	AGACU
chr1	24842366	+	44.4897	AGACU
chr1	24842378	+	9.5071	UGACU
chr1	24901197	-	33.8781	AGACA
chr1	24901774	-	97.952	GGACA
chr1	24901827	-	50.1344	GGACC
chr1	24902109	-	85.3968	GGACU
chr1	24902237	-	61.8818	GAACC
chr1	24902576	-	20.7957	AGACC
chr1	24919267	-	38.61	UGACC
chr1	25222842	-	100	GGACA
chr1	25222880	-	37.4965	AGACU
chr1	25232137	-	58.2232	AGACU
chr1	25242391	-	18.6783	GGACC
chr1	25244900	-	44.692	AGACU
chr1	25246497	-	100	GGACA
chr1	25246556	-	33.8901	GGACA
chr1	25356799	+	61.356	AGACA
chr1	25361850	+	100	GAACU
chr1	25456494	+	100	AGACA
chr1	25498676	+	100	GAACU
chr1	25499577	+	61.4887	AGACU
chr1	25567214	+	57.0554	UGACU
chr1	25567341	+	90.1043	GGACU
chr1	25809077	+	44.6422	AGACC
chr1	25817830	+	43.6432	AGACC
chr1	25832344	+	96.2825	UGACU
chr1	25832385	+	69.8997	AGACA
chr1	25834658	-	52.6658	UGACU
chr1	25863415	-	66.777	GGACU
chr1	25900389	-	12.9552	UGACU
chr1	25900876	-	29.4847	AGACU
chr1	25900965	-	40.2562	AGACU
chr1	25901030	-	15.6717	AGACU
chr1	25901891	-	21.9641	AGACU
chr1	26123534	+	100	AGACU
chr1	26255679	+	72.0327	GGACC
chr1	26280832	+	43.6067	GGACA
chr1	26281197	+	19.9889	GGACC
chr1	26281205	+	19.5605	UGACC
chr1	26320191	+	58.8755	GGACA
chr1	26320400	+	45.6839	AGACA
chr1	26448106	+	56.3238	UGACU
chr1	26474514	+	55.9977	AGACC
chr1	26475185	+	7.5731	UGACU
chr1	26475545	+	42.2492	AGACA
chr1	26475601	+	12.7778	GGACU
chr1	26475805	+	23.1634	AGACU
chr1	26554713	+	8.5035	GGACU
chr1	26556711	+	40.82	UGACU
chr1	26571528	+	11.8864	UGACU
chr1	26574382	+	90.0087	GGACU
chr1	26574557	+	100	AGACU
chr1	26574637	+	30.9784	AGACA
chr1	26700225	+	40.6462	AGACC
chr1	26721726	+	64.0443	GGACU
chr1	26731278	+	47.5458	AGACC
chr1	26762237	+	86.3216	GGACA
chr1	26767950	+	16.4602	GGACC
chr1	26771255	+	58.3335	AGACC
chr1	26773657	+	74.2686	AGACU
chr1	26779375	+	96.8629	GGACU
chr1	26779467	+	39.2232	AGACC
chr1	26779813	+	100	GGACU
chr1	26780159	+	67.0892	GGACU
chr1	26780246	+	100	AGACU
chr1	26780368	+	58.987	UGACC
chr1	26781011	+	64.0831	AGACA
chr1	26781211	+	34.0956	UGACU
chr1	26794605	+	36.1751	GGACU
chr1	26850310	+	51.0031	UGACC
chr1	26854235	+	51.7946	GGACU
chr1	26886010	-	39.5049	AGACU
chr1	26889122	-	67.9087	UGACU
chr1	26890121	-	25.4299	UGACC
chr1	26900165	-	74.2541	AGACU
chr1	26900202	-	45.1832	AGACU
chr1	26924129	+	40.3068	AGACU
chr1	26942851	+	83.4125	UGACU
chr1	26945575	+	64.8953	AGACC
chr1	26945620	+	24.9179	UGACC
chr1	26946290	+	15.6189	GGACU
chr1	27261080	+	32.6758	AGACC
chr1	27306559	+	100	GGACU
chr1	27308139	+	99.0864	AGACA
chr1	27335582	+	61.0164	GGACC
chr1	27335612	+	37.0797	GGACU
chr1	27353396	+	9.2345	UGACC
chr1	27404867	-	6.5865	GGACC
chr1	27405017	-	13.3448	GGACU
chr1	27405534	-	13.9563	GGACU
chr1	27406945	-	14.9498	UGACA
chr1	27407430	-	18.8493	UGACC
chr1	27409910	-	13.8331	UGACU
chr1	27412602	-	48.1074	GGACA
chr1	27428806	-	29.0236	UGACC
chr1	27471761	-	65.7629	UGACA
chr1	27490038	-	15.4188	AGACU
chr1	27668479	-	4.5029	UGACC
chr1	27822296	+	100	GGACU
chr1	27850624	+	36.0394	AGACC
chr1	27886069	+	100	GGACA
chr1	27886368	+	100	GGACU
chr1	27891684	-	13.057	UGACU
chr1	27892032	-	2.8971	UGACU
chr1	27894077	-	21.0831	AGACC
chr1	27914485	-	34.4941	AGACC
chr1	27974130	-	39.3665	GGACU
chr1	28095403	-	49.7202	AGACU
chr1	28150555	-	100	GGACU
chr1	28200858	-	30.0809	AGACA
chr1	28201188	-	28.2699	GGACU
chr1	28201224	-	84.4311	GAACC
chr1	28210615	-	26.5017	UGACA
chr1	28232935	-	27.4212	UGACC
chr1	28409146	+	59.4658	AGACU
chr1	28474024	+	30.5902	UGACU
chr1	28496876	+	64.7851	UGACU
chr1	28497156	+	62.7474	UGACA
chr1	28510721	+	100	AGACU
chr1	28530598	+	74.86	UGACC
chr1	28535281	+	14.9798	UGACA
chr1	28538850	+	39.1148	AGACU
chr1	28540088	+	67.0298	AGACU
chr1	28540836	+	64.6872	AGACA
chr1	28580439	-	21.863	AGACU
chr1	28580518	-	83.5244	GGACA
chr1	28580807	-	65.0936	AGACU
chr1	28714354	+	70.3008	UGACU
chr1	28714864	+	66.7161	GGACC
chr1	28716266	+	44.5836	AGACU
chr1	28742540	+	100	GGACA
chr1	28742693	+	100	GGACA
chr1	28742771	+	100	GGACA
chr1	28743593	+	95.9851	AGACU
chr1	28743665	+	99.5925	GGACA
chr1	28743703	+	34.0666	GGACU
chr1	28743736	+	100	GGACA
chr1	28769032	+	85.2757	GGACU
chr1	28769053	+	61.8268	UGACU
chr1	29030423	+	100	UGACU
chr1	29039258	+	23.8087	UGACA
chr1	29117056	+	73.7123	AGACU
chr1	29117147	+	82.5513	AGACA
chr1	29117190	+	14.9182	GGACU
chr1	29117360	+	29.0536	AGACC
chr1	29117881	+	51.7459	GGACA
chr1	29117932	+	79.5135	AGACA
chr1	29119055	+	15.9023	GGACC
chr1	29119577	+	15.2841	UGACC
chr1	29119916	+	25.02	AGACU
chr1	29147965	-	66.8471	GGACU
chr1	29148388	-	100	GAACU
chr1	29166866	-	49.1269	AGACC
chr1	29168247	-	54.5891	AGACC
chr1	29174632	-	16.3651	UGACU
chr1	29179565	-	18.8695	AGACC
chr1	29181264	-	56.6932	GGACU
chr1	30732777	-	13.4339	GGACU
chr1	30732949	-	55.8726	UAACA
chr1	30733482	-	11.9719	UGACA
chr1	30733713	-	48.6332	GGACA
chr1	30931891	-	25.7966	UGACA
chr1	30932559	-	27.8953	AGACU
chr1	30933251	-	29.3878	UGACU
chr1	30949189	-	58.5509	UGACC
chr1	30950140	-	17.3315	AGACC
chr1	31019496	-	96.6453	UGACA
chr1	31059322	-	17.2815	GGACU
chr1	31059389	-	11.714	GGACU
chr1	31059452	-	56.3864	UGACA
chr1	31259896	-	21.9317	UGACU
chr1	31259968	-	38.9324	UGACC
chr1	31260024	-	63.9088	AGACU
chr1	31260055	-	41.3688	AGACU
chr1	31260063	-	24.5688	GGACU
chr1	31271439	-	8.9854	UGACU
chr1	31281387	-	51.2934	AGACA
chr1	31281420	-	18.2204	UGACA
chr1	31291985	-	18.9099	UGACU
chr1	31630541	-	100	GGACA
chr1	31906984	-	22.1864	GGACU
chr1	31908805	-	100	GAACU
chr1	31919445	-	24.9409	UGACU
chr1	31919505	-	26.0603	AGACU
chr1	31928857	-	100	AGACA
chr1	31938056	-	58.3533	UGACU
chr1	32014060	+	11.8897	GGACC
chr1	32030322	+	27.2596	AGACU
chr1	32033213	+	17.8418	AGACC
chr1	32037850	+	5.0876	GGACC
chr1	32037917	+	21.2638	UGACU
chr1	32039532	+	22.059	UGACU
chr1	32043519	+	21.0712	AGACA
chr1	32075775	+	100	AGACA
chr1	32159451	+	52.5336	AGACC
chr1	32161978	+	14.3647	UGACA
chr1	32163308	+	22.6787	AGACC
chr1	32169969	+	60.0629	GGACU
chr1	32171017	+	100	AGACU
chr1	32171201	+	64.0443	GGACU
chr1	32174054	+	13.0558	UGACC
chr1	32174063	+	10.6777	UGACU
chr1	32176274	+	49.9395	GGACC
chr1	32176415	+	100	AGACA
chr1	32180326	+	61.5093	UGACC
chr1	32190106	+	44.963	UGACC
chr1	32190134	+	39.0437	UGACA
chr1	32195047	+	66.6105	UGACA
chr1	32195529	+	7.2423	UGACU
chr1	32197049	+	31.9157	UGACC
chr1	32197652	+	4.5365	GGACC
chr1	32198173	+	33.7109	AGACU
chr1	32203961	+	50.2161	UGACC
chr1	32205297	+	18.2164	UGACU
chr1	32216633	-	94.7208	AGACU
chr1	32226225	+	11.0403	UGACU
chr1	32226403	+	15.3409	AGACA
chr1	32228571	+	15.085	UGACC
chr1	32228812	+	5.8494	UGACC
chr1	32302683	+	18.3437	UGACU
chr1	32326972	+	36.5191	GGACA
chr1	32330866	+	29.7259	GGACA
chr1	32331489	+	32.9568	UGACU
chr1	32333317	+	61.3388	AGACA
chr1	32383948	-	16.3524	UGACU
chr1	32652006	+	20.1105	UGACC
chr1	32660321	+	43.2693	UGACU
chr1	32669353	+	12.827	UGACA
chr1	32673026	+	62.8107	AGACU
chr1	32678812	+	100	AAACU
chr1	32679784	+	40.178	AGACA
chr1	32680018	+	30.3299	AGACU
chr1	32684284	+	35.9649	AGACU
chr1	32685954	+	37.4248	UGACC
chr1	32775392	-	47.0558	GGACA
chr1	32775553	-	100	AAACU
chr1	32775586	-	11.2426	GGACU
chr1	32775783	-	14.6436	AGACC
chr1	32775866	-	100	GGACU
chr1	32775887	-	91.243	GGACA
chr1	32776034	-	32.4182	UGACC
chr1	32780265	-	67.2417	AGACA
chr1	32782523	-	9.8929	AGACC
chr1	32786387	-	11.1436	GGACC
chr1	32824751	+	97.2914	AGACA
chr1	32826827	+	47.0858	AGACC
chr1	32856364	+	47.8405	AGACC
chr1	32964057	-	28.4737	GGACU
chr1	33008888	-	59.9788	AGACU
chr1	33009133	-	15.1299	UGACA
chr1	33009674	-	8.5088	GGACC
chr1	33010450	-	14.8089	AGACC
chr1	33010522	-	12.7014	GGACU
chr1	33036830	-	55.9101	GGACA
chr1	33036840	-	35.9216	AGACU
chr1	33259859	+	78.8094	AGACC
chr1	33261489	+	100	AGACA
chr1	33280295	+	28.5756	GGACU
chr1	33280306	+	84.5362	AGACA
chr1	33299242	+	76.2557	GGACU
chr1	33324947	-	62.6497	GGACC
chr1	33347549	-	78.5374	UGACA
chr1	34855114	-	46.4859	AAACA
chr1	34855166	-	55.3046	AGACU
chr1	34855418	-	100	GAACA
chr1	34855638	-	49.4403	UGACA
chr1	34855659	-	55.3696	UGACU
chr1	34855959	-	33.2906	GGACC
chr1	34976384	-	100	AGACC
chr1	35177379	-	41.2654	AGACA
chr1	35178104	-	10.1624	UGACU
chr1	35178983	-	50.3415	AGACU
chr1	35179988	-	36.2141	UGACU
chr1	35180134	-	25.5834	UGACU
chr1	35180536	-	10.6757	GGACU
chr1	35180729	-	6.0011	UGACC
chr1	35180896	-	5.9699	UGACU
chr1	35181197	-	44.6162	GGACA
chr1	35181303	-	16.0966	GGACU
chr1	35181590	-	35.1841	AGACC
chr1	35181855	-	26.8261	AGACU
chr1	35181968	-	22.1164	GGACU
chr1	35183435	-	22.4056	AGACC
chr1	35186544	-	4.6072	UGACC
chr1	35186550	-	15.173	GGACU
chr1	35186593	-	15.65	AGACU
chr1	35190858	-	67.8022	GAACU
chr1	35191413	-	57.4141	AGACU
chr1	35192736	-	26.155	GGACU
chr1	35359102	+	34.5354	UGACA
chr1	35359135	+	100	GGACA
chr1	35370383	+	20.7803	UGACU
chr1	35381652	+	100	GAACU
chr1	35387271	+	29.9667	UGACU
chr1	35398864	+	33.3514	AGACC
chr1	35419568	+	25.8769	AGACC
chr1	35419583	+	90.9696	GGACA
chr1	35419781	+	45.3044	UGACC
chr1	35419806	+	81.3895	UGACU
chr1	35419861	+	100	GAACU
chr1	35419898	+	78.8059	AGACA
chr1	35419912	+	54.9433	UGACU
chr1	35421125	+	74.8538	AGACU
chr1	35421231	+	33.4028	UGACA
chr1	35451724	-	71.0578	UGACU
chr1	35507003	-	66.8471	GGACU
chr1	35603304	-	19.9682	UGACC
chr1	35609338	-	17.6446	GGACU
chr1	35714390	-	59.0437	GGACU
chr1	35714910	-	43.1749	AGACU
chr1	35715411	-	45.44	AGACC
chr1	35735288	-	98.0159	GGACU
chr1	35736335	-	100	GGACA
chr1	35753868	-	100	AGACA
chr1	35834162	+	100	AGACA
chr1	35853888	+	86.7918	GGACU
chr1	35854294	+	44.662	UGACA
chr1	35856069	+	92.2635	AGACC
chr1	35918362	+	100	GGACA
chr1	35919866	+	47.6811	GGACC
chr1	35920620	+	44.7296	UGACA
chr1	35921312	+	23.6084	AGACA
chr1	35923344	+	16.6387	UGACU
chr1	35923674	+	30.9007	GGACU
chr1	35925258	+	28.4908	UGACU
chr1	35945732	+	91.8323	AGACC
chr1	35967005	+	31.2815	AGACC
chr1	35979579	+	88.1249	AGACU
chr1	36068746	+	52.0996	UGACU
chr1	36093502	+	34.1083	UGACU
chr1	36136700	-	35.8451	UGACU
chr1	36137116	-	50.2101	UGACU
chr1	36178433	+	44.1855	UGACC
chr1	36180410	+	48.6076	AGACU
chr1	36286843	+	73.2654	AGACA
chr1	36289208	+	46.6614	AAACU
chr1	36289269	+	19.2471	UGACU
chr1	36289326	+	100	GGACA
chr1	36289640	+	28.1696	AGACC
chr1	36292624	+	41.2865	UGACA
chr1	36303923	+	14.3647	UGACA
chr1	36304189	+	93.893	GGACA
chr1	36322218	-	75.6824	GGACU
chr1	36322368	-	46.0814	GGACC
chr1	36340000	-	21.0029	UGACU
chr1	36340549	-	24.4669	GGACU
chr1	36340990	-	28.3205	AGACC
chr1	36343923	-	13.1032	UGACC
chr1	36466166	-	26.5221	GGACC
chr1	36466556	-	13.3242	UGACU
chr1	36466692	-	24.0083	AGACC
chr1	36467834	-	49.6567	UGACC
chr1	36468099	-	19.2093	GGACC
chr1	36469829	-	20.5656	UGACC
chr1	36473603	-	54.0357	AGACC
chr1	36475400	-	13.8187	GGACC
chr1	36475546	-	17.2105	AGACU
chr1	37494106	-	24.7472	GGACU
chr1	37495679	-	100	AGACA
chr1	37509295	-	29.8627	GGACC
chr1	37537344	-	43.5811	GGACC
chr1	37537575	-	35.6988	UGACU
chr1	37537691	-	100	UGACU
chr1	37686375	-	100	AGACA
chr1	37692770	+	58.5989	AGACU
chr1	37708389	+	75.7206	GGACU
chr1	37708948	+	28.2869	UGACA
chr1	37803898	-	61.1796	AGACC
chr1	37809128	+	42.2395	GGACU
chr1	37861556	-	49.671	AGACA
chr1	37868596	-	30.8752	GGACU
chr1	37889628	-	70.4143	GGACU
chr1	37957562	-	23.6691	AGACU
chr1	37957968	-	14.4351	AGACC
chr1	37958195	-	37.7231	GGACU
chr1	37958201	-	38.9525	AGACA
chr1	37958221	-	87.9364	AGACA
chr1	37969052	-	59.1739	UGACU
chr1	37976933	-	100	AGACA
chr1	37981777	-	17.7399	UGACC
chr1	37990135	-	55.2217	GGACU
chr1	37997175	-	58.05	GGACU
chr1	37998065	-	100	GAACA
chr1	38863686	-	51.4685	AGACU
chr1	38864359	-	79.9968	AGACA
chr1	38864649	-	44.5966	AGACA
chr1	39004207	+	90.862	AGACC
chr1	39004607	+	14.708	GGACU
chr1	39005535	+	14.2758	GGACC
chr1	39028738	+	40.8936	GGACA
chr1	39215350	+	100	AGACA
chr1	39250063	+	55.3012	UAACC
chr1	39283189	+	19.4948	AGACC
chr1	39295052	+	40.1238	UGACA
chr1	39295142	+	73.2999	AGACA
chr1	39315574	+	18.7754	UGACA
chr1	39322609	+	32.6334	GGACU
chr1	39322629	+	36.9358	UGACA
chr1	39327342	+	92.1479	AGACA
chr1	39327452	+	32.3424	UGACC
chr1	39331288	+	12.2119	UGACC
chr1	39331294	+	85.5028	AGACA
chr1	39332386	+	79.0656	AGACU
chr1	39332694	+	55.2153	GGACU
chr1	39333366	+	62.6098	AGACC
chr1	39333761	+	58.91	GGACU
chr1	39333992	+	40.6852	GGACU
chr1	39334083	+	11.1802	UGACU
chr1	39334133	+	28.7406	AGACU
chr1	39334157	+	98.1198	AGACA
chr1	39334294	+	24.4754	AGACC
chr1	39334615	+	56.8651	AGACU
chr1	39334809	+	22.6888	UGACU
chr1	39334835	+	66.3651	AGACU
chr1	39334986	+	48.4848	AGACU
chr1	39336358	+	100	GGACA
chr1	39340665	+	26.7642	UGACA
chr1	39350869	+	26.0494	AGACC
chr1	39353093	+	42.9126	GGACA
chr1	39358764	+	17.9578	UGACA
chr1	39361435	+	67.9493	AGACA
chr1	39368257	+	92.1473	GGACA
chr1	39368281	+	25.0489	AGACU
chr1	39368301	+	73.2827	AGACA
chr1	39379409	+	100	AGACA
chr1	39385587	+	41.3862	UGACU
chr1	39385666	+	84.5177	GGACU
chr1	39385890	+	44.959	AGACA
chr1	39387203	+	39.0931	AGACU
chr1	39388042	+	36.5646	AGACU
chr1	39388294	+	95.8588	AGACA
chr1	39388537	+	63.5538	GGACU
chr1	39411418	+	100	GGACU
chr1	39429871	+	63.6849	AGACU
chr1	39439408	+	32.3898	UGACC
chr1	39439421	+	83.3625	AGACA
chr1	39441315	+	89.8128	GGACA
chr1	39452056	+	100	AGACA
chr1	39485774	+	83.6068	GGACU
chr1	39486525	+	42.6807	AGACA
chr1	39486707	+	56.8512	AGACA
chr1	39486934	+	100	GAACU
chr1	39561073	-	35.2281	AGACU
chr1	39561697	-	80.7735	AGACA
chr1	39562125	-	39.1424	AGACA
chr1	39563853	-	12.3019	UGACA
chr1	39563892	-	14.4213	GGACU
chr1	39568712	-	48.0299	GGACU
chr1	39569684	-	12.6096	AGACC
chr1	39572460	-	26.8866	GGACA
chr1	39573107	-	65.2368	UGACU
chr1	39576211	-	23.2354	GGACC
chr1	39747235	+	36.0741	UGACU
chr1	39747830	+	20.8184	UGACU
chr1	39747954	+	82.3269	AGACA
chr1	39752982	+	26.3349	AGACU
chr1	39753527	+	24.4478	GGACU
chr1	39753646	+	25.8747	GGACU
chr1	39841328	-	21.9127	UGACU
chr1	40059444	+	32.4628	AGACA
chr1	40066232	+	27.6425	AGACU
chr1	40069711	+	25.0989	UGACA
chr1	40071480	+	19.5595	AGACC
chr1	40072406	+	13.5104	GGACU
chr1	40072503	+	46.2777	GGACA
chr1	40073275	-	19.7942	UGACU
chr1	40074158	-	56.3938	GGACA
chr1	40080461	-	10.9034	UGACC
chr1	40097156	-	6.815	GGACC
chr1	40236732	+	100	AGACU
chr1	40237556	+	79.2114	GGACU
chr1	40262810	+	52.5833	UGACA
chr1	40267824	+	20.931	AGACU
chr1	40268470	+	16.1616	UGACU
chr1	40270081	+	8.2411	UGACU
chr1	40290955	+	21.9316	GGACU
chr1	40292530	+	100	AGACU
chr1	40292587	+	68.9839	UGACU
chr1	40292636	+	100	AGACU
chr1	40292687	+	71.8976	UGACU
chr1	40408735	+	44.0529	AGACC
chr1	40415307	+	34.7601	AGACC
chr1	40422756	+	27.4113	AGACU
chr1	40515819	+	54.0799	GGACC
chr1	40769365	+	100	AGACA
chr1	40770949	+	100	GGACA
chr1	40771236	+	32.5497	UGACU
chr1	40771413	+	93.1835	AGACA
chr1	40771487	+	33.3022	GGACU
chr1	40996065	+	22.9761	UGACA
chr1	40997456	+	13.6416	AGACU
chr1	41011408	+	65.0878	UGACA
chr1	41011729	+	41.1448	AGACU
chr1	41012009	+	27.6593	AGACC
chr1	41046464	-	74.7671	AGACU
chr1	41221982	-	79.1595	AGACU
chr1	41227783	-	60.0004	AGACU
chr1	42177045	-	54.9867	AGACU
chr1	42177219	-	46.748	AGACC
chr1	42179747	-	76.9922	UGACA
chr1	42187441	-	62.387	AGACC
chr1	42459690	+	50.0236	AGACU
chr1	42500090	-	31.7926	UGACU
chr1	42664928	+	47.6516	AGACA
chr1	42666563	+	15.9947	GGACU
chr1	42672668	+	100	AGACA
chr1	42676628	+	7.8601	GGACU
chr1	42690861	+	100	AGACA
chr1	42693495	+	20.8608	UGACA
chr1	42700661	+	57.162	AGACC
chr1	42700799	+	67.2935	AGACA
chr1	42702050	+	28.0546	AGACC
chr1	42746519	-	61.7185	AGACA
chr1	42746529	-	100	GGACA
chr1	42926472	-	43.6432	AGACC
chr1	42926639	-	100	GGACA
chr1	42926826	-	100	AGACA
chr1	42926848	-	69.8111	AGACU
chr1	42927157	-	35.2064	AGACU
chr1	43172060	-	44.5966	AGACA
chr1	43307519	+	22.7577	AGACC
chr1	43360059	+	27.7958	AGACC
chr1	43360538	+	23.7421	UGACC
chr1	43363540	-	37.7267	GGACC
chr1	43363804	-	53.1705	GGACU
chr1	43363875	-	95.8947	GGACU
chr1	43364611	-	36.505	UGACC
chr1	43384901	-	42.2069	UGACU
chr1	43431038	+	43.2693	UGACU
chr1	43704974	+	74.2838	AGACA
chr1	43930774	+	71.2613	UGACA
chr1	43950045	+	65.4903	GGACU
chr1	43970693	+	23.0136	UGACA
chr1	43976103	+	12.3051	AGACU
chr1	43977981	+	8.6999	AGACC
chr1	43981169	+	52.4076	AGACU
chr1	43984944	+	27.791	UGACU
chr1	43985388	+	42.7342	UGACA
chr1	43990411	+	100	GGACA
chr1	43990458	+	100	GGACA
chr1	44218402	+	41.1891	UGACC
chr1	44247992	-	36.8813	AGACA
chr1	44339281	-	50.4859	AGACU
chr1	44352956	-	53.3396	AGACU
chr1	44412102	+	62.5282	GGACU
chr1	44412588	+	100	UGACU
chr1	44412596	+	100	GGACA
chr1	44416693	+	71.8445	GGACC
chr1	44636116	+	39.1059	GGACA
chr1	44644737	+	100	GGACA
chr1	44650834	+	20.9508	UGACA
chr1	44651130	+	54.5822	AGACU
chr1	44723803	+	38.332	AGACC
chr1	44723885	+	19.7281	UGACA
chr1	44725167	+	91.4402	AGACA
chr1	44757581	+	100	AGACA
chr1	44757641	+	34.7584	AGACA
chr1	44760429	+	39.8617	UGACC
chr1	44760652	+	27.4093	UGACA
chr1	44766896	+	89.7094	GAACA
chr1	44767149	+	100	AGACA
chr1	44767209	+	13.007	UGACA
chr1	44767358	+	57.1299	GGACA
chr1	44767641	+	20.5154	AGACC
chr1	44777685	+	18.0358	AGACC
chr1	44778426	+	17.4552	UGACA
chr1	44981116	-	79.988	AGACC
chr1	45003168	-	54.2088	GGACU
chr1	45012972	+	25.0995	AGACU
chr1	45013632	+	12.3803	GGACC
chr1	45013667	+	46.5049	GGACC
chr1	45013921	+	17.2077	UGACA
chr1	45013986	+	11.1435	AGACC
chr1	45015431	+	8.6768	GGACC
chr1	45327568	+	63.6848	GGACC
chr1	45327758	+	100	UGACA
chr1	45327873	+	41.8402	GGACC
chr1	45331793	-	77.0845	AGACC
chr1	45342475	+	58.5989	AGACU
chr1	45343897	+	46.8765	UGACU
chr1	45518946	-	7.4777	UGACU
chr1	45551067	+	22.8021	AGACU
chr1	45568137	+	20.3957	UGACA
chr1	45568625	+	61.5028	GAACC
chr1	45569958	+	15.851	AGACC
chr1	45609275	+	51.1506	AGACU
chr1	45610548	+	22.4343	UGACU
chr1	45616674	+	3.9532	UGACU
chr1	45618748	+	100	GGACA
chr1	45628228	-	21.8078	UGACC
chr1	45633508	-	37.7999	AGACU
chr1	45640400	-	72.442	AAACC
chr1	45642445	-	100	GGACA
chr1	45642455	-	26.9981	AGACC
chr1	45654787	-	35.6337	GGACU
chr1	45660488	-	62.5774	GAACA
chr1	45660684	-	14.622	UGACU
chr1	45660712	-	49.7116	GGACU
chr1	45660942	-	82.9138	AGACA
chr1	45661038	-	93.9512	GGACC
chr1	45691050	+	53.3468	AGACU
chr1	45693473	+	18.925	GGACU
chr1	45693704	+	25.9303	AGACU
chr1	46247960	+	19.9919	AGACU
chr1	46248360	+	18.2425	UGACC
chr1	46261323	+	65.693	AGACC
chr1	46280201	-	29.7059	UGACU
chr1	46280254	-	20.3807	UGACA
chr1	46280268	-	79.2173	AGACU
chr1	46285613	-	78.1513	UGACU
chr1	46286493	-	13.6971	UGACA
chr1	46316593	+	18.1223	GGACU
chr1	46353024	+	48.9834	UGACC
chr1	46361715	+	31.4427	UGACU
chr1	46361740	+	100	GGACA
chr1	46593226	-	100	AGACC
chr1	46594198	-	100	AGACA
chr1	46632856	-	65.0214	AGACU
chr1	46635502	-	100	AGACA
chr1	46635521	-	60.7692	AGACA
chr1	46645209	-	100	GGACA
chr1	46676076	-	20.8806	GGACU
chr1	46676300	-	16.1361	UGACU
chr1	46676973	-	40.5813	AGACU
chr1	46677489	-	44.4036	UGACC
chr1	46677804	-	35.794	AGACA
chr1	46678434	-	69.7073	GGACU
chr1	46678568	-	34.0098	GGACC
chr1	46689618	-	57.5716	UGACA
chr1	46718852	-	100	AGACA
chr1	47219037	-	49.973	AGACU
chr1	47219567	-	72.793	UGACC
chr1	47219587	-	100	GAACU
chr1	47219611	-	73.9752	GGACU
chr1	47219811	-	100	GGACA
chr1	47269779	-	100	GGACA
chr1	47282378	-	40.0497	AGACC
chr1	47301728	-	50.798	UGACA
chr1	47302318	-	31.1091	AGACC
chr1	47372967	+	67.3107	AGACA
chr1	47376923	+	47.013	AGACA
chr1	47377266	+	14.7531	UGACC
chr1	47377333	+	10.5166	UGACA
chr1	47377621	+	19.5367	AGACU
chr1	47378729	+	25.0863	AGACC
chr1	50788189	-	17.9783	AGACC
chr1	50845038	-	100	UGACA
chr1	50960077	-	60.2525	AGACC
chr1	50960094	-	28.687	AGACC
chr1	50973963	+	71.5864	AGACC
chr1	50974025	+	100	AGACU
chr1	50974572	+	56.251	AGACU
chr1	51271228	+	60.6171	GGACU
chr1	51272287	+	23.5619	UGACC
chr1	51355442	-	43.8973	AGACU
chr1	51355508	-	17.964	AGACC
chr1	51362695	-	52.8121	UGACU
chr1	51363885	-	37.0527	AGACC
chr1	51402506	-	24.1603	AGACU
chr1	51445025	-	11.4656	GGACU
chr1	51461110	-	23.2837	UGACA
chr1	51761950	+	14.8481	AGACU
chr1	51776888	+	36.9836	AGACU
chr1	51776906	+	14.3699	GGACC
chr1	51784282	+	29.9904	AGACU
chr1	51787922	+	71.5355	GGACU
chr1	51800596	-	48.8323	AGACC
chr1	51800661	-	16.1616	UGACU
chr1	51806817	-	78.8577	AGACA
chr1	51812098	-	54.7972	AGACA
chr1	51819829	-	24.9189	UGACA
chr1	51827822	-	25.5342	UGACC
chr1	51836163	-	17.8727	UGACC
chr1	51837576	-	56.9879	AGACU
chr1	51838579	-	40.8259	AGACC
chr1	51840470	-	68.5822	AGACC
chr1	51877771	-	76.8407	UGACU
chr1	51878409	-	100	GGACA
chr1	51878425	-	31.8493	UGACC
chr1	52020303	-	11.7586	GGACU
chr1	52020730	-	27.6063	AGACU
chr1	52032242	-	100	UGACU
chr1	52033526	-	37.2198	GGACU
chr1	52055019	-	41.7559	GGACA
chr1	52086786	+	31.3721	GGACU
chr1	52086829	+	84.3636	AGACA
chr1	52087184	+	85.7617	AGACA
chr1	52087803	+	51.3745	AGACU
chr1	52088015	+	33.7991	GGACU
chr1	52088117	+	96.8374	GGACA
chr1	52088359	+	32.1938	GGACU
chr1	52088726	+	100	GGACA
chr1	52373159	-	95.5444	AGACU
chr1	52384684	-	13.5405	AGACU
chr1	52388500	-	100	GAACC
chr1	52416885	+	27.5918	UGACC
chr1	52416900	+	32.7532	UGACU
chr1	52416981	+	60.2387	UGACC
chr1	52417006	+	49.6637	GGACA
chr1	52435380	-	100	AGACA
chr1	52525632	-	100	AGACA
chr1	52822355	+	50.262	AGACU
chr1	52823494	+	100	AGACA
chr1	52826358	+	38.5336	UGACA
chr1	53210167	+	100	AGACA
chr1	53210225	+	62.6799	UGACA
chr1	53210244	+	99.9223	AGACU
chr1	53213471	+	63.9926	UGACA
chr1	53214260	-	100	GAACU
chr1	53214524	-	72.5738	GGACU
chr1	53246092	-	68.5362	AGACA
chr1	53262147	-	47.6272	UGACU
chr1	53262177	-	25.5763	AGACU
chr1	53262478	-	100	AGACA
chr1	53262538	-	43.9171	GGACC
chr1	53264266	-	41.3146	AGACC
chr1	53264280	-	29.3369	UGACU
chr1	53281784	-	100	AGACA
chr1	53315447	-	43.2143	UGACA
chr1	53765875	-	26.1141	AGACC
chr1	53766393	-	24.3874	UGACU
chr1	53766533	-	32.9018	AGACU
chr1	53766819	-	21.5749	GGACU
chr1	53767879	-	89.1296	GGACU
chr1	53767918	-	100	GGACA
chr1	53796742	-	100	AGACA
chr1	53796793	-	62.0177	UGACU
chr1	53797127	-	100	AGACA
chr1	53825878	-	16.257	UGACU
chr1	53860125	-	27.9874	GGACC
chr1	53928435	-	43.0467	AGACC
chr1	53967920	+	87.2059	GGACU
chr1	54032286	-	6.1735	UGACU
chr1	54043417	-	18.3389	GGACU
chr1	54053122	-	3.953	UGACC
chr1	54098394	+	100	AGACA
chr1	54200405	+	32.5569	GGACU
chr1	54200494	+	12.8307	GGACC
chr1	54200545	+	37.4696	AGACC
chr1	54210126	+	22.9461	UGACA
chr1	54216244	+	26.1486	GGACU
chr1	54216280	+	47.6094	GGACU
chr1	54225922	-	91.3464	GGACU
chr1	54226844	-	16.2384	GGACC
chr1	54254014	-	85.2424	AGACU
chr1	54601373	+	78.4443	UGACC
chr1	54741723	+	100	AAACU
chr1	54741752	+	36.5382	GGACU
chr1	54742139	+	100	GGACU
chr1	54742149	+	100	AGACU
chr1	54742156	+	100	GGACA
chr1	54850168	-	29.3554	AGACC
chr1	54850351	-	35.1266	AGACC
chr1	54850697	-	100	GGACA
chr1	54850766	-	100	AGACA
chr1	54850801	-	27.9234	AGACA
chr1	54851290	-	100	GGACA
chr1	54851404	-	7.588	GGACC
chr1	54851695	-	100	GGACA
chr1	54851988	-	23.0705	UGACU
chr1	54852004	-	56.1131	GAACU
chr1	54852122	-	54.844	GAACU
chr1	54852208	-	69.8997	AGACA
chr1	54852212	-	49.8609	AGACA
chr1	54854150	-	19.314	UGACC
chr1	54864271	-	100	GAACA
chr1	54865383	-	70.1759	AGACA
chr1	54871373	-	10.8692	UGACA
chr1	54871600	-	12.2072	AGACC
chr1	54876023	-	53.7908	UGACC
chr1	54883631	-	57.193	GGACA
chr1	54883646	-	28.443	GGACA
chr1	55066933	-	49.6312	UGACU
chr1	55067000	-	27.2884	UGACC
chr1	55067490	-	24.9536	UGACU
chr1	55068517	-	41.3003	AGACC
chr1	55068755	-	100	AGACU
chr1	55068846	-	100	GAACU
chr1	55068925	-	42.1306	UGACU
chr1	55068943	-	100	GGACU
chr1	55075475	-	98.8448	AGACA
chr1	55086482	-	54.8908	UGACC
chr1	55097641	-	14.4884	UGACU
chr1	55098488	-	40.8125	AGACU
chr1	55124482	-	50.8399	AGACU
chr1	55134364	-	18.933	UGACA
chr1	55154437	-	100	AGACA
chr1	55159624	-	24.1017	AGACC
chr1	55177077	-	100	AGACA
chr1	58527321	-	42.3999	AGACC
chr1	58539119	-	73.4366	UGACA
chr1	58542924	-	80.8577	AGACC
chr1	58630494	-	47.6536	AGACC
chr1	58657271	-	26.7986	UGACU
chr1	58657326	-	27.5819	GGACU
chr1	58657621	-	34.5204	UGACA
chr1	58659135	-	100	GGACA
chr1	58659916	-	53.5511	UAACA
chr1	58660089	-	43.6129	UGACU
chr1	58686880	-	23.5983	GGACC
chr1	61455541	+	76.9564	GGACU
chr1	61724959	-	100	GGACA
chr1	62437396	+	10.7232	UGACC
chr1	62439900	+	53.6292	GGACU
chr1	62439933	+	93.6877	AGACU
chr1	62450267	+	24.7663	GGACU
chr1	62450295	+	18.4754	UGACA
chr1	62450470	+	24.9463	UGACC
chr1	62451609	+	16.6126	GGACU
chr1	62819010	+	34.3459	GGACC
chr1	63371035	+	100	GGACA
chr1	63396523	+	98.7455	AAACC
chr1	63412031	+	51.1506	AGACU
chr1	63634895	+	100	UAACU
chr1	64777701	+	73.0477	AGACU
chr1	64777887	+	78.9057	GGACU
chr1	64777906	+	80.8283	AGACU
chr1	64781479	+	65.4538	UGACC
chr1	64814733	+	85.7987	AGACU
chr1	64832482	+	34.4839	AGACU
chr1	64833550	-	28.4482	GGACU
chr1	64834017	-	28.1854	UGACU
chr1	64834380	-	48.119	GGACU
chr1	64838010	-	45.7612	AGACU
chr1	64855553	-	69.5007	UAACA
chr1	64855595	-	29.4488	AGACC
chr1	64866904	-	12.987	UGACU
chr1	64866994	-	42.9437	AGACU
chr1	64867083	-	23.4037	UGACA
chr1	64867093	-	41.5087	AGACC
chr1	64869317	-	100	GGACA
chr1	64883409	-	23.9725	AGACU
chr1	65226304	+	100	GAACU
chr1	65226830	+	29.3053	GGACA
chr1	65413054	+	75.7621	AGACC
chr1	65427056	+	100	UGACA
chr1	65427259	+	70.0351	AGACU
chr1	65432099	+	47.1936	AGACC
chr1	67000883	-	49.7116	GGACU
chr1	67002562	-	60.6369	UGACC
chr1	67004117	-	89.4687	AGACU
chr1	67021577	-	31.2649	UGACA
chr1	67408185	-	51.572	UGACC
chr1	67409089	-	100	AGACA
chr1	67410559	-	54.8663	AGACA
chr1	67410608	-	17.5184	AGACC
chr1	67411376	-	19.5223	AGACU
chr1	67411412	-	26.9568	AGACA
chr1	67412100	-	100	AGACA
chr1	67412788	-	33.5747	GGACA
chr1	67413076	-	100	AGACU
chr1	67413192	-	55.5221	AGACA
chr1	68477952	-	76.9309	GGACU
chr1	70145093	-	53.7803	AGACU
chr1	70151157	-	31.7676	AGACU
chr1	70152449	-	63.9898	UGACU
chr1	70221787	+	20.0206	GGACU
chr1	70222118	+	23.7025	GGACU
chr1	70224604	+	22.4735	UGACA
chr1	70225992	+	24.9641	AGACC
chr1	70228523	+	12.4894	UGACA
chr1	70229820	+	39.781	AGACA
chr1	70230158	+	35.317	UGACU
chr1	70230832	+	60.7519	AGACA
chr1	70239498	+	18.925	GGACU
chr1	70250801	+	30.3103	UGACU
chr1	70251289	+	13.7496	UGACA
chr1	70300879	-	62.4098	UGACA
chr1	71063938	-	14.8973	UGACA
chr1	71064432	-	25.1364	UGACA
chr1	71066854	-	100	GAACA
chr1	71069086	-	53.0022	AGACA
chr1	71072680	-	69.1754	AGACU
chr1	74205599	+	100	AGACA
chr1	74705788	-	100	GGACA
chr1	74766290	+	47.6775	UGACA
chr1	75733602	+	24.5721	AGACU
chr1	75740031	+	37.448	AGACC
chr1	75762721	+	54.416	AGACU
chr1	75763179	+	50.6954	AGACU
chr1	75787169	+	12.7389	UGACU
chr1	75787559	+	19.0281	AAACA
chr1	75787652	+	16.4276	UGACA
chr1	75789129	+	44.317	UGACA
chr1	75792457	+	64.0678	AGACU
chr1	75793036	+	45.3868	AAACU
chr1	75793169	+	29.7186	UGACU
chr1	75794733	+	7.9802	UGACU
chr1	75794809	+	50.9021	AGACC
chr1	76700516	+	54.9847	GGACA
chr1	77632279	-	45.9563	AGACU
chr1	77632714	-	100	AAACU
chr1	77637574	-	32.7469	UGACU
chr1	77676264	-	56.9863	UGACC
chr1	77713248	-	29.0033	AGACC
chr1	77723335	-	49.4103	UGACA
chr1	77730721	-	24.0038	UGACA
chr1	77739298	-	75.9407	AGACA
chr1	77795418	+	75.8038	UGACU
chr1	77810523	-	73.6906	AGACU
chr1	77818051	+	98.0669	GGACU
chr1	77944189	-	19.6193	GGACU
chr1	77944931	-	100	AGACA
chr1	77948010	-	26.9995	AGACU
chr1	77949221	-	38.7972	AGACA
chr1	77950484	-	100	AGACA
chr1	77950775	-	100	AAACA
chr1	77953575	-	32.4797	UGACU
chr1	77960027	-	61.3242	GGACU
chr1	77963632	-	18.1223	GGACU
chr1	77964114	-	47.4524	AGACC
chr1	77964122	-	19.4109	GGACC
chr1	77967325	-	76.8694	AGACU
chr1	78655468	+	50.3554	UGACA
chr1	84078256	+	100	AGACU
chr1	84144457	+	100	AGACA
chr1	84152660	+	55.8464	AGACU
chr1	84196681	+	38.7057	AGACC
chr1	84197774	+	27.9172	GGACA
chr1	84202765	+	15.506	AGACC
chr1	84204448	+	54.9867	AGACU
chr1	84235320	+	24.7539	UGACA
chr1	84235525	+	28.4283	AGACC
chr1	84235898	+	26.371	AGACU
chr1	84235917	+	17.4537	AGACC
chr1	84237017	+	60.3549	AGACA
chr1	84238044	+	17.8378	UGACA
chr1	84501944	-	29.7185	AAACA
chr1	84501951	-	11.077	AGACU
chr1	84647310	-	40.1564	GGACU
chr1	84650515	-	100	GGACA
chr1	85252575	-	100	GGACA
chr1	85258117	-	67.6904	AGACA
chr1	85320545	-	64.8944	UGACC
chr1	85653529	-	53.4118	AGACU
chr1	85653596	-	25.7314	AGACA
chr1	86735104	+	19.9278	UGACU
chr1	86735124	+	21.8427	UGACU
chr1	86742242	+	33.1113	AGACU
chr1	86743244	+	32.1938	GGACU
chr1	86743268	+	27.3648	UGACU
chr1	86862863	-	22.6938	AGACU
chr1	86863589	-	25.1223	AGACC
chr1	87092633	+	84.5949	AGACC
chr1	87104692	+	100	GAACU
chr1	87104709	+	43.333	UGACU
chr1	87105510	+	13.1715	UGACU
chr1	87105586	+	26.4649	AGACU
chr1	87108779	+	66.1198	AGACA
chr1	87328991	+	24.5143	AGACU
chr1	87328997	+	25.6774	AGACU
chr1	87330988	+	12.8345	UGACA
chr1	87335257	+	73.929	AGACU
chr1	87344972	+	59.6638	UGACU
chr1	87344992	+	58.6361	GGACU
chr1	87345018	+	22.8094	AGACU
chr1	88805914	+	83.1545	GGACU
chr1	88833457	+	100	AGACA
chr1	88864066	-	79.6551	UGACA
chr1	88936011	-	38.9324	UGACC
chr1	88943384	-	30.6157	UGACU
chr1	88949249	-	15.88	UGACA
chr1	88955172	-	32.9235	AGACU
chr1	88962120	-	13.8904	UGACU
chr1	88979922	-	66.0843	GGACC
chr1	88983926	-	32.6751	UGACA
chr1	88988293	-	100	AGACA
chr1	89531958	+	70.2138	UGACC
chr1	89934656	+	100	AGACU
chr1	89934808	+	97.2133	GGACU
chr1	89935500	+	36.611	GGACC
chr1	89935793	+	96.4456	AGACA
chr1	90005145	+	6.9751	UGACU
chr1	90007494	+	22.5043	UGACU
chr1	90021593	+	100	AGACA
chr1	90030484	+	22.2978	AGACC
chr1	90915990	-	100	AGACA
chr1	90916896	-	61.235	GGACU
chr1	90916946	-	32.909	AGACU
chr1	90937984	-	100	AGACU
chr1	90938488	-	97.5063	GGACU
chr1	90938533	-	100	AAACU
chr1	90939488	-	56.9671	GGACU
chr1	90939988	-	100	GGACA
chr1	91014652	-	76.8608	UGACC
chr1	91016837	-	81.0739	AGACU
chr1	91019220	-	62.8324	AGACU
chr1	91501388	+	31.0854	GGACU
chr1	91508308	+	22.6103	GGACC
chr1	91520136	+	33.4403	UGACA
chr1	91520234	+	42.8468	UGACA
chr1	91525395	+	17.4021	UGACU
chr1	92271632	-	100	GGACA
chr1	92289037	-	42.8431	UGACU
chr1	92360346	+	70.5946	AGACC
chr1	92475683	-	100	AGACA
chr1	92480426	-	40.3588	AGACC
chr1	92485437	-	65.4631	AGACC
chr1	92832241	+	17.224	UGACU
chr1	92833353	+	100	AGACA
chr1	92837629	+	18.1197	AGACA
chr1	92838479	+	46.8521	AGACU
chr1	92839928	+	27.8953	AGACU
chr1	93079448	+	19.2817	GGACU
chr1	93129600	+	100	AGACA
chr1	93137035	+	100	GGACU
chr1	93142338	+	100	AGACU
chr1	93151289	-	100	AGACA
chr1	93154029	-	55.4262	UGACA
chr1	93346115	+	38.6432	GGACA
chr1	93346375	+	11.5334	GGACC
chr1	93346594	+	65.4592	GGACC
chr1	93346718	+	59.6175	AGACU
chr1	93346767	+	57.4156	GAACU
chr1	93360498	+	100	AGACA
chr1	93360696	+	35.0956	AAACA
chr1	93360742	+	88.206	GGACU
chr1	93361196	+	100	AGACA
chr1	93361347	+	13.5911	AGACU
chr1	93362518	+	21.7154	UGACU
chr1	93364592	+	17.3132	UGACC
chr1	93877784	-	44.7932	AGACC
chr1	94480526	+	68.575	AGACC
chr1	94487547	+	100	GAACA
chr1	94902147	-	44.1502	AGACU
chr1	96448378	+	25.4541	GAACU
chr1	96448419	+	100	AGACU
chr1	96678908	-	4.7045	GGACC
chr1	96730812	+	100	GGACA
chr1	96780386	+	58.5989	AGACU
chr1	96780724	+	100	AGACA
chr1	96813463	+	34.5155	UGACU
chr1	97450214	-	52.8908	UGACA
chr1	97450222	-	98.8354	GGACA
chr1	97515871	-	100	GGACA
chr1	97593321	-	31.9622	AGACA
chr1	97920891	-	68.6762	GGACA
chr1	97920900	-	25.7409	GGACU
chr1	99864426	+	77.6953	GGACU
chr1	99921562	+	65.0082	UGACC
chr1	100068583	+	96.1177	AGACA
chr1	100082561	+	7.4586	UGACU
chr1	100082595	+	8.7037	GGACC
chr1	100082794	+	39.5022	AAACA
chr1	100132762	-	81.2546	AGACU
chr1	100148744	+	45.3681	AGACC
chr1	100213762	+	57.6551	GGACU
chr1	100275693	+	49.3569	AGACC
chr1	100912147	+	18.0918	AGACU
chr1	100938457	+	89.4687	AGACU
chr1	100975757	+	10.6284	UGACC
chr1	100975895	+	97.56	AGACU
chr1	100976738	+	43.6735	UGACC
chr1	100990535	-	84.7534	GGACU
chr1	101001534	-	37.2252	AGACC
chr1	101025403	-	61.2311	GGACA
chr1	103526204	+	38.3856	GGACU
chr1	103537349	+	41.5566	AGACU
chr1	107057991	+	67.2535	UGACU
chr1	107571812	-	54.7567	GGACU
chr1	107573152	-	50.678	UGACA
chr1	107755512	-	43.1822	GGACU
chr1	107856145	-	57.6595	UGACC
chr1	107869104	-	100	AGACA
chr1	107925663	-	81.8679	UGACA
chr1	107944292	-	71.6363	UGACA
chr1	107947667	-	62.3008	AGACC
chr1	107960978	-	66.6109	UGACU
chr1	107962054	-	82.0781	AGACU
chr1	108136761	-	59.2221	GGACU
chr1	108628216	+	100	GGACA
chr1	108635557	+	100	AGACA
chr1	108637904	+	30.5457	UGACU
chr1	108638099	+	40.4542	AGACA
chr1	108638215	+	51.4384	GGACC
chr1	108648405	-	36.3767	AGACU
chr1	108697376	+	22.5854	AGACU
chr1	108697954	+	18.4281	GGACU
chr1	108697958	+	26.1716	UGACA
chr1	108697968	+	29.1015	UGACU
chr1	108698037	+	100	AGACA
chr1	108700446	+	31.8976	AGACU
chr1	108772714	+	52.627	AGACC
chr1	108898674	+	14.0704	UGACC
chr1	108918764	+	62.4385	UGACC
chr1	108924081	+	53.5253	UGACC
chr1	108929933	+	47.8333	AGACC
chr1	108937296	-	51.089	AGACC
chr1	108992666	+	8.9524	GGACC
chr1	109064302	-	21.8931	UGACC
chr1	109095843	+	63.1936	AGACU
chr1	109095956	+	100	AGACA
chr1	109237889	+	72.4686	GAACA
chr1	109279791	-	100	GGACA
chr1	109322941	-	49.1	GGACU
chr1	109401983	-	67.9191	GGACA
chr1	109403419	-	34.9353	UGACU
chr1	109406082	-	100	AAACC
chr1	109411885	-	4.1197	GGACC
chr1	109412160	-	75.6818	AGACA
chr1	109413100	-	27.9314	AGACU
chr1	109582534	+	100	AAACA
chr1	109582553	+	44.1391	AGACC
chr1	109586280	+	32.8027	UGACA
chr1	109586317	+	30.7683	UGACC
chr1	109592373	+	27.0949	AGACA
chr1	109592786	+	28.6633	UGACC
chr1	109596541	+	100	AGACA
chr1	109620231	+	26.5733	AGACU
chr1	109631423	+	15.4936	UGACU
chr1	109631971	+	36.1433	GGACU
chr1	109671564	+	33.0793	GGACU
chr1	110022323	+	25.1139	AGACU
chr1	110039174	+	44.5495	UGACA
chr1	110044848	+	100	AGACA
chr1	110054074	+	35.5189	UGACC
chr1	110339916	+	57.0095	AGACU
chr1	110340067	+	100	GAACU
chr1	110340190	+	100	AGACA
chr1	110340316	+	96.4835	AGACU
chr1	110340382	+	19.5451	AGACC
chr1	110340400	+	73.0477	AGACU
chr1	110340642	+	27.1223	AGACU
chr1	110340794	+	18.5842	GGACC
chr1	110340859	+	100	AGACU
chr1	110340927	+	20.688	GGACC
chr1	110340979	+	37.2726	AGACU
chr1	110341035	+	45.0379	UGACU
chr1	110341067	+	100	GGACA
chr1	110341153	+	35.6988	UGACU
chr1	110341282	+	91.8319	GGACA
chr1	110341792	+	45.3978	GAACA
chr1	110342008	+	22.7511	UGACA
chr1	110342041	+	100	AGACA
chr1	110342509	+	60.5448	AGACA
chr1	110343569	+	23.4413	GGACU
chr1	110343583	+	41.8269	UAACA
chr1	110343891	+	41.7966	UGACA
chr1	110344341	+	13.9372	UGACA
chr1	110345268	+	56.6613	AGACA
chr1	110346358	+	100	GGACC
chr1	110346520	+	62.8937	UGACC
chr1	110347341	+	44.5553	UGACC
chr1	110356838	+	100	AGACA
chr1	110360009	+	100	GAACC
chr1	110363299	+	100	AGACA
chr1	110371553	+	59.8808	UAACA
chr1	110401360	-	12.1921	GGACC
chr1	110873225	+	45.2207	GGACU
chr1	110896764	+	38.9324	UGACC
chr1	110897278	+	67.3245	AGACC
chr1	110899167	+	15.9625	UGACA
chr1	110899380	+	29.3042	AGACA
chr1	110899504	+	100	GAACC
chr1	110899596	+	32.6417	AGACU
chr1	110899632	+	26.9725	GGACC
chr1	110899662	+	11.7337	UGACU
chr1	110947606	-	42.2069	UGACU
chr1	111119881	-	100	GGACA
chr1	111138802	-	100	AGACU
chr1	111182916	+	29.7797	UGACA
chr1	111184796	+	45.7778	AGACC
chr1	111441026	-	66.0262	GGACA
chr1	111441217	-	100	AGACA
chr1	111447441	-	80.2902	AGACA
chr1	111456227	+	22.7443	AGACU
chr1	111460926	+	36.8986	AGACA
chr1	111461032	+	15.1309	UGACU
chr1	111461255	+	7.4331	UGACU
chr1	111478343	+	83.1506	UGACA
chr1	111766388	+	46.8224	UGACA
chr1	111767016	+	100	AGACU
chr1	111767036	+	100	GGACA
chr1	111767142	+	100	GGACA
chr1	112630556	+	51.9742	AGACU
chr1	112649622	+	28.764	AAACA
chr1	112654541	+	11.1689	UGACC
chr1	112654619	+	11.0417	UGACA
chr1	112664736	+	66.6417	AGACC
chr1	112670486	+	33.205	AGACA
chr1	112670608	+	58.1974	AGACA
chr1	112670760	+	41.0292	AGACU
chr1	112671272	+	17.0577	UGACA
chr1	112675021	+	26.3205	GGACC
chr1	112689031	+	38.5874	AGACU
chr1	112692901	+	30.0778	GGACC
chr1	112694481	+	30.7589	UGACC
chr1	112695567	+	100	GGACA
chr1	112701414	-	32.0473	GGACU
chr1	112913004	-	100	AGACA
chr1	112913372	-	58.8393	UGACA
chr1	112913788	-	100	AGACA
chr1	112917223	-	5.9253	UGACC
chr1	112917267	-	78.9222	GGACC
chr1	112917428	-	69.7896	AGACC
chr1	112917455	-	39.392	GGACU
chr1	112917578	-	55.3427	GGACU
chr1	112917645	-	89.8049	GGACU
chr1	113114666	+	100	GGACA
chr1	113124004	+	100	AGACU
chr1	113124066	+	95.8947	GGACU
chr1	113127610	+	50.0597	AGACU
chr1	113745158	-	87.841	UGACC
chr1	113762075	-	38.7932	GGACU
chr1	113768313	-	26.9895	GGACU
chr1	113797545	-	100	UGACA
chr1	113837889	-	46.9592	UGACU
chr1	113837912	-	100	GAACU
chr1	113902698	-	48.9688	AGACU
chr1	113904010	-	70.9698	AGACA
chr1	113904349	-	36.5573	AGACU
chr1	113905627	+	26.7347	GGACU
chr1	113911859	+	75.9183	UGACU
chr1	113912306	+	100	AGACU
chr1	113929929	+	100	AGACA
chr1	113940702	+	20.6721	UGACU
chr1	113940989	+	100	GGACA
chr1	113941327	+	69.2846	UGACC
chr1	113941393	+	74.8877	UGACU
chr1	113963507	+	27.5774	AGACU
chr1	113967824	+	19.3552	UGACU
chr1	113967886	+	67.3107	AGACA
chr1	113970015	+	35.0619	AGACU
chr1	113975987	+	28.9451	GGACU
chr1	113976797	+	15.4927	UGACC
chr1	114394028	-	25.3929	GGACC
chr1	114396117	-	43.1473	AGACC
chr1	114396744	-	64.7875	AGACC
chr1	114397257	-	18.1669	GGACU
chr1	114411708	-	100	UGACC
chr1	114424594	-	100	AGACA
chr1	114426805	-	68.5324	AGACU
chr1	114463537	-	100	AGACA
chr1	114464313	-	91.3712	AGACA
chr1	114503269	-	100	UGACC
chr1	114704936	-	17.8293	GGACU
chr1	114705178	-	10.6013	UGACU
chr1	114705824	-	75.7135	AGACU
chr1	114707885	-	29.2133	UGACC
chr1	114717123	-	18.2561	GGACU
chr1	114723919	-	36.5862	AGACU
chr1	114727042	-	10.4168	UGACU
chr1	114727726	-	65.923	AGACC
chr1	114733831	-	24.8972	AGACU
chr1	114733996	-	33.6378	GGACA
chr1	114737966	-	62.1985	GGACA
chr1	114739747	-	14.1473	AGACU
chr1	114749655	-	100	GGACA
chr1	114750915	-	64.6024	AGACU
chr1	114756038	-	100	AGACA
chr1	114774048	-	33.8554	AGACU
chr1	115663816	+	100	GGACU
chr1	115663955	+	26.1256	GGACC
chr1	115664094	+	24.0083	GGACC
chr1	116026970	+	30.0778	GGACC
chr1	116384832	+	24.8828	AGACU
chr1	116390799	+	31.941	AGACU
chr1	116390875	+	39.3884	AAACC
chr1	116398682	+	47.7724	AGACA
chr1	116398736	+	28.4145	UGACA
chr1	116399046	+	13.1345	GGACU
chr1	116399496	+	46.8231	AGACA
chr1	116400987	+	46.4434	AGACA
chr1	116404715	+	77.0644	AGACU
chr1	117060530	+	22.4692	AGACA
chr1	117062419	+	11.9561	GGACU
chr1	117075565	+	28.2428	GGACC
chr1	117075702	+	11.7846	UGACU
chr1	117075714	+	83.6896	GGACU
chr1	117084027	+	38.1862	UGACU
chr1	117086141	+	39.7322	UGACU
chr1	117090180	+	61.8839	AGACC
chr1	117090189	+	40.6852	GGACU
chr1	117096168	+	24.9628	GGACC
chr1	117098862	+	69.2182	UGACC
chr1	117099575	+	48.3001	UGACA
chr1	117116253	+	95.0535	GGACC
chr1	117368279	+	99.879	AGACU
chr1	117368359	+	100	AGACU
chr1	117623137	+	33.0855	AGACC
chr1	117623143	+	53.9925	GGACC
chr1	117623413	+	90.3336	GGACU
chr1	117623455	+	70.7588	UGACU
chr1	117623860	+	100	GAACC
chr1	117624237	+	99.5837	GGACC
chr1	117624955	+	34.7007	AGACU
chr1	117778125	-	49.5003	UGACA
chr1	117929461	-	33.0688	GGACC
chr1	117934664	+	33.2775	AGACU
chr1	117946158	+	64.4283	AGACA
chr1	117959442	+	45.5978	UGACU
chr1	117959449	+	100	GAACU
chr1	117959641	+	84.1546	GGACU
chr1	117959863	+	35.2416	AGACA
chr1	117959934	+	47.361	GGACU
chr1	119721171	+	12.5485	GGACU
chr1	119721209	+	27.6203	UGACC
chr1	119734634	+	22.7299	AGACU
chr1	119742982	+	6.9024	GGACC
chr1	119743005	+	24.9574	GGACU
chr1	119743011	+	22.8512	AGACC
chr1	119743018	+	19.8165	UGACC
chr1	119744014	+	9.8188	UGACU
chr1	119912191	-	56.607	UGACC
chr1	119912624	-	13.7059	UGACU
chr1	119912704	-	50.5858	AGACA
chr1	119912929	-	18.753	GGACU
chr1	119913074	-	18.5909	GGACC
chr1	119913632	-	12.459	UGACU
chr1	119913690	-	50.1753	AGACU
chr1	119913707	-	29.7014	AGACU
chr1	119914077	-	18.4604	UGACA
chr1	119914109	-	25.1358	GGACU
chr1	119914780	-	34.3576	AGACC
chr1	119914860	-	100	GGACA
chr1	119914884	-	25.9988	UGACC
chr1	119914981	-	40.8763	GGACU
chr1	119914998	-	100	AGACA
chr1	119915476	-	50.798	UGACA
chr1	119916283	-	94.236	UAACU
chr1	119916493	-	32.5306	UGACU
chr1	119916552	-	23.0286	UGACA
chr1	119916603	-	23.0093	AGACC
chr1	119922454	-	55.1452	GGACU
chr1	119929008	-	10.385	UGACU
chr1	119949112	-	78.1155	AGACA
chr1	119955214	-	26.0516	UGACA
chr1	119967582	-	100	GAACA
chr1	119968169	-	44.9171	UGACA
chr1	120156574	-	19.8181	UGACA
chr1	120341813	-	100	GGACU
chr1	120466148	+	100	GGACA
chr1	120850898	-	15.6823	UGACC
chr1	121118592	-	30.7345	AGACU
chr1	145233761	+	35.3681	UGACA
chr1	145745924	-	42.6258	AGACU
chr1	145746479	-	79.4798	AAACA
chr1	145750428	-	67.4732	UGACA
chr1	145771804	-	26.455	UGACU
chr1	145777577	-	46.4991	UGACC
chr1	145826874	+	66.068	AGACA
chr1	145839926	+	62.3674	GGACC
chr1	145842414	+	100	AGACA
chr1	145848597	-	37.2024	GGACC
chr1	145848838	-	81.6504	UGACA
chr1	145849249	-	100	GGACA
chr1	145849450	-	61.9676	GGACU
chr1	145912273	-	100	GGACA
chr1	145925814	-	20.6321	GGACU
chr1	145926080	-	6.3516	UGACU
chr1	145926561	-	93.3561	AGACA
chr1	145935247	-	37.5659	UGACA
chr1	145935908	-	29.3719	GGACU
chr1	145978422	+	40.979	UGACA
chr1	145978494	+	100	UAACU
chr1	145978732	+	33.8729	UGACU
chr1	145992853	-	30.9465	UGACU
chr1	145992960	-	72.6441	AGACA
chr1	145993295	-	100	GGACA
chr1	145993461	-	18.6178	GGACC
chr1	145994095	-	34.5804	UGACA
chr1	145995451	-	21.6078	AGACC
chr1	145996071	-	48.8316	AGACU
chr1	146146474	-	46.831	UGACC
chr1	146150269	-	100	AGACA
chr1	146321409	-	9.3544	UGACU
chr1	146987656	+	78.6451	GGACA
chr1	146987887	+	56.8259	AAACC
chr1	147244774	+	100	AGACA
chr1	147252727	+	22.3337	AGACC
chr1	147270683	+	48.7202	UGACA
chr1	147270724	+	54.4026	UGACU
chr1	147270988	+	18.0629	AGACU
chr1	147286411	+	29.3698	AGACC
chr1	147993333	+	100	AGACU
chr1	148522909	+	59.9902	GGACA
chr1	148597422	-	55.1752	UGACC
chr1	148675861	-	23.5286	UGACU
chr1	148752029	+	32.4359	GGACU
chr1	149469719	+	40.9047	UGACC
chr1	149470904	+	52.9278	AGACU
chr1	149474228	+	100	UGACC
chr1	149554981	+	100	GGACA
chr1	149813311	-	54.4379	GGACA
chr1	149813362	-	64.5836	AGACA
chr1	149813663	-	29.0368	AGACU
chr1	149832925	+	12.1712	AGACC
chr1	149840787	-	28.6954	GGACA
chr1	149852974	+	59.5265	AGACA
chr1	149913342	-	100	GGACA
chr1	149923486	-	6.7411	GGACC
chr1	149923968	-	27.2232	GGACA
chr1	149925882	-	48.0443	GGACA
chr1	149926540	-	77.8355	GGACU
chr1	149926678	-	33.6132	GGACC
chr1	149926759	-	33.4385	GGACC
chr1	150152525	+	100	AAACU
chr1	150157428	+	100	AGACA
chr1	150158928	+	59.5275	GGACA
chr1	150158970	+	41.749	GGACU
chr1	150159557	+	100	GGACA
chr1	150159561	+	100	AGACU
chr1	150218507	-	12.4653	UGACU
chr1	150218761	-	45.4361	AGACU
chr1	150219687	-	32.5926	UGACA
chr1	150219755	-	20.8908	UGACA
chr1	150220016	-	30.754	AGACA
chr1	150231923	-	28.6095	UGACA
chr1	150266026	-	6.4924	GGACC
chr1	150266051	-	65.4374	GGACA
chr1	150266134	-	11.3318	GGACU
chr1	150266258	-	9.4017	GGACU
chr1	150266470	-	3.4124	UGACU
chr1	150267086	-	12.0469	UGACA
chr1	150267382	-	16.9721	AGACU
chr1	150294029	+	74.7155	GAACU
chr1	150294153	+	40.7743	GGACU
chr1	150294439	+	9.0062	GGACC
chr1	150308077	+	100	GGACA
chr1	150332985	+	41.0509	AGACU
chr1	150349742	+	86.4408	UGACU
chr1	150471641	+	75.4212	GGACU
chr1	150471714	+	100	GAACC
chr1	150471770	+	45.0316	UGACU
chr1	150472364	+	46.8224	UGACA
chr1	150472847	+	12.3636	UGACC
chr1	150472928	+	61.097	GGACC
chr1	150473240	+	57.1045	AGACC
chr1	150473262	+	44.7716	AGACC
chr1	150474147	+	25.9397	UGACU
chr1	150474584	+	57.1757	AGACU
chr1	150506960	+	50.3932	GGACU
chr1	150573691	-	74.5906	AGACC
chr1	150574785	-	4.8375	UGACU
chr1	150575325	-	14.7844	GGACU
chr1	150575593	-	16.8228	GGACU
chr1	150575697	-	20.2566	AGACC
chr1	150575725	-	3.8961	UGACC
chr1	150575885	-	23.1272	AGACU
chr1	150576487	-	27.3607	AGACU
chr1	150576709	-	93.9429	AGACA
chr1	150577078	-	46.881	AGACU
chr1	150577304	-	58.5723	GGACU
chr1	150577351	-	76.5227	UGACU
chr1	150577460	-	14.1749	GGACC
chr1	150578342	-	56.0337	AGACC
chr1	150578384	-	49.1795	UGACU
chr1	150578640	-	46.0078	AGACC
chr1	150578947	-	100	GGACA
chr1	150579316	-	14.4074	AGACU
chr1	150579498	-	75.434	GGACU
chr1	150622183	-	22.3775	GGACU
chr1	150627591	-	91.3271	GGACA
chr1	150647487	-	100	AGACA
chr1	150810214	-	10.9321	UGACU
chr1	150813321	-	45.5228	AGACU
chr1	150829959	-	75.3531	UGACC
chr1	150831897	-	27.0914	GGACU
chr1	150930018	+	24.83	GGACU
chr1	150944926	+	39.5844	AGACU
chr1	150949169	+	34.1914	UGACC
chr1	150950697	+	50.2801	UGACU
chr1	150950786	+	100	GGACA
chr1	150950819	+	73.5461	AGACU
chr1	150950877	+	100	GGACC
chr1	150950919	+	100	GGACA
chr1	150951066	+	49.5039	UGACU
chr1	150959312	+	89.0166	UGACA
chr1	150961052	+	76.5227	UGACU
chr1	150965794	-	7.853	UGACU
chr1	150966152	-	34.999	UGACU
chr1	150966266	-	26.0273	UGACC
chr1	150967096	-	12.4653	UGACU
chr1	150968119	-	6.3781	GGACC
chr1	151034750	+	96.2825	UGACU
chr1	151034826	+	55.2614	UGACU
chr1	151051593	-	33.9989	AGACA
chr1	151052874	-	55.2781	GAACU
chr1	151053118	-	17.7266	UGACU
chr1	151053130	-	81.0333	GGACU
chr1	151053187	-	27.2889	GGACU
chr1	151055841	-	70.712	GAACC
chr1	151158882	+	100	GGACC
chr1	151159020	+	48.9616	AGACU
chr1	151159152	+	44.3182	UGACC
chr1	151159219	+	100	GGACU
chr1	151176746	-	63.4964	GGACU
chr1	151177031	-	15.2093	AGACU
chr1	151198648	+	40.6597	GGACU
chr1	151232286	+	11.791	UGACU
chr1	151234405	+	29.8729	AGACC
chr1	151234476	+	41.8537	AGACC
chr1	151236760	+	100	UGACC
chr1	151248205	+	79.7465	GGACU
chr1	151248247	+	86.7472	GGACU
chr1	151248265	+	81.6526	GGACA
[truncated: 30,230 more rows]

## Sheet: HSPC ribo- d3
Chrom	Position	Strand	m6A fracrion (%)	5-mer
chr1	629885	+	34.479	GGACA
chr1	630012	+	14.5373	UGACA
chr1	630356	+	11.4856	UGACU
chr1	631316	+	4.1313	UGACU
chr1	632043	+	21.5373	UGACU
chr1	632134	+	18.5981	UGACU
chr1	632165	+	33.343	AGACA
chr1	632291	+	18.4455	AGACC
chr1	632556	+	4.195	UGACU
chr1	632616	+	35.4833	AGACA
chr1	633953	+	19.5938	GGACU
chr1	787516	+	100	UGACC
chr1	787553	+	100	UGACU
chr1	958990	-	37.2093	AGACA
chr1	1217543	-	40.9973	GGACU
chr1	1218528	-	77.8393	AGACA
chr1	1218633	-	15.4988	AGACC
chr1	1228862	-	12.3467	GGACC
chr1	1233132	+	100	GGACA
chr1	1233415	+	55.6312	AGACC
chr1	1233654	+	37.9636	UGACU
chr1	1233972	+	100	AGACU
chr1	1311788	-	32.1938	GGACU
chr1	1339436	-	45.7026	UGACC
chr1	1374218	-	36.7421	GGACU
chr1	1374240	-	23.185	AGACU
chr1	1387044	-	22.16	GGACC
chr1	1387075	-	49.5295	GGACC
chr1	1391115	-	15.5574	UGACA
chr1	1391435	-	56.9607	GGACU
chr1	1391557	-	74.8174	GGACA
chr1	1393403	-	40.6534	AGACC
chr1	1402052	-	51.1208	AGACA
chr1	1402080	-	87.8938	GGACU
chr1	1471838	+	76.183	AGACU
chr1	1472000	+	34.6594	AGACC
chr1	1527826	+	50.798	UGACA
chr1	1541741	-	58.8972	GGACU
chr1	1541819	-	36.9331	AGACA
chr1	1541949	-	48.6199	AAACU
chr1	1542004	-	22.2335	UGACA
chr1	1544919	-	33.222	AGACC
chr1	1661898	-	82.0781	AGACU
chr1	1663221	-	70.4062	GGACC
chr1	1699336	-	45.3035	GGACU
chr1	1727805	-	78.6104	AGACU
chr1	1730842	-	25.8238	GGACU
chr1	1752205	-	68.2362	AGACU
chr1	1752665	-	37.1609	UGACA
chr1	1752725	-	48.3334	UGACU
chr1	1756316	-	39.3387	AGACU
chr1	1786085	-	29.4991	AGACU
chr1	1786693	-	8.4843	AGACC
chr1	1787419	-	16.7576	UGACA
chr1	1789182	-	17.2113	UGACU
chr1	1790411	-	21.2883	UGACA
chr1	1790433	-	15.0532	AGACC
chr1	1790548	-	29.7259	GGACA
chr1	1790577	-	10.396	AGACC
chr1	1804545	-	3.128	UGACC
chr1	1839212	-	49.4503	AGACC
chr1	2193859	-	66.8142	AGACC
chr1	2307289	+	63.6848	GGACC
chr1	2307325	+	100	GGACA
chr1	2308291	+	96.2379	AGACU
chr1	2308412	+	100	GGACA
chr1	2308786	+	42.1771	AGACC
chr1	2397135	+	31.8242	AGACA
chr1	2403179	+	87.9053	UAACA
chr1	2403679	+	50.56	UGACU
chr1	2403864	+	83.3641	AGACU
chr1	2559858	+	82.4729	GGACA
chr1	2589587	+	65.2737	UGACC
chr1	3628845	+	100	AGACU
chr1	3780394	-	74.8174	GGACA
chr1	3781102	-	17.364	UGACU
chr1	3785203	-	30.6635	AGACC
chr1	3889692	-	40.0054	AGACA
chr1	3889774	-	100	AAACU
chr1	6026382	+	9.9362	UGACC
chr1	6072794	+	10.0642	GGACU
chr1	6082213	+	23.3249	UGACC
chr1	6095544	+	22.3956	UGACC
chr1	6097326	+	18.7589	GGACC
chr1	6097341	+	48.1845	GAACA
chr1	6098561	+	76.6952	GGACU
chr1	6098598	+	100	GGACA
chr1	6098755	+	100	GGACA
chr1	6098852	+	13.2852	AGACC
chr1	6099285	+	31.8308	UGACU
chr1	6099573	+	58.3244	AGACU
chr1	6099656	+	3.4207	GGACC
chr1	6099700	+	8.0757	UGACU
chr1	6099968	+	26.2075	AGACC
chr1	6100450	+	37.3814	GGACA
chr1	6100962	+	15.1524	UGACA
chr1	6101089	+	68.164	AGACU
chr1	6101125	+	46.5468	AGACC
chr1	6185280	-	33.1843	UAACU
chr1	6186247	-	14.0303	UGACU
chr1	6186512	-	4.6403	UGACU
chr1	6186766	-	2.9862	UGACU
chr1	6222424	-	80.4974	AGACA
chr1	6222704	-	17.682	UGACU
chr1	6222988	-	78.4769	GGACA
chr1	6223503	-	51.6033	UGACU
chr1	6223573	-	100	AGACA
chr1	6223886	-	100	GGACU
chr1	6224373	-	23.1732	UGACC
chr1	6224943	-	24.8563	AGACC
chr1	6231973	-	21.694	UGACC
chr1	6333505	-	100	GGACA
chr1	6522132	-	21.8647	UGACC
chr1	6524124	-	71.6602	AGACA
chr1	6524494	-	36.9258	AGACU
chr1	6532004	-	95.0893	AAACC
chr1	6544841	-	100	UAACC
chr1	6580842	+	100	GGACU
chr1	6602706	-	38.9324	UGACC
chr1	6634996	-	30.7998	UGACA
chr1	6635117	-	100	GAACA
chr1	6652932	-	82.9138	AGACA
chr1	7780661	+	84.6093	AGACC
chr1	7781086	+	63.0801	UGACU
chr1	7985050	+	54.8278	AGACU
chr1	7985063	+	58.2171	GAACU
chr1	8861012	-	4.3607	UGACC
chr1	8861376	-	10.3929	AAACC
chr1	8862397	-	56.3738	AGACU
chr1	8863263	-	11.3016	UGACC
chr1	8865353	-	6.352	UGACC
chr1	8867154	-	13.5341	UGACU
chr1	8869188	-	74.4902	UGACC
chr1	8871417	-	18.3946	UGACU
chr1	8878190	-	55.6369	AGACU
chr1	9037522	-	89.3036	UGACU
chr1	9037586	-	31.9071	UGACU
chr1	9057584	-	38.833	AGACU
chr1	9268741	+	38.833	AGACU
chr1	9573390	+	78.3482	AAACC
chr1	9580176	+	76.1856	GGACU
chr1	9582405	+	44.934	GGACU
chr1	9714582	+	100	UGACA
chr1	9715625	+	82.1198	AGACA
chr1	9716552	+	31.2185	AGACU
chr1	9721188	+	29.7014	AGACU
chr1	9723129	+	57.8966	UGACC
chr1	9724318	+	31.1809	AGACC
chr1	9727392	+	24.4854	AGACU
chr1	9727640	+	23.8276	UGACU
chr1	9728445	+	63.662	GGACU
chr1	9728494	+	100	AAACU
chr1	9729960	-	34.6399	GGACU
chr1	9730355	-	34.8768	GGACC
chr1	9730470	-	78.6104	AGACU
chr1	9730508	-	49.8747	UGACC
chr1	9731802	-	29.4503	UGACC
chr1	9735904	-	78.2536	AGACA
chr1	9749575	-	60.5448	AGACA
chr1	9930164	-	87.5116	GGACU
chr1	10033535	+	31.3727	UGACU
chr1	10129428	+	100	AGACA
chr1	10158392	+	33.4103	UGACA
chr1	10179443	+	57.9167	AGACC
chr1	10180185	+	100	GGACA
chr1	10378992	+	100	GGACA
chr1	10400411	+	11.3	GGACU
chr1	10403129	+	39.8631	GGACA
chr1	10404267	+	58.5351	GAACA
chr1	10408084	+	30.9366	AGACC
chr1	10411479	+	68.0873	GGACA
chr1	10413083	+	84.2255	AGACA
chr1	10417454	+	6.8154	GGACU
chr1	10419509	+	67	AGACA
chr1	10419791	+	33.6378	GGACA
chr1	10419870	+	24.0808	AGACU
chr1	10419948	+	9.6055	GGACU
chr1	10457479	-	66.1845	AGACU
chr1	10459514	-	100	GGACA
chr1	11013749	+	100	UAACC
chr1	11018751	+	31.2185	AGACU
chr1	11020487	+	63.0398	GGACA
chr1	11022655	+	77.5286	AGACA
chr1	11022964	+	49.3676	GGACU
chr1	11023426	+	100	GAACU
chr1	11023640	+	100	GGACA
chr1	11023842	+	18.8804	GGACU
chr1	11023871	+	57.7251	GGACU
chr1	11054706	-	11.7204	GGACU
chr1	11054827	-	9.9136	GGACC
chr1	11058558	-	100	AGACA
chr1	11059341	-	27.4724	AGACC
chr1	11079819	-	100	GAACC
chr1	11087188	-	73.1407	GGACU
chr1	11212461	-	48.9616	AGACU
chr1	11213430	-	38.301	UGACA
chr1	11216181	-	26.3656	AGACC
chr1	11231422	-	38.7753	GGACC
chr1	11256122	-	55.3437	UGACA
chr1	11273848	+	68.2586	UGACU
chr1	11273889	+	100	GGACA
chr1	11671990	+	100	AGACA
chr1	11674736	-	89.317	AGACU
chr1	11748494	+	55.174	GGACA
chr1	11750281	+	63.6848	GGACC
chr1	11750378	+	100	GAACU
chr1	11787105	-	27.3648	UGACU
chr1	11789581	-	87.9321	GGACU
chr1	11794785	-	66.8142	AGACC
chr1	11795111	-	50.8454	GGACU
chr1	11804529	-	18.8114	UGACC
chr1	11919718	-	100	GGACA
chr1	11920310	-	100	GAACU
chr1	11922763	-	67.9461	GGACC
chr1	11925300	-	100	GGACU
chr1	11925580	-	22.4337	AGACU
chr1	11925876	-	49.6606	GGACU
chr1	11974832	+	89.5353	GGACC
chr1	12002009	+	33.4808	AGACC
chr1	12004027	+	42.9533	AGACC
chr1	12004906	+	37.0599	AGACC
chr1	12005795	+	51.866	UGACC
chr1	12005807	+	34.1304	UGACA
chr1	12011803	+	100	GGACA
chr1	12012042	+	42.4114	GGACU
chr1	12013064	+	29.7477	GGACU
chr1	12030105	+	24.6639	UGACA
chr1	12167130	+	32.1938	GGACU
chr1	12207307	+	31.0243	UGACC
chr1	12207526	+	48.9616	AGACU
chr1	12208808	+	48.9616	AGACU
chr1	12209111	+	100	AGACU
chr1	12209157	+	100	AGACA
chr1	12283594	+	73.0477	AGACU
chr1	12291117	+	60.3039	AGACU
chr1	12322562	+	54.0331	AGACU
chr1	13749624	+	100	UGACC
chr1	15215086	+	68.9809	UGACA
chr1	15425990	+	13.2237	GGACU
chr1	15428822	+	38.5064	GGACC
chr1	15428835	+	46.1518	AAACC
chr1	15429336	+	17.6297	GGACC
chr1	15429366	+	9.0936	UGACU
chr1	15430066	+	8.2041	GGACU
chr1	15564329	+	40.2057	AGACU
chr1	15638429	+	29.0443	UGACU
chr1	15659999	+	54.937	UGACU
chr1	15661601	+	36.6757	UGACC
chr1	15661673	+	50.4709	AGACC
chr1	15662196	+	57.176	UGACC
chr1	15668532	+	46.7941	GGACU
chr1	15668665	+	23.8276	UGACU
chr1	15719807	+	70.3502	AGACC
chr1	15727460	+	54.9478	GGACU
chr1	15734077	+	98.1371	AGACA
chr1	15935946	+	100	AGACA
chr1	15940218	+	52.1837	AGACU
chr1	15940315	+	45.3061	AGACU
chr1	16395092	+	63.41	AGACA
chr1	16395229	+	56.6932	GGACU
chr1	16395252	+	26.7667	UGACU
chr1	16395292	+	5.0624	UGACC
chr1	16396120	+	39.3387	AGACU
chr1	16396154	+	44.8661	AAACC
chr1	16396522	+	30.7851	AGACU
chr1	16396639	+	11.6999	UGACC
chr1	16397623	+	28.1192	AGACC
chr1	16397912	+	22.2025	AGACU
chr1	16458890	+	66.3736	UGACC
chr1	16458916	+	40.4574	UGACU
chr1	16459787	+	48.9616	AGACU
chr1	16459960	+	100	UAACU
chr1	16514098	-	36.9258	AGACU
chr1	16685505	-	51.3745	AGACU
chr1	16996086	-	27.3648	UGACU
chr1	17022711	-	31.36	UGACU
chr1	17024004	-	45.9428	AGACA
chr1	17044870	-	52.191	AGACA
chr1	17407204	-	10.2298	GGACU
chr1	17407427	-	31.726	UAACC
chr1	17407518	-	31.2185	AGACU
chr1	17407761	-	20.093	AGACU
chr1	17407780	-	8.3952	GGACU
chr1	17407839	-	65.5349	GGACU
chr1	17407892	-	18.9471	GGACC
chr1	17407992	-	22.886	UGACU
chr1	17408088	-	13.0084	UGACC
chr1	17408109	-	79.1306	AGACU
chr1	17408251	-	18.033	GGACC
chr1	17408371	-	100	GAACC
chr1	17408963	-	28.8923	AGACU
chr1	17409143	-	43.5289	AGACU
chr1	17410000	-	20.0641	AGACU
chr1	17413109	-	11.7821	GGACC
chr1	17416540	-	20.472	GGACA
chr1	17420764	-	14.3958	GGACU
chr1	17422229	-	78.5642	AGACA
chr1	17424695	-	50.0892	UGACU
chr1	18872782	-	39.791	AGACC
chr1	19074854	-	38.7618	GGACC
chr1	19076767	-	54.625	AGACC
chr1	19078062	-	25.579	UGACA
chr1	19096568	-	41.9106	AGACU
chr1	19100515	-	73.0477	AGACU
chr1	19106884	-	31.8996	AGACC
chr1	19110830	-	65.6538	AGACA
chr1	19112830	-	17.446	UGACC
chr1	19115524	-	21.4512	AGACU
chr1	19115600	-	36.9412	UGACC
chr1	19121936	-	25.2399	UGACU
chr1	19122849	-	35.4206	UGACA
chr1	19124569	-	10.1827	UGACC
chr1	19124602	-	25.8041	UGACA
chr1	19126480	-	25.8041	UGACA
chr1	19141421	-	82.4729	GGACA
chr1	19141774	-	94.7887	AGACA
chr1	19144826	-	52.1983	UAACA
chr1	19145845	-	100	AAACU
chr1	19150731	-	42.084	AGACU
chr1	19152414	-	38.301	UGACA
chr1	19153788	-	40.6825	AGACU
chr1	19153814	-	61.3388	AGACA
chr1	19155661	-	22.8318	UGACC
chr1	19156422	-	14.3066	GGACU
chr1	19156865	-	62.6798	UAACU
chr1	19160250	-	63.7206	AGACA
chr1	19164896	-	16.7659	UGACU
chr1	19167194	-	63.3342	GGACA
chr1	19168112	-	13.555	GGACU
chr1	19168165	-	18.0628	UGACA
chr1	19173552	-	39.9889	AGACU
chr1	19177691	-	51.1208	AGACA
chr1	19193470	-	27.1866	UGACU
chr1	19193498	-	74.8174	GGACA
chr1	19218010	-	98.1371	AGACA
chr1	19219409	-	29.8077	UGACU
chr1	19233000	-	97.2454	UGACA
chr1	19238085	-	77.8393	AGACA
chr1	19238115	-	34.4151	AGACC
chr1	19258498	+	37.9636	UGACU
chr1	19258717	+	20.2527	UGACC
chr1	19258975	+	88.723	AAACU
chr1	19259868	+	40.6355	UGACU
chr1	19304328	-	100	GAACU
chr1	19308510	-	29.4503	UGACC
chr1	19339294	-	23.1314	AGACC
chr1	19339567	-	27.9901	UGACC
chr1	19339607	-	45.0604	AGACU
chr1	19356638	-	65.3431	AGACA
chr1	19356715	-	15.2272	UGACC
chr1	19385565	-	87.4704	AGACA
chr1	19626401	+	9.0936	UGACU
chr1	20653634	-	15.9289	UGACC
chr1	20653665	-	17.6019	AGACA
chr1	20654630	-	21.7339	GGACA
chr1	20655515	-	17.8978	UGACA
chr1	20655686	-	30.5628	AGACC
chr1	20655695	-	23.0736	UGACA
chr1	20655710	-	22.0733	UGACC
chr1	20655776	-	7.8881	UGACC
chr1	20660913	-	16.5926	UGACA
chr1	20660955	-	11.8705	UGACC
chr1	20661227	-	12.6085	AGACU
chr1	20742841	-	67.5223	GGACU
chr1	20744341	-	22.5348	AGACU
chr1	20744369	-	13.1015	UGACU
chr1	20744570	-	22.0654	GGACU
chr1	20765383	-	99.298	GGACA
chr1	21156124	-	100	AGACA
chr1	21689302	-	64.0443	GGACU
chr1	21725992	-	28.7516	UGACU
chr1	21726078	-	20.0232	UGACU
chr1	21727998	-	77.0625	AAACC
chr1	21728423	-	71.1696	AAACC
chr1	21729740	-	57.7597	AAACU
chr1	22078485	+	53.1575	AGACA
chr1	22086454	+	18.2129	UGACA
chr1	22086684	+	70.5689	UAACU
chr1	22086723	+	10.3062	GGACU
chr1	22091624	+	17.8978	UGACA
chr1	22091662	+	30.4779	AGACA
chr1	22091845	+	28.5099	UGACU
chr1	22092261	+	12.987	UGACU
chr1	22092267	+	4.195	UGACU
chr1	22092277	+	60.8104	GGACA
chr1	22092526	+	46.9094	AGACA
chr1	22092530	+	44.562	AGACA
chr1	22092731	+	22.6504	AGACU
chr1	22490112	+	94.185	UAACA
chr1	22503863	+	76.1286	AGACC
chr1	22526340	+	67.4698	UGACU
chr1	22528921	+	59.1393	GGACU
chr1	23019675	+	100	GGACA
chr1	23050434	+	23.484	UGACU
chr1	23053797	+	50.798	UGACA
chr1	23083530	+	58.4466	UGACC
chr1	23083586	+	81.0812	AGACU
chr1	23310131	-	31.2822	GGACA
chr1	23310261	-	100	GGACA
chr1	23310500	-	40.8064	UGACA
chr1	23310530	-	40.9918	UGACU
chr1	23310745	-	56.2106	GGACC
chr1	23313572	-	100	AGACA
chr1	23320609	-	100	AGACA
chr1	23321567	-	36.9258	AGACU
chr1	23321598	-	22.8383	AGACU
chr1	23323398	-	44.4908	UGACU
chr1	23333558	-	32.0313	AGACA
chr1	23337828	-	63.4076	AGACC
chr1	23508285	-	30.253	UGACU
chr1	23692741	+	12.3653	AGACC
chr1	23695843	+	23.1641	GGACA
chr1	23749880	+	89.2635	AAACA
chr1	23787293	+	91.5959	UGACC
chr1	23787359	+	79.4618	AGACA
chr1	23788196	+	14.1703	UGACU
chr1	23793721	+	23.1353	UGACC
chr1	23794482	+	22.0927	GGACC
chr1	23795047	+	50	GGACC
chr1	23798646	-	35.6834	GGACC
chr1	23802218	-	48.1718	GGACC
chr1	23845546	-	92.2373	GGACC
chr1	23845729	-	14.5223	UGACA
chr1	23845741	-	63.9041	GGACU
chr1	23859811	-	47.9626	UGACA
chr1	23868168	-	21.3789	AGACU
chr1	23874882	-	74.0156	AGACC
chr1	23960962	+	10.7302	AGACU
chr1	23961030	+	48.9116	AGACA
chr1	23961839	+	41.7066	UGACA
chr1	23962176	+	22.0927	GGACC
chr1	23962743	+	26.8543	AGACC
chr1	23962750	+	20.7149	GGACU
chr1	23967574	-	46.1703	UGACU
chr1	23968378	-	83.3641	AGACU
chr1	23970854	-	23.1353	UGACC
chr1	23971608	-	73.6131	AGACC
chr1	23971946	-	27.2743	UGACA
chr1	23975033	-	40.0734	GGACA
chr1	23976741	-	10.0097	UGACU
chr1	23976791	-	60.8046	UGACA
chr1	23977443	-	48.9616	AGACU
chr1	23978809	-	24.3698	AGACU
chr1	24648866	+	23.3729	AGACU
chr1	24648892	+	22.059	UGACU
chr1	24651873	+	100	GGACA
chr1	24652528	+	27.4724	AGACC
chr1	24672371	+	32.4178	AGACU
chr1	24672890	+	37.802	GGACA
chr1	24672938	+	17.2241	GGACU
chr1	24840818	+	28.5862	UGACU
chr1	24841645	+	31.8996	AGACC
chr1	24842366	+	63.4103	AGACU
chr1	24843360	+	71.6602	AGACA
chr1	25243643	-	100	UAACC
chr1	25243783	-	100	AAACU
chr1	25243998	-	39.7638	AGACA
chr1	25244100	-	82.9031	UGACA
chr1	25340476	+	33.1483	UGACC
chr1	25356799	+	65.9299	AGACA
chr1	25361774	+	27.5893	UGACA
chr1	25498666	+	48.6023	AGACC
chr1	25499405	+	93.6949	AGACU
chr1	25815645	+	65.0606	AGACC
chr1	25816018	+	72.0865	GGACC
chr1	25816484	+	27.6456	GGACU
chr1	25832344	+	53.3847	UGACU
chr1	25832385	+	100	AGACA
chr1	25832723	+	39.5449	GGACU
chr1	25832841	+	22.8479	UGACU
chr1	25900389	-	12.7071	UGACU
chr1	25900451	-	23.5525	UGACC
chr1	25900876	-	24.2831	AGACU
chr1	25900901	-	10.0514	GGACU
chr1	25900965	-	44.3524	AGACU
chr1	25900999	-	13.9286	UGACU
chr1	25904737	-	9.8858	GGACU
chr1	25906397	-	17.5044	GGACU
chr1	26123534	+	100	AGACU
chr1	26255679	+	100	GGACC
chr1	26259665	+	100	AGACA
chr1	26268613	+	87.1823	AGACC
chr1	26281197	+	10.1824	GGACC
chr1	26281205	+	11.1689	UGACC
chr1	26281484	+	15.4251	GGACC
chr1	26285244	-	100	AGACA
chr1	26320191	+	46.0043	GGACA
chr1	26320400	+	93.1317	AGACA
chr1	26472781	+	100	UAACC
chr1	26473441	+	96.5206	GAACC
chr1	26475524	+	26.7394	AGACU
chr1	26475601	+	11.4528	GGACU
chr1	26551680	+	10.7904	GGACU
chr1	26555202	+	16.9794	AGACC
chr1	26557056	+	36.6658	UGACA
chr1	26571528	+	26.3723	UGACU
chr1	26571575	+	32.7652	UGACA
chr1	26574382	+	53.7247	GGACU
chr1	26574557	+	100	AGACU
chr1	26700012	+	50.0541	AGACC
chr1	26766281	+	91.8108	GGACA
chr1	26767950	+	20.9098	GGACC
chr1	26779375	+	100	GGACU
chr1	26779411	+	24.9939	UGACA
chr1	26779813	+	94.1747	GGACU
chr1	26780113	+	21.2996	GGACC
chr1	26780159	+	42.8064	GGACU
chr1	26780767	+	60.9787	GGACA
chr1	26780817	+	19.7942	UGACU
chr1	26781034	+	27.4185	AGACU
chr1	26781500	+	100	GAACC
chr1	26795064	+	100	GGACA
chr1	26889085	-	61.2371	AGACC
chr1	26891125	-	43.6432	AGACC
chr1	26941469	+	67.4849	AGACU
chr1	26942733	+	47.6967	AGACC
chr1	26942926	+	63.6287	GGACA
chr1	26946290	+	18.5491	GGACU
chr1	27306559	+	89.1042	GGACU
chr1	27306581	+	18.789	UGACU
chr1	27335398	+	21.1766	AGACC
chr1	27335920	+	48.1718	GGACC
chr1	27350129	+	26.3407	GGACC
chr1	27350477	+	31.2185	AGACU
chr1	27351540	+	100	GGACA
chr1	27404315	-	9.0828	UGACC
chr1	27404410	-	100	AGACA
chr1	27404422	-	37.4193	AGACC
chr1	27404453	-	21.694	UGACC
chr1	27404622	-	48.1495	GGACA
chr1	27405450	-	12.7778	GGACU
chr1	27408226	-	23.6367	UGACU
chr1	27409910	-	17.364	UGACU
chr1	27612419	-	25.4543	GGACU
chr1	27668374	-	12.23	GGACU
chr1	27668479	-	10.9792	UGACC
chr1	27850176	+	76.7844	GGACU
chr1	27850681	+	29.4702	AGACU
chr1	27851051	+	10.7476	UGACU
chr1	27851374	+	30.6635	AGACC
chr1	27879781	+	10.824	UGACU
chr1	27879974	+	29.5279	AGACC
chr1	27882660	+	27.3648	UGACU
chr1	27882706	+	100	GGACA
chr1	27882724	+	32.0863	UGACC
chr1	27882846	+	31.6781	UGACU
chr1	27886069	+	100	GGACA
chr1	27886128	+	100	GGACC
chr1	27886147	+	30.1003	UGACU
chr1	27886266	+	15.4374	UGACA
chr1	27886368	+	61.8529	GGACU
chr1	27886463	+	100	GAACU
chr1	27894077	-	19.8685	AGACC
chr1	27906974	-	31.88	UGACA
chr1	27966761	+	89.7215	AGACU
chr1	27972006	-	22.059	UGACU
chr1	27974130	-	44.8066	GGACU
chr1	28095370	-	41.8188	UGACU
chr1	28095467	-	46.6064	AGACU
chr1	28147744	-	31.8996	AGACC
chr1	28147995	-	24.8216	GGACC
chr1	28200858	-	34.068	AGACA
chr1	28200867	-	5.0729	UGACU
chr1	28201052	-	11.9484	AGACC
chr1	28201188	-	38.7295	GGACU
chr1	28210060	-	71.4944	GGACA
chr1	28229018	-	28.3982	AAACA
chr1	28238031	+	32.6526	AGACA
chr1	28329084	+	100	UAACC
chr1	28329162	+	92.5103	AGACA
chr1	28335466	+	56.0638	UGACA
chr1	28438347	+	100	GGACA
chr1	28474114	+	37.8343	GGACC
chr1	28499156	+	65.0669	AGACA
chr1	28500107	+	82.9138	AGACA
chr1	28506588	+	18.1437	AGACC
chr1	28507261	+	61.862	GGACA
chr1	28507794	+	62.4434	AGACA
chr1	28508007	+	34.3431	UGACC
chr1	28508941	+	10.0666	UGACA
chr1	28508955	+	21.2344	AGACU
chr1	28510208	+	24.8428	GGACU
chr1	28512203	+	100	AAACU
chr1	28513649	+	27.3648	UGACU
chr1	28535051	+	64.7644	GGACA
chr1	28535281	+	14.1922	UGACA
chr1	28537991	+	100	GGACA
chr1	28538194	+	18.8799	GGACC
chr1	28538570	+	100	GGACA
chr1	28538595	+	27.6487	UGACC
chr1	28579769	-	27.7163	AGACA
chr1	28580439	-	16.2641	AGACU
chr1	28580584	-	27.9344	UGACA
chr1	28580599	-	22.8298	GGACU
chr1	28603256	-	100	GGACA
chr1	28742540	+	100	GGACA
chr1	28742659	+	23.8276	UGACU
chr1	28742693	+	100	GGACA
chr1	28743665	+	100	GGACA
chr1	28743736	+	100	GGACA
chr1	29011865	+	100	AGACA
chr1	29015737	+	31.0433	UGACC
chr1	29039327	+	31.9773	GGACU
chr1	29039339	+	60.0728	AGACC
chr1	29117056	+	100	AGACU
chr1	29117147	+	100	AGACA
chr1	29117360	+	22.4127	AGACC
chr1	29117810	+	29.2096	UGACA
chr1	29117848	+	11.2826	UGACC
chr1	29117905	+	15.7099	UGACU
chr1	29117932	+	95.2374	AGACA
chr1	29147965	-	59.1393	GGACU
chr1	29160449	-	17.0225	AGACC
chr1	29179756	-	100	AAACU
chr1	30732621	-	10.4482	UGACC
chr1	30732777	-	13.8862	GGACU
chr1	30732949	-	57.5761	UAACA
chr1	30733096	-	19.5841	AAACU
chr1	30733100	-	16.9527	UGACA
chr1	30733565	-	19.9231	UGACA
chr1	30733713	-	59.9271	GGACA
chr1	30733872	-	11.0429	AGACC
chr1	30735192	-	10.7552	AAACU
chr1	30739002	-	15.1893	UGACC
chr1	30741713	-	9.4052	UGACC
chr1	30932994	-	15.9135	UGACU
chr1	30942048	-	88.6786	AGACA
chr1	30964725	-	100	AGACA
chr1	30964771	-	30.0778	GGACC
chr1	30964813	-	100	GGACA
chr1	30967277	-	26.3592	UGACC
chr1	30981394	-	35.5794	AGACC
chr1	31059322	-	47.8515	GGACU
chr1	31259845	-	9.4654	GGACU
chr1	31259896	-	15.5063	UGACU
chr1	31260103	-	24.7539	UGACA
chr1	31281420	-	25.8041	UGACA
chr1	31281430	-	27.0798	UGACC
chr1	31281463	-	76.2859	AGACA
chr1	31364820	+	60.027	AGACA
chr1	31630021	-	15.1697	GGACC
chr1	31630541	-	100	GGACA
chr1	31630578	-	25.6954	GGACC
chr1	31632539	-	59.243	UGACC
chr1	31635226	-	93.9561	GGACA
chr1	31906445	-	80.2775	GAACA
chr1	31906519	-	11.0567	UGACA
chr1	31906915	-	58.5989	AGACU
chr1	31906984	-	29.7477	GGACU
chr1	31907341	-	28.8426	GGACA
chr1	31907495	-	100	AGACA
chr1	31908805	-	100	GAACU
chr1	31908829	-	14.9846	UGACU
chr1	31919445	-	27.6701	UGACU
chr1	31919505	-	14.1401	AGACU
chr1	31919513	-	49.3693	GGACA
chr1	31919521	-	53.065	AGACU
chr1	31919535	-	17.9276	UAACA
chr1	31938056	-	59.1739	UGACU
chr1	32014060	+	8.9188	GGACC
chr1	32033213	+	17.4824	AGACC
chr1	32037850	+	6.8083	GGACC
chr1	32042716	+	14.7368	AGACA
chr1	32043626	+	58.7515	GAACU
chr1	32162413	+	24.2312	GGACU
chr1	32169969	+	27.1615	GGACU
chr1	32171201	+	44.6537	GGACU
chr1	32171264	+	13.4196	UGACU
chr1	32172720	+	16.6919	AGACC
chr1	32172895	+	31.3965	AGACC
chr1	32173316	+	77.1489	AGACA
chr1	32173538	+	26.1069	AGACC
chr1	32174588	+	16.8565	AGACU
chr1	32174862	+	54.0331	AGACU
chr1	32175471	+	19.7942	UGACU
chr1	32176274	+	24.4721	GGACC
chr1	32176393	+	73.6279	AGACA
chr1	32184551	+	100	AGACA
chr1	32195613	+	16.7659	UGACU
chr1	32195694	+	20.8316	AGACC
chr1	32196035	+	15.3848	GGACC
chr1	32197049	+	12.4205	UGACC
chr1	32197856	+	13.2205	GGACC
chr1	32198173	+	50.4932	AGACU
chr1	32222602	+	14.9957	AGACC
chr1	32224119	+	6.8033	UGACU
chr1	32226212	+	7.225	GGACC
chr1	32226225	+	11.651	UGACU
chr1	32226403	+	27.9924	AGACA
chr1	32226439	+	24.4765	UGACU
chr1	32228812	+	5.802	UGACC
chr1	32231482	+	100	AAACU
chr1	32302683	+	22.6952	UGACU
chr1	32326972	+	60.2216	GGACA
chr1	32327624	+	14.3484	UGACU
chr1	32330639	+	18.3302	AGACU
chr1	32330769	+	53.197	GGACA
chr1	32331489	+	26.2705	UGACU
chr1	32331545	+	22.9115	UGACU
chr1	32331693	+	100	GAACC
chr1	32366022	-	36.5568	AGACC
chr1	32368514	-	55.897	AGACU
chr1	32368526	-	27.1615	GGACU
chr1	32376437	-	45.994	GGACC
chr1	32376470	-	100	GAACA
chr1	32668344	+	29.5714	AGACU
chr1	32668850	+	17.3132	UGACC
chr1	32672474	+	17.0154	AGACU
chr1	32672876	+	67.5524	AGACA
chr1	32673171	+	37.9636	UGACU
chr1	32679355	+	100	AGACA
chr1	32679665	+	9.9648	AGACC
chr1	32679784	+	23.8155	AGACA
chr1	32679788	+	23.344	AGACU
chr1	32680018	+	20.1797	AGACU
chr1	32680167	+	11.6268	UGACA
chr1	32680174	+	14.7556	UGACU
chr1	32680204	+	12.5521	AGACC
chr1	32680606	+	8.4828	UGACU
chr1	32680911	+	100	GAACU
chr1	32685939	+	28.9817	AGACC
chr1	32775392	-	42.0503	GGACA
chr1	32775866	-	55.7122	GGACU
chr1	32780218	-	61.2924	GGACU
chr1	32782523	-	14.0183	AGACC
chr1	32857640	+	99.4143	AGACA
chr1	32949629	-	60.3039	AGACU
chr1	32949662	-	100	AGACA
chr1	33008888	-	24.6732	AGACU
chr1	33009133	-	19.5481	UGACA
chr1	33009225	-	16.3715	UGACU
chr1	33009762	-	20.6889	UGACC
chr1	33009859	-	12.1854	GGACC
chr1	33009873	-	16.8026	UGACA
chr1	33009973	-	33.9448	UGACC
chr1	33010450	-	14.7514	AGACC
chr1	33010522	-	8.1404	GGACU
chr1	33010809	-	27.2451	AGACU
chr1	33013258	-	30.2035	AGACC
chr1	33021397	-	40.5958	AGACU
chr1	33021613	-	15.1348	GGACU
chr1	33021658	-	28.1336	AGACC
chr1	33299535	+	48.119	GGACU
chr1	33323674	-	60.2222	GGACU
chr1	33324252	-	38.301	UGACA
chr1	33324947	-	93.5546	GGACC
chr1	34855166	-	25.9303	AGACU
chr1	34855418	-	100	GAACA
chr1	34982009	-	48.9616	AGACU
chr1	35178922	-	71.948	GAACA
chr1	35179168	-	72.2516	GGACA
chr1	35180134	-	15.7608	UGACU
chr1	35180266	-	18.8767	AGACC
chr1	35180434	-	87.4704	AGACA
chr1	35181055	-	32.6151	UGACA
chr1	35181303	-	19.2753	GGACU
chr1	35181510	-	89.5869	GAACA
chr1	35181968	-	24.4988	GGACU
chr1	35183131	-	20.3327	GGACU
chr1	35183672	-	27.918	AGACC
chr1	35185373	-	59.5409	AGACC
chr1	35185959	-	51.1208	AGACA
chr1	35186254	-	15.6444	GGACU
chr1	35187005	-	10.9817	UGACA
chr1	35189292	-	17.9941	AAACA
chr1	35190858	-	54.343	GAACU
chr1	35191413	-	40.8703	AGACU
chr1	35191641	-	58.4466	UGACC
chr1	35192708	-	11.2713	GGACC
chr1	35370383	+	17.1604	UGACU
chr1	35381652	+	100	GAACU
chr1	35381710	+	100	GGACA
chr1	35420018	+	32.9489	AGACC
chr1	35434574	-	100	GGACA
chr1	35565761	+	41.9251	AGACU
chr1	35600751	-	73.4196	AAACC
chr1	35602326	-	18.7411	AGACA
chr1	35603057	-	10.0606	UGACU
chr1	35603154	-	5.4419	UGACU
chr1	35603279	-	6.2856	AAACA
chr1	35603304	-	6.4468	UGACC
chr1	35609279	-	18.7763	UGACU
chr1	35631290	-	11.3838	UGACU
chr1	35714910	-	36.9258	AGACU
chr1	35734674	-	38.5901	AGACA
chr1	35735909	-	100	AGACA
chr1	35736335	-	100	GGACA
chr1	35764420	-	93.6949	AGACU
chr1	35832132	+	46.9574	UGACA
chr1	35857455	+	70.5946	AGACC
chr1	35921636	+	52.4728	UGACC
chr1	35922989	+	100	GGACA
chr1	35923674	+	24.9956	GGACU
chr1	36093502	+	34.7063	UGACU
chr1	36137050	-	100	AGACU
chr1	36137878	-	17.1604	GGACU
chr1	36140145	-	49.8747	UGACC
chr1	36180410	+	26.4938	AGACU
chr1	36286685	+	6.333	UGACC
chr1	36303824	+	16.0975	UGACA
chr1	36304189	+	100	GGACA
chr1	36304390	+	10.5568	UGACU
chr1	36305168	+	28.6393	GGACU
chr1	36340345	-	100	UGACC
chr1	36340406	-	15.6463	UGACU
chr1	36340549	-	39.5449	GGACU
chr1	36340649	-	100	GAACA
chr1	36340730	-	42.9533	AGACC
chr1	36341463	-	33.8755	GGACU
chr1	36456210	-	24.4817	UGACC
chr1	36456377	-	97.3211	GGACA
chr1	36462115	-	20.7287	AGACU
chr1	36462142	-	24.7093	UGACC
chr1	36469804	-	30.6635	AGACC
chr1	36469824	-	34.8018	AGACU
chr1	36473535	-	69.378	AAACA
chr1	37493865	-	95.2374	AGACA
chr1	37494044	-	38.9324	UGACC
chr1	37513480	-	100	AGACA
chr1	37537344	-	29.0561	GGACC
chr1	37537605	-	35.2913	UGACC
chr1	37537691	-	78.2594	UGACU
chr1	37708389	+	76.7844	GGACU
chr1	37708948	+	59.1393	UGACA
chr1	37806936	-	50.1464	AGACU
chr1	37811077	-	73.0477	AGACU
chr1	37860852	-	49.0335	AGACC
chr1	37862371	-	43.6569	UGACA
chr1	37872958	-	35.2398	GGACC
chr1	37880170	-	44.1502	AGACU
chr1	37958097	-	20.1991	AGACC
chr1	37958195	-	19.7849	GGACU
chr1	37958201	-	57.8868	AGACA
chr1	37958250	-	40.9425	AGACU
chr1	37976933	-	68.8641	AGACA
chr1	37978803	-	10.5713	AGACU
chr1	37978826	-	4.7246	GGACC
chr1	37979527	-	41.4552	AGACA
chr1	37981765	-	22.8636	UGACA
chr1	37990816	-	100	AGACA
chr1	37998065	-	100	GAACA
chr1	38024025	+	31.3965	AGACC
chr1	38838714	-	81.9357	AGACC
chr1	38864359	-	61.9256	AGACA
chr1	38864626	-	25.8506	UGACU
chr1	39001050	+	63.656	AGACU
chr1	39004207	+	49.6372	AGACC
chr1	39004648	+	66.1945	GGACA
chr1	39005535	+	26.5692	GGACC
chr1	39283203	+	72.972	AGACA
chr1	39287470	+	19.4125	UGACU
chr1	39309662	+	40.9984	AGACC
chr1	39309668	+	29.4503	UGACC
chr1	39310309	+	24.89	AGACU
chr1	39315547	+	46.7798	AGACU
chr1	39317236	+	63.0398	GGACA
chr1	39322629	+	32.1951	UGACA
chr1	39322917	+	28.0405	GGACU
chr1	39331294	+	88.6786	AGACA
chr1	39331532	+	100	GGACU
chr1	39331937	+	34.1516	AGACU
chr1	39332335	+	100	UAACU
chr1	39332694	+	88.3015	GGACU
chr1	39333761	+	30.321	GGACU
chr1	39334133	+	27.0717	AGACU
chr1	39334294	+	34.6594	AGACC
chr1	39334517	+	91.8108	GGACA
chr1	39334549	+	92.5103	AGACA
chr1	39334691	+	62.7313	AGACU
chr1	39336366	+	47.6717	UGACU
chr1	39347065	+	32.1938	GGACU
chr1	39350798	+	46.4473	UGACA
chr1	39350893	+	26.6592	UGACA
chr1	39368182	+	100	GAACC
chr1	39368257	+	64.7644	GGACA
chr1	39385587	+	25.8506	UGACU
chr1	39385591	+	26.8842	UGACA
chr1	39385666	+	75.2811	GGACU
chr1	39385818	+	100	AGACA
chr1	39385871	+	100	GAACU
chr1	39387261	+	43.9104	GGACC
chr1	39387583	+	23.7208	AGACC
chr1	39388294	+	100	AGACA
chr1	39388366	+	100	AGACA
chr1	39424171	+	100	GAACU
chr1	39428079	+	51.3745	AGACU
chr1	39434420	+	100	AGACA
chr1	39437865	+	61.3388	AGACA
chr1	39439421	+	100	AGACA
chr1	39441090	+	93.324	AAACU
chr1	39442267	+	35.4206	UGACA
chr1	39447746	+	100	AAACU
chr1	39448606	+	31.7676	AGACU
chr1	39448672	+	45.2627	AGACU
chr1	39448727	+	42.6289	AGACA
chr1	39451156	+	11.4057	GGACC
chr1	39460741	+	25.7357	GGACC
chr1	39461922	+	43.6569	UGACA
chr1	39463620	+	65.6538	AGACA
chr1	39484661	+	82.4729	GGACA
chr1	39485628	+	12.2999	UGACU
chr1	39560928	-	15.945	AGACA
chr1	39562125	-	26.8878	AGACA
chr1	39562374	-	12.9743	UGACU
chr1	39563892	-	23.6324	GGACU
chr1	39571243	-	25.1265	UGACC
chr1	39572460	-	49.3272	GGACA
chr1	39576211	-	29.6073	GGACC
chr1	39745424	+	100	GGACA
chr1	39745492	+	34.8955	UGACA
chr1	39753646	+	16.9566	GGACU
chr1	39841328	-	37.9636	UGACU
chr1	39841740	-	100	AGACA
chr1	40059423	+	12.1219	UGACA
chr1	40059444	+	15.945	AGACA
chr1	40066232	+	19.0093	AGACU
chr1	40066261	+	32.2497	GGACA
chr1	40066302	+	17.0713	GGACU
chr1	40069711	+	23.2236	UGACA
chr1	40069719	+	18.0268	AGACU
chr1	40070872	+	10.4535	AAACA
chr1	40071480	+	23.577	AGACC
chr1	40071802	+	13.4913	GGACU
chr1	40072242	+	18.3946	UGACU
chr1	40072503	+	85.1649	GGACA
chr1	40072921	-	48.014	AGACA
chr1	40073036	-	24.6134	GGACU
chr1	40073185	-	10.5186	UGACU
chr1	40073275	-	10.4677	UGACU
chr1	40074000	-	48.9116	AGACA
chr1	40091339	-	36.5822	GGACA
chr1	40097156	-	12.7903	GGACC
chr1	40237556	+	94.213	GGACU
chr1	40260961	+	30.8052	GGACU
chr1	40267824	+	28.9212	AGACU
chr1	40270020	+	16.2697	UGACU
chr1	40270081	+	5.7727	UGACU
chr1	40272003	+	16.7659	UGACU
chr1	40292530	+	100	AGACU
chr1	40292587	+	29.1842	UGACU
chr1	40293930	+	21.694	UGACC
chr1	40293954	+	39.1712	UGACA
chr1	40379000	+	100	AGACA
chr1	40408713	+	33.222	AGACC
chr1	40422720	+	24.2312	GGACU
chr1	40422756	+	37.8505	AGACU
chr1	40422780	+	61.3388	AGACA
chr1	40770752	+	27.4967	GGACC
chr1	40771236	+	37.1493	UGACU
chr1	40771487	+	32.1938	GGACU
chr1	40861314	-	68.2867	GGACU
chr1	40861613	-	67.3949	GGACU
chr1	40984857	+	19.2648	AGACC
chr1	40996003	+	52.8194	AGACU
chr1	40997413	+	14.6939	AGACC
chr1	40997456	+	17.1599	AGACU
chr1	41011708	+	28.3318	UGACU
chr1	41011729	+	47.7623	AGACU
chr1	42177991	-	48.4873	AGACC
chr1	42178072	-	30.9198	GGACU
chr1	42179735	-	40.9918	UGACU
chr1	42457026	+	68.9492	GGACU
chr1	42459690	+	56.6772	AGACU
chr1	42500090	-	18.9544	UGACU
chr1	42664928	+	34.2751	AGACA
chr1	42666563	+	19.734	GGACU
chr1	42667431	+	20.642	AGACU
chr1	42686018	+	100	GAACU
chr1	42686930	+	52.627	AGACC
chr1	42687010	+	60.7951	AGACU
chr1	42693495	+	24.1388	UGACA
chr1	42696199	+	13.3454	AGACU
chr1	42697206	+	19.7663	GAACA
chr1	42697215	+	20.386	AGACC
chr1	42697316	+	91.3464	GGACU
chr1	42700799	+	100	AGACA
chr1	42746529	-	100	GGACA
chr1	42762390	-	48.9616	AGACU
chr1	42926472	-	46.633	AGACC
chr1	43169010	-	36.9258	AGACU
chr1	43172060	-	58.2665	AGACA
chr1	43359378	+	26.9576	GGACU
chr1	43359538	+	18.6218	UGACC
chr1	43360059	+	32.1871	AGACC
chr1	43360932	+	83.8458	AGACA
chr1	43363132	+	34.3863	AGACC
chr1	43363540	-	24.4721	GGACC
chr1	43363757	-	15.5058	GGACC
chr1	43363804	-	100	GGACU
chr1	43363875	-	100	GGACU
chr1	43384875	-	100	UGACC
chr1	43384923	-	100	AGACA
chr1	43386135	-	30.6635	AGACC
chr1	43386949	-	36.1447	UGACC
chr1	43431017	+	50.0892	UGACU
chr1	43437618	+	38.9324	UGACC
chr1	43971600	+	73.7138	AGACC
chr1	43972793	+	29.1637	GGACC
chr1	43978003	+	4.793	UGACU
chr1	44218374	+	60.2986	GGACU
chr1	44218390	+	51.4108	UGACC
chr1	44218402	+	94.2509	UGACC
chr1	44218444	+	100	UGACC
chr1	44218604	+	100	AGACC
chr1	44644737	+	85.3752	GGACA
chr1	44644770	+	30.7998	UGACA
chr1	44649744	+	17.9792	GGACC
chr1	44649884	+	30.0662	GGACU
chr1	44651391	+	49.7055	AGACA
chr1	44730914	-	24.4854	AGACU
chr1	44759213	+	41.7201	UGACC
chr1	44760429	+	29.4503	UGACC
chr1	44760694	+	39.1117	GGACU
chr1	44762602	+	14.3993	UGACU
chr1	44767149	+	88.6786	AGACA
chr1	44778762	+	42.3532	UGACU
chr1	44805620	+	42.4646	AGACC
chr1	44941665	-	100	AGACA
chr1	45003168	-	58.5915	GGACU
chr1	45013163	+	9.3125	GGACU
chr1	45013612	+	20.2527	UGACC
chr1	45013921	+	20.9433	UGACA
chr1	45013986	+	12.9546	AGACC
chr1	45015425	+	21.9784	UGACA
chr1	45342926	+	48.7498	GGACC
chr1	45343508	+	41.1815	UGACA
chr1	45511238	-	28.6322	AGACU
chr1	45514521	-	11.0567	UGACA
chr1	45514547	-	21.1478	AGACU
chr1	45515774	-	6.7779	UGACU
chr1	45518946	-	6.5997	UGACU
chr1	45551067	+	31.5075	AGACU
chr1	45566896	+	15.5724	UGACA
chr1	45566966	+	15.834	UGACC
chr1	45566987	+	19.4983	GGACC
chr1	45567990	+	73.3172	AGACA
chr1	45568019	+	26.7283	GGACU
chr1	45569946	+	7.8691	UGACC
chr1	45628305	-	100	AGACA
chr1	45642455	-	42.5364	AGACC
chr1	45654787	-	35.5445	GGACU
chr1	45659093	-	26.3407	GGACC
chr1	45660684	-	19.2979	UGACU
chr1	45660712	-	46.4246	GGACU
chr1	45661021	-	30.6475	UGACU
chr1	45661038	-	60.9155	GGACC
chr1	45676707	-	100	AGACA
chr1	45693704	+	24.5866	AGACU
chr1	45693881	+	100	GGACA
chr1	45694058	+	24.9939	UGACA
chr1	46192921	-	100	GGACA
chr1	46272482	+	34.3214	GGACU
chr1	46280201	-	15.3536	UGACU
chr1	46280254	-	47.6775	UGACA
chr1	46280268	-	54.9867	AGACU
chr1	46285622	-	60.3315	AGACC
chr1	46297583	-	79.4618	AGACA
chr1	46303772	+	8.4207	GGACU
chr1	46310291	+	3.9405	UGACU
chr1	46316593	+	27.8494	GGACU
chr1	46557968	-	25.4944	UGACU
chr1	46594120	-	39.2946	AAACC
chr1	46635261	-	52.4004	AGACU
chr1	46635447	-	28.2177	UGACC
chr1	46676076	-	28.3718	GGACU
chr1	46676300	-	31.3091	UGACU
chr1	46677166	-	30.0778	GGACC
chr1	46677489	-	100	UGACC
chr1	46678613	-	42.9509	AGACU
chr1	46686841	-	100	AGACA
chr1	46718852	-	78.219	AGACA
chr1	47280460	-	40.9984	AGACC
chr1	47282378	-	63.4076	AGACC
chr1	47300115	-	42.8064	GGACU
chr1	47373028	+	75.5265	AGACA
chr1	47375204	+	16.6919	AGACC
chr1	47376923	+	48.877	AGACA
chr1	47377044	+	18.5893	AAACU
chr1	47377159	+	18.7858	GGACC
chr1	47377266	+	34.3241	UGACC
chr1	47378487	+	21.9424	AGACU
chr1	47378729	+	19.0923	AGACC
chr1	50457676	-	100	UGACC
chr1	50475595	-	18.154	GGACC
chr1	50584768	-	39.8085	UGACU
chr1	50969455	+	22.6036	GGACC
chr1	50974494	+	24.1838	UGACU
chr1	51271228	+	100	GGACU
chr1	51271240	+	37.9636	UGACU
chr1	51355442	-	32.2155	AGACU
chr1	51361312	-	100	AAACU
chr1	51366023	-	37.5774	AGACC
chr1	51402492	-	16.3826	UGACA
chr1	51402506	-	22.3759	AGACU
chr1	51403431	-	100	AGACA
chr1	51472875	-	21.6101	AGACU
chr1	51481276	-	80.2902	AGACA
chr1	51759211	+	94.5599	UGACA
chr1	51761940	+	100	GGACA
chr1	51761950	+	42.084	AGACU
chr1	51787922	+	57.878	GGACU
chr1	51789346	-	12.5912	UGACC
chr1	51789626	-	46.4462	AGACC
chr1	51791635	-	49.7769	GAACA
chr1	51800566	-	19.4428	AGACU
chr1	51800596	-	46.5037	AGACC
chr1	51800661	-	12.0455	UGACU
chr1	51806907	-	18.5491	GGACU
chr1	51812098	-	73.3172	AGACA
chr1	51818106	-	34.7034	UGACC
chr1	51823685	-	13.3687	UGACU
chr1	51840470	-	39.6185	AGACC
chr1	51878487	-	28.4067	AGACC
chr1	51878503	-	23.0261	AGACU
chr1	52020256	-	48.2469	AAACU
chr1	52020303	-	22.4221	GGACU
chr1	52020320	-	22.3075	GGACU
chr1	52020562	-	33.4147	AGACU
chr1	52055019	-	64.7644	GGACA
chr1	52055158	-	14.9277	GGACC
chr1	52086786	+	47.6604	GGACU
chr1	52087184	+	100	AGACA
chr1	52087399	+	29.5279	AGACC
chr1	52088015	+	24.9956	GGACU
chr1	52088261	+	82.9138	AGACA
chr1	52353106	-	98.2359	AGACC
chr1	52373159	-	57.3419	AGACU
chr1	52373312	-	31.0659	AGACC
chr1	52384684	-	33.6459	AGACU
chr1	52384693	-	100	GGACA
chr1	52385206	-	57.5416	AGACA
chr1	52389245	-	35.7369	UGACU
chr1	52393774	-	64.0172	AGACU
chr1	52408606	+	34.1304	UGACA
chr1	52416885	+	16.4788	UGACC
chr1	52416900	+	27.0467	UGACU
chr1	52416981	+	43.2373	UGACC
chr1	52418051	+	43.6432	AGACC
chr1	52418147	+	51.7936	AGACU
chr1	52446004	-	70.5946	AGACC
chr1	52495483	-	23.2168	UGACU
chr1	52771765	+	100	GGACA
chr1	52824942	+	87.4964	AGACU
chr1	52826684	+	51.2216	UGACU
chr1	53050784	+	56.1571	AGACU
chr1	53050840	+	5.9916	UGACC
chr1	53213471	+	25.294	UGACA
chr1	53216010	-	57.9541	UGACA
chr1	53244643	-	100	UGACA
chr1	53246950	-	25.1763	UGACU
chr1	53260586	-	40.4522	AGACC
chr1	53289391	-	48.8835	GGACU
chr1	53766386	-	85.4028	GAACU
chr1	53767463	-	68.4659	GGACA
chr1	53796793	-	63.1564	UGACU
chr1	53797127	-	100	AGACA
chr1	53800844	-	100	GGACA
chr1	53803993	-	53.6699	GGACC
chr1	53825878	-	14.0176	UGACU
chr1	53828148	-	19.6595	AGACU
chr1	53852035	-	68.9492	GGACU
chr1	54032131	-	61.9256	AGACA
chr1	54032286	-	17.682	UGACU
chr1	54045701	-	51.9838	AGACA
chr1	54053073	-	6.9814	UGACU
chr1	54096609	+	100	AGACA
chr1	54200405	+	24.8937	GGACU
chr1	54200479	+	19.5117	GGACC
chr1	54200545	+	17.3675	AGACC
chr1	54205047	+	17.8849	AGACC
chr1	54205309	+	84.3657	GGACA
chr1	54212552	+	56.3518	GGACA
chr1	54216244	+	20.5621	GGACU
chr1	54216280	+	42.6663	GGACU
chr1	54218205	+	50.1543	AGACA
chr1	54226844	-	36.7992	GGACC
chr1	54741752	+	40.5769	GGACU
chr1	54741798	+	56.8725	UGACC
chr1	54741829	+	33.8755	GGACU
chr1	54742139	+	100	GGACU
chr1	54850168	-	37.678	AGACC
chr1	54850323	-	47.9982	AAACU
chr1	54850351	-	17.08	AGACC
chr1	54850697	-	100	GGACA
chr1	54850766	-	82.6721	AGACA
chr1	54850801	-	32.48	AGACA
chr1	54851010	-	72.7117	GAACU
chr1	54851290	-	90.8434	GGACA
chr1	54851404	-	7.467	GGACC
chr1	54851695	-	100	GGACA
chr1	54851988	-	39.6558	UGACU
chr1	54852004	-	50.6693	GAACU
chr1	54852122	-	73.4464	GAACU
chr1	54852208	-	80.6009	AGACA
chr1	54852212	-	73.5588	AGACA
chr1	54854150	-	19.4562	UGACC
chr1	54865348	-	56.506	AGACA
chr1	54865383	-	78.8059	AGACA
chr1	54871373	-	28.9245	UGACA
chr1	54871600	-	16.0307	AGACC
chr1	54875953	-	9.6328	UGACC
chr1	54876023	-	57.176	UGACC
chr1	54883631	-	27.2862	GGACA
chr1	54883646	-	32.8386	GGACA
chr1	54883677	-	46.3226	AGACA
chr1	54883743	-	13.429	AGACC
chr1	54886902	-	28.4219	GGACA
chr1	55066593	-	97.1337	AGACU
chr1	55067490	-	21.0029	UGACU
chr1	55068755	-	100	AGACU
chr1	55085967	-	67.6904	AGACA
chr1	55092039	-	100	GGACA
chr1	55106233	-	40.4574	UGACU
chr1	55120714	-	97.3086	AGACA
chr1	55125504	-	30.6635	AGACC
chr1	55148483	-	71.1696	AAACC
chr1	55154457	-	27.563	AGACU
chr1	55158964	-	18.6479	UGACA
chr1	55159624	-	65.5062	AGACC
chr1	58534055	-	93.9561	GGACA
chr1	58630494	-	45.1669	AGACC
chr1	58659689	-	19.734	GGACU
chr1	62437089	+	37.5774	AGACC
chr1	62439900	+	39.5194	GGACU
chr1	62439933	+	54.3221	AGACU
chr1	62445322	+	90.2763	GGACU
chr1	62445365	+	52.8074	GGACU
chr1	62448609	+	14.2822	UGACA
chr1	62450267	+	25.0721	GGACU
chr1	62450295	+	19.9831	UGACA
chr1	62450730	+	39.3387	AGACU
chr1	62450908	+	33.8755	GGACU
chr1	62451664	+	47.9982	AAACU
chr1	63371035	+	100	GGACA
chr1	63404473	+	45.3494	AGACU
chr1	63629445	+	100	GGACA
chr1	63636283	+	51.3745	AGACU
chr1	63638719	+	59.9147	AGACC
chr1	64833118	+	45.994	GGACC
chr1	64833550	-	44.3097	GGACU
chr1	64833995	-	21.0717	GGACU
chr1	64834017	-	33.0268	UGACU
chr1	64834335	-	46.7174	UGACA
chr1	64844789	-	30.7968	UGACC
chr1	64866904	-	12.4653	UGACU
chr1	64867093	-	40.9984	AGACC
chr1	64879058	-	27.5893	UGACA
chr1	65414332	+	39.8085	UGACU
chr1	65425337	+	19.6448	GGACU
chr1	65425341	+	20.1759	UGACU
chr1	65429973	+	100	GAACU
chr1	65430192	+	54.0069	AGACC
chr1	65432099	+	46.3312	AGACC
chr1	65432352	+	37.0599	AGACC
chr1	66770526	+	43.2693	UGACU
chr1	66985606	+	19.5651	UGACU
chr1	66987338	+	34.1304	UGACA
chr1	67000737	-	67.4849	AGACU
chr1	67052796	-	65.7288	UGACC
chr1	67408185	-	44.2045	UGACC
chr1	67408548	-	82.9356	GGACA
chr1	67410512	-	31.5942	AGACU
chr1	67410531	-	15.8869	AGACC
chr1	67411376	-	10.8313	AGACU
chr1	67411412	-	48.3938	AGACA
chr1	67412100	-	100	AGACA
chr1	67412433	-	61.753	AGACA
chr1	67412541	-	44.326	UAACC
chr1	67412569	-	45.061	GAACA
chr1	67412738	-	29.3894	GGACA
chr1	67412788	-	64.8485	GGACA
chr1	67413076	-	100	AGACU
chr1	67413192	-	49.7746	AGACA
chr1	67413235	-	16.8391	UGACC
chr1	67415314	-	10.0077	GGACC
chr1	67420140	-	8.661	UGACU
chr1	67425212	-	8.0587	UGACC
chr1	67426218	-	19.2073	AGACC
chr1	67430032	-	26.8092	UGACA
chr1	70221787	+	30.423	GGACU
chr1	70222336	+	20.6132	UGACA
chr1	70224604	+	32.1951	UGACA
chr1	70228504	+	25.1289	UGACA
chr1	70228523	+	13.8472	UGACA
chr1	70229284	+	47.7379	AGACA
chr1	70230958	+	45.8022	UGACA
chr1	70250801	+	48.9823	UGACU
chr1	70261371	-	67.4849	AGACU
chr1	71063588	-	17.7956	AGACU
chr1	71063938	-	12.2119	UGACA
chr1	71064359	-	55.9191	AGACA
chr1	71064432	-	26.7642	UGACA
chr1	71064683	-	74.1187	AAACA
chr1	71064701	-	68.2362	AGACU
chr1	71065667	-	50.0892	UGACU
chr1	71066453	-	18.6872	UGACU
chr1	71068505	-	69.378	AAACA
chr1	71080946	-	43.6569	UGACA
chr1	74205599	+	100	AGACA
chr1	74205617	+	40.5769	GGACU
chr1	74764227	+	38.301	UGACA
chr1	75733602	+	23.9219	AGACU
chr1	75763179	+	31.5509	AGACU
chr1	75763395	+	14.0685	UGACU
chr1	75786389	+	76.2475	GGACA
chr1	75786444	+	48.3148	AGACC
chr1	75787540	+	70.8635	GGACA
chr1	75787821	+	90.0249	AGACA
chr1	75788520	+	13.8428	UGACC
chr1	75789230	+	32.2497	GGACA
chr1	75789317	+	49.4955	GGACA
chr1	75790452	+	100	GAACA
chr1	75791774	+	67.3787	UGACC
chr1	75791810	+	69.378	AAACA
chr1	75792457	+	56.5616	AGACU
chr1	75793638	+	44.7715	AGACU
chr1	75793973	+	39.9363	UGACA
chr1	75794164	+	45.9464	AAACU
chr1	75794217	+	65.0324	AGACA
chr1	77092474	-	48.5137	AGACU
chr1	77129498	+	6.0286	GGACC
chr1	77161299	-	37.4911	UGACC
chr1	77632705	-	37.9636	UGACU
chr1	77632714	-	78.5262	AAACU
chr1	77713248	-	28.9817	AGACC
chr1	77717912	-	29.9597	UGACA
chr1	77723342	-	26.0924	UGACU
chr1	77730695	-	24.2312	GGACU
chr1	77944931	-	57.1273	AGACA
chr1	77947328	-	30.6964	AAACC
chr1	77947594	-	23.0261	AGACU
chr1	77948010	-	27.8953	AGACU
chr1	77949221	-	74.5599	AGACA
chr1	77964081	-	28.6367	AGACC
chr1	77964114	-	17.0368	AGACC
chr1	77968167	-	22.1862	UGACU
chr1	77969966	-	30.5457	UGACU
chr1	77977498	-	38.833	AGACU
chr1	84202765	+	35.9962	AGACC
chr1	84214190	+	22.0793	GGACC
chr1	84235917	+	21.7228	AGACC
chr1	84236002	+	30.6261	UGACC
chr1	84236822	+	16.384	UGACC
chr1	84237497	+	52.2945	AGACA
chr1	84497538	+	24.2288	UGACA
chr1	84501904	-	40.4574	UGACU
chr1	85258117	-	100	AGACA
chr1	85267357	-	79.3184	AGACU
chr1	85267572	-	45.0379	UGACU
chr1	85653529	-	41.2604	AGACU
chr1	85653596	-	40.8684	AGACA
chr1	86390392	-	78.6104	AGACU
chr1	86722591	+	81.9472	AGACA
chr1	86735124	+	14.3993	UGACU
chr1	86742242	+	30.6984	AGACU
chr1	86742251	+	38.301	UGACA
chr1	86743189	+	43.3393	AAACC
chr1	86743244	+	28.6521	GGACU
chr1	86863086	-	26.5092	UGACA
chr1	86863221	-	28.9212	AGACU
chr1	86863589	-	23.3614	AGACC
chr1	86915122	+	45.6696	AAACC
chr1	87105307	+	23.395	UGACU
chr1	87105586	+	30.3516	AGACU
chr1	87105790	+	100	AGACA
chr1	87328991	+	44.9882	AGACU
chr1	87329001	+	36.0507	UGACA
chr1	87332013	+	35.4931	AGACC
chr1	87332134	+	32.2497	GGACA
chr1	87332242	+	30.3675	UGACU
chr1	87339593	+	100	GAACU
chr1	87340136	+	22.6859	AGACC
chr1	87344972	+	26.4105	UGACU
chr1	87344992	+	77.8036	GGACU
chr1	87345018	+	38.833	AGACU
chr1	87345528	+	92.5103	AGACA
chr1	88831166	+	91.1086	AGACU
chr1	88853306	-	77.8393	AGACA
chr1	88864066	-	60.8046	UGACA
chr1	88936044	-	100	UAACC
chr1	88949249	-	40.2813	UGACA
chr1	88953107	-	95.2374	AGACA
chr1	88962120	-	17.4912	UGACU
chr1	88979922	-	45.994	GGACC
chr1	89056933	-	100	GGACA
chr1	89058942	-	29.0801	AGACU
chr1	89058963	-	24.2856	UGACU
chr1	89120272	-	50.0892	UGACU
chr1	89182386	-	22.2819	UGACC
chr1	89184913	-	40.9918	UGACU
chr1	89192994	-	64.0443	GGACU
chr1	89193005	-	57.8331	AGACU
chr1	89193093	-	39.5922	UGACU
chr1	89260739	-	42.8064	GGACU
chr1	89264946	-	31.0243	UGACC
chr1	89267047	-	48.8835	GGACU
chr1	89267146	-	53.7385	UGACA
chr1	89272712	-	42.9533	AGACC
chr1	89583635	+	54.7296	UGACC
chr1	89713642	+	43.2977	AGACU
chr1	89715446	+	36.5568	AGACC
chr1	89934434	+	100	GGACA
chr1	89934605	+	54.937	UGACU
chr1	89934656	+	73.0477	AGACU
chr1	90029267	+	30.5539	AGACU
chr1	90030392	+	52.8194	AGACU
chr1	90916354	-	59.1739	UGACU
chr1	90916896	-	33.9902	GGACU
chr1	90937502	-	44.6155	GGACU
chr1	90941034	-	100	AAACU
chr1	91520234	+	43.6569	UGACA
chr1	92475929	-	50.0892	UGACU
chr1	92483538	-	34.8955	UGACA
chr1	92834321	+	65.808	AGACC
chr1	92837629	+	15.7378	AGACA
chr1	92838479	+	35.4809	AGACU
chr1	92839160	+	60.3315	AGACC
chr1	93079448	+	20.9697	GGACU
chr1	93119369	+	15.6805	GGACC
chr1	93120830	+	56.2106	GGACC
chr1	93136971	+	21.6334	UGACA
chr1	93137027	+	20.0232	UGACU
chr1	93137318	+	54.1586	AGACA
chr1	93152461	-	100	UAACC
chr1	93152653	-	19.1198	UGACU
chr1	93153306	-	23.9219	AGACU
chr1	93154204	-	38.833	AGACU
chr1	93154443	-	100	UAACU
chr1	93346115	+	55.0899	GGACA
chr1	93346375	+	10.1421	GGACC
chr1	93346594	+	77.1276	GGACC
chr1	93346718	+	100	AGACU
chr1	93354047	+	88.2299	AGACA
chr1	93360498	+	57.5416	AGACA
chr1	93360742	+	77.1539	GGACU
chr1	93361336	+	20.5832	UGACA
chr1	93366305	+	99.8869	GGACA
chr1	93875773	-	43.6569	UGACA
chr1	93876460	-	32.3751	UGACA
chr1	93876481	-	37.0108	UGACA
chr1	94464806	+	97.3211	GGACA
chr1	94475190	+	100	AAACU
chr1	94498947	+	43.6432	AGACC
chr1	94518235	+	30.253	UGACU
chr1	95246879	+	100	AGACA
chr1	96447173	+	19.9404	AGACC
chr1	96448378	+	25.8883	GAACU
chr1	96448419	+	100	AGACU
chr1	96788811	+	76.8477	AGACU
chr1	96804323	+	68.2362	AGACU
chr1	96813463	+	63.0419	UGACU
chr1	96813595	+	100	UAACU
chr1	96814230	+	37.0108	UGACA
chr1	97595118	-	47.9432	GGACC
chr1	97691730	-	27.4967	GGACC
chr1	97721620	-	16.0789	UGACU
chr1	97721637	-	20.1482	UGACA
chr1	99862354	+	100	AGACA
chr1	100007571	+	58.5989	AGACU
chr1	100049980	+	16.0266	GGACU
chr1	100049987	+	20.7933	UGACA
chr1	100068583	+	50.534	AGACA
chr1	100082375	+	82.3269	AGACA
chr1	100082561	+	21.0029	UGACU
chr1	100082595	+	15.3445	GGACC
chr1	100083057	+	73.1407	GGACU
chr1	100123264	-	60.8046	UGACA
chr1	100148744	+	69.3297	AGACC
chr1	100268170	+	48.119	GGACU
chr1	100275693	+	41.8465	AGACC
chr1	100285240	+	62.3744	AGACA
chr1	100352855	+	42.8064	GGACU
chr1	100896589	+	38.2695	AGACU
chr1	100965817	+	59.1393	GGACU
chr1	100975057	+	52.8074	GGACU
chr1	100990535	-	47.5967	GGACU
chr1	107057624	+	71.1696	AAACC
chr1	107760836	-	38.0961	AGACU
chr1	107964764	-	26.1069	AGACC
chr1	108135800	-	30.0778	GGACC
chr1	108135897	-	21.0029	UGACU
chr1	108136110	-	89.0357	GAACA
chr1	108136761	-	78.7464	GGACU
chr1	108148299	-	48.9616	AGACU
chr1	108157484	-	28.1017	GGACC
chr1	108637985	+	51.4108	UGACC
chr1	108692832	+	39.791	AGACC
chr1	108698605	+	14.632	GGACC
chr1	108700446	+	50.3776	AGACU
chr1	108701090	+	62.6735	AGACU
chr1	108924081	+	32.7501	UGACC
chr1	108933998	-	43.2693	UGACU
chr1	108992666	+	5.7732	GGACC
chr1	109094801	+	45.6696	AAACC
chr1	109095843	+	69.2476	AGACU
chr1	109214078	+	21.676	GGACC
chr1	109214093	+	38.4795	GGACC
chr1	109310056	-	66.2483	UGACU
chr1	109310913	-	35.9907	UGACA
chr1	109311523	-	46.0873	UGACA
chr1	109312992	-	24.6134	GGACU
chr1	109313451	-	32.489	AGACC
chr1	109313722	-	22.6977	GGACC
chr1	109322941	-	17.9121	GGACU
chr1	109345875	-	57.5173	UGACC
chr1	109410008	-	3.1262	UGACU
chr1	109412160	-	40.3851	AGACA
chr1	109415336	-	20.7087	AGACA
chr1	109582516	+	34.5013	AGACC
chr1	109586317	+	65.3305	UGACC
chr1	109592224	+	11.9242	GGACU
chr1	109592491	+	34.1304	UGACA
chr1	109592511	+	77.8393	AGACA
chr1	109592622	+	83.3321	GAACU
chr1	109592756	+	53.4697	AAACA
chr1	109593042	+	63.4249	UAACC
chr1	109593435	+	18.2434	GGACU
chr1	109594582	+	84.6213	UGACU
chr1	109631971	+	52.043	GGACU
chr1	109661625	+	45.0379	UGACU
chr1	109929912	+	50.798	UGACA
chr1	109930461	+	35.9962	AGACC
chr1	110019565	+	100	GAACU
chr1	110022323	+	28.5889	AGACU
chr1	110023330	+	32.8828	UGACC
chr1	110051034	+	54.3686	UGACA
chr1	110340859	+	58.5989	AGACU
chr1	110340927	+	22.1331	GGACC
chr1	110340979	+	45.7395	AGACU
chr1	110341153	+	92.4972	UGACU
chr1	110341276	+	21.3668	GGACC
chr1	110341941	+	87.23	UAACU
chr1	110342008	+	34.1304	UGACA
chr1	110343448	+	57.6696	AAACC
chr1	110343476	+	97.2396	AGACA
chr1	110343569	+	32.6652	GGACU
chr1	110343732	+	17.6969	GGACC
chr1	110346520	+	94.0234	UGACC
chr1	110346717	+	91.3304	UGACC
chr1	110347341	+	100	UGACC
chr1	110401360	-	8.0719	GGACC
chr1	110406331	-	10.8923	GGACU
chr1	110407589	-	100	AGACA
chr1	110873225	+	27.8877	GGACU
chr1	110895015	+	97.3086	AGACA
chr1	110896265	+	61.8065	AGACU
chr1	110897829	+	23.7919	AGACU
chr1	110899504	+	100	GAACC
chr1	110899596	+	19.255	AGACU
chr1	110899632	+	16.1241	GGACC
chr1	110899662	+	8.6482	UGACU
chr1	110947606	-	65.5358	UGACU
chr1	111119881	-	64.0493	GGACA
chr1	111120615	-	62.7464	AGACC
chr1	111131445	-	30.4191	AGACC
chr1	111147990	+	59.8018	GGACU
chr1	111174889	+	15.43	UGACU
chr1	111184636	+	27.3648	UGACU
chr1	111441026	-	93.7878	GGACA
chr1	111441217	-	100	AGACA
chr1	111441366	-	23.9219	AGACU
chr1	111456087	+	5.0069	GGACC
chr1	111456227	+	33.9927	AGACU
chr1	111459536	+	14.3703	GGACU
chr1	111461032	+	8.3174	UGACU
chr1	111461036	+	8.4574	UGACU
chr1	111461317	+	20.0281	UGACA
chr1	111478211	+	22.3213	GGACC
chr1	111478371	+	83.3641	AGACU
chr1	111709169	+	97.1015	AGACA
chr1	112649442	+	17.1777	UGACA
chr1	112654646	+	32.2733	AGACC
chr1	112670167	+	34.3096	AGACA
chr1	112670432	+	15.4374	UGACA
chr1	112670486	+	26.8533	AGACA
chr1	112670608	+	59.958	AGACA
chr1	112670760	+	34.6862	AGACU
chr1	112671272	+	30.1097	UGACA
chr1	112671333	+	10.7137	UGACC
chr1	112671479	+	5.3658	UGACC
chr1	112692901	+	27.0262	GGACC
chr1	112694481	+	24.5007	UGACC
chr1	112699912	+	23.7611	UGACC
chr1	112703049	-	100	GGACA
chr1	112703100	-	100	GGACA
chr1	112913438	-	82.9138	AGACA
chr1	112913788	-	100	AGACA
chr1	112913854	-	47.6749	UGACC
chr1	112914153	-	35.8406	UGACA
chr1	112917257	-	9.2683	GGACC
chr1	112917267	-	72.8124	GGACC
chr1	112917428	-	84.6524	AGACC
chr1	112917455	-	36.2325	GGACU
chr1	112917480	-	25.249	UGACA
chr1	112917578	-	56.4893	GGACU
chr1	112918009	-	23.1353	UGACC
chr1	113762075	-	29.4674	GGACU
chr1	113762147	-	56.1426	AGACU
chr1	113764865	-	100	AAACA
chr1	113900359	-	100	GAACU
chr1	113905570	+	31.9071	UGACU
chr1	113911515	+	100	GGACA
chr1	113912306	+	100	AGACU
chr1	113929929	+	65.6538	AGACA
chr1	113941204	+	100	GAACU
chr1	113941393	+	39.6049	UGACU
chr1	113958243	+	70.0033	AGACA
chr1	113963507	+	35.4231	AGACU
chr1	113966148	+	20.4601	GGACU
chr1	113970015	+	34.4117	AGACU
chr1	113970021	+	16.7659	UGACU
chr1	113973746	+	21.1383	UGACA
chr1	113973964	+	46.9574	UGACA
chr1	113974006	+	25.7136	AGACU
chr1	113974060	+	71.1579	GGACA
chr1	113974973	+	100	GAACU
chr1	113975046	+	41.3146	AGACC
chr1	113975311	+	23.3393	AAACA
chr1	113977203	+	14.2522	UGACA
chr1	114396117	-	46.633	AGACC
chr1	114397257	-	24.9956	GGACU
chr1	114413505	-	54.2753	UGACU
chr1	114567842	-	38.3316	GGACC
chr1	114575713	-	37.986	UGACA
chr1	114705178	-	20.3795	UGACU
chr1	114707426	-	36.9258	AGACU
chr1	114709649	-	100	GGACA
chr1	114713884	-	30.4335	AGACC
chr1	114716157	-	19.4125	UGACU
chr1	114717123	-	10.0387	GGACU
chr1	114717496	-	19.6434	UAACU
chr1	114717845	-	19.7173	AGACU
chr1	114718173	-	20.863	UGACU
chr1	114718628	-	9.0263	GGACC
chr1	114723919	-	19.8185	AGACU
chr1	114726367	-	12.692	UGACA
chr1	114732729	-	9.0828	UGACC
chr1	114732752	-	99.4489	AGACA
chr1	114733736	-	37.8214	AAACC
chr1	114733831	-	23.2284	AGACU
chr1	114737999	-	19.7122	AAACA
chr1	114738045	-	15.2772	GGACC
chr1	114739747	-	11.5249	AGACU
chr1	114739855	-	55.3843	GGACA
chr1	114748466	-	100	UAACU
chr1	114750089	-	61.0971	AGACA
chr1	114750117	-	27.2999	AGACC
chr1	114750187	-	29.7014	AGACU
chr1	115664085	+	41.112	GGACU
chr1	116384794	+	74.174	AAACU
chr1	116388741	+	33.6604	UGACC
chr1	116390222	+	13.8472	UGACA
chr1	116390333	+	10.6967	UGACU
chr1	116390794	+	22.0835	UGACA
chr1	116393610	+	27.4724	AGACC
chr1	116396728	+	82.9531	GAACC
chr1	116397929	+	42.6813	GGACA
chr1	116397953	+	23.1336	UGACA
chr1	116398035	+	69.7962	AGACA
chr1	116398754	+	11.0267	UGACA
chr1	116398774	+	6.9687	UGACU
chr1	116399046	+	13.9754	GGACU
chr1	116399080	+	14.0272	UGACA
chr1	116399496	+	43.8716	AGACA
chr1	116400963	+	6.9019	UGACC
chr1	117075702	+	26.0924	UGACU
chr1	117075714	+	90.2763	GGACU
chr1	117075850	+	56.8104	AAACA
chr1	117088885	+	28.3288	AGACU
chr1	117090108	+	38.301	UGACA
chr1	117368359	+	100	AGACU
chr1	117522869	+	46.633	AGACC
chr1	117523170	+	100	GGACA
chr1	117523176	+	97.1866	AGACC
chr1	117525900	+	59.1739	UGACU
chr1	117623413	+	90.2763	GGACU
chr1	117623455	+	100	UGACU
chr1	117624052	+	75.3812	AGACC
chr1	117624237	+	84.6824	GGACC
chr1	117869353	-	72.8024	UGACC
chr1	117870432	-	69.2129	UGACU
chr1	117948405	+	86.1241	AGACA
chr1	117948427	+	26.3978	UGACU
chr1	117952574	+	40.668	AGACU
chr1	117959449	+	82.7309	GAACU
chr1	117959495	+	69.0511	GGACU
chr1	117959641	+	100	GGACU
chr1	117959863	+	57.5416	AGACA
chr1	119721273	+	65.7318	GGACA
chr1	119737235	+	34.1425	GGACA
chr1	119740497	+	11.0024	GGACC
chr1	119743011	+	24.8563	AGACC
chr1	119743927	+	32.5189	AGACU
chr1	119912326	-	13.2288	UGACU
chr1	119912720	-	15.5416	AGACU
chr1	119912844	-	100	GGACA
chr1	119912929	-	17.3261	GGACU
chr1	119912956	-	24.6407	AGACC
chr1	119913126	-	23.8403	GGACC
chr1	119913690	-	27.0717	AGACU
chr1	119913707	-	42.7486	AGACU
chr1	119913947	-	55.5394	AGACA
chr1	119914109	-	27.8877	GGACU
chr1	119914481	-	51.4178	AAACU
chr1	119914628	-	100	GGACA
chr1	119914780	-	17.2668	AGACC
chr1	119914860	-	100	GGACA
chr1	119914884	-	31.7829	UGACC
chr1	119916283	-	100	UAACU
chr1	119916493	-	24.9218	UGACU
chr1	119916552	-	36.8908	UGACA
chr1	119916612	-	87.4704	AGACA
chr1	119916630	-	46.633	AGACC
chr1	119919511	-	40.9425	AGACU
chr1	119920304	-	100	GGACA
chr1	119922755	-	26.8842	UGACA
chr1	119923751	-	40.5769	GGACU
chr1	119923898	-	64.0443	GGACU
chr1	119929008	-	27.3648	UGACU
chr1	119938010	-	44.4626	AGACC
chr1	119949112	-	77.8393	AGACA
chr1	119950013	-	100	GGACA
chr1	119955214	-	38.301	UGACA
chr1	119959475	-	16.7659	UGACU
chr1	119967498	-	35.8237	AGACC
chr1	119969618	-	12.5162	UGACU
chr1	119986963	-	100	GGACA
chr1	119997092	-	21.7234	UGACA
chr1	120156318	-	27.563	AGACU
chr1	120156574	-	14.1322	UGACA
chr1	120163265	-	100	GAACA
chr1	120850898	-	9.481	UGACC
chr1	121562326	+	24.9829	GGACC
chr1	145214716	-	42.084	AGACU
chr1	145281259	+	81.6622	GAACU
chr1	145923018	-	91.8971	GAACC
chr1	145926121	-	12.7778	GGACU
chr1	145926561	-	100	AGACA
chr1	145926850	-	16.8776	UGACA
chr1	145934997	-	82.9138	AGACA
chr1	145935858	-	100	GAACC
chr1	145978454	+	51.3041	GGACU
chr1	145978494	+	100	UAACU
chr1	145992853	-	9.6916	UGACU
chr1	145993461	-	7.0368	GGACC
chr1	145993601	-	39.2315	AAACU
chr1	145993673	-	22.6642	GGACU
chr1	145993792	-	20.7665	GGACA
chr1	145994639	-	41.7559	GGACA
chr1	145994696	-	38.5404	AGACC
chr1	145994776	-	28.2681	UGACU
chr1	145995250	-	21.8702	AGACU
chr1	145995281	-	48.2458	GAACA
chr1	145995451	-	40.8834	AGACC
chr1	145996028	-	41.7315	AGACC
chr1	146989621	+	21.5813	GGACU
chr1	146989664	+	22.3075	GGACU
chr1	147264449	+	8.7604	UGACC
chr1	147286411	+	44.4626	AGACC
chr1	147287638	+	14.9465	UGACU
chr1	147295494	+	100	AGACA
chr1	148597422	-	86.3429	UGACC
chr1	148601137	-	42.8064	GGACU
chr1	148615909	-	42.9533	AGACC
chr1	149813311	-	40.7464	GGACA
chr1	149813362	-	75.6991	AGACA
chr1	149832925	+	14.0758	AGACC
chr1	149840787	-	27.2862	GGACA
chr1	149840838	-	64.7562	AGACA
chr1	149841139	-	27.6786	AGACU
chr1	149851099	+	5.022	UGACU
chr1	149852974	+	72.8339	AGACA
chr1	149887371	+	72.7304	AGACA
chr1	149887699	-	24.6363	GGACA
chr1	149908193	-	62.6376	UGACC
chr1	149923953	-	5.8001	GGACC
chr1	149923968	-	59.5485	GGACA
chr1	149926540	-	29.1107	GGACU
chr1	149926678	-	55.283	GGACC
chr1	149926879	-	15.6463	UGACU
chr1	150157428	+	100	AGACA
chr1	150159222	+	63.6848	GGACC
chr1	150219147	-	33.0068	GGACA
chr1	150219574	-	46.8404	AGACA
chr1	150219755	-	34.1304	UGACA
chr1	150219978	-	16.3976	UGACA
chr1	150220302	-	22.6686	UGACA
chr1	150230605	-	21.653	AAACA
chr1	150231786	-	37.0553	AAACU
chr1	150236003	-	51.4725	GGACA
chr1	150265565	-	20.5982	UGACA
chr1	150265942	-	16.9721	AGACU
chr1	150266051	-	83.9871	GGACA
chr1	150266218	-	57.3708	AGACU
chr1	150266258	-	14.2429	GGACU
chr1	150266526	-	49.2402	GGACU
chr1	150267362	-	9.5007	UGACU
chr1	150268884	-	15.4533	GGACU
chr1	150294153	+	33.5443	GGACU
chr1	150294202	+	36.3222	UGACU
chr1	150294439	+	18.7993	GGACC
chr1	150308077	+	100	GGACA
chr1	150308243	+	30.2307	GGACA
chr1	150325796	+	100	GGACA
chr1	150334952	+	52.3683	AGACC
chr1	150353096	+	59.3711	AGACA
chr1	150364445	+	71.8976	UGACU
chr1	150472847	+	38.9324	UGACC
chr1	150474147	+	25.6852	UGACU
chr1	150474188	+	88.6786	AGACA
chr1	150504695	+	67.4849	AGACU
chr1	150560349	+	53.7409	UGACU
chr1	150574649	-	5.6522	GGACC
chr1	150574949	-	100	GGACA
chr1	150575593	-	18.4727	GGACU
chr1	150575697	-	16.1025	AGACC
chr1	150576114	-	36.6224	AGACA
chr1	150576300	-	11.3202	UGACU
chr1	150576487	-	24.2831	AGACU
chr1	150576709	-	97.5848	AGACA
chr1	150576932	-	43.9898	GAACU
chr1	150576959	-	21.0302	UGACC
chr1	150577078	-	43.2977	AGACU
chr1	150577113	-	34.7036	GGACU
chr1	150577304	-	24.7791	GGACU
chr1	150577351	-	73.0936	UGACU
chr1	150577460	-	15.452	GGACC
chr1	150578279	-	74.565	GGACA
chr1	150578384	-	64.3397	UGACU
chr1	150578514	-	20.1973	GGACC
chr1	150578532	-	62.2018	AGACA
chr1	150578640	-	21.0903	AGACC
chr1	150578947	-	100	GGACA
chr1	150579498	-	94.8755	GGACU
chr1	150622344	-	29.822	AGACA
chr1	150622504	-	6.8288	UGACU
chr1	150625715	-	5.6582	UGACU
chr1	150625734	-	17.8986	GGACC
chr1	150625786	-	48.8749	AGACU
chr1	150627479	-	35.2064	AGACU
chr1	150647328	-	89.5416	AGACA
chr1	150647534	-	24.9218	UGACU
chr1	150648279	-	80.3843	UGACU
chr1	150730223	-	100	AAACU
chr1	150731176	-	30.6261	UGACC
chr1	150731218	-	100	AGACA
chr1	150950711	+	30.7998	UGACA
chr1	150950819	+	97.1337	AGACU
chr1	150950877	+	79.6817	GGACC
chr1	150965325	-	26.2937	AGACC
chr1	150965501	-	5.8109	UGACU
chr1	150965649	-	19.5481	UGACA
chr1	150965990	-	22.9018	AAACC
chr1	150966266	-	17.5219	UGACC
chr1	150967118	-	10.612	GGACU
chr1	150967698	-	18.0028	UGACA
chr1	150969011	-	21.9959	AGACC
chr1	150969030	-	11.605	UGACC
chr1	150969035	-	31.1651	GAACU
chr1	151034826	+	59.1739	UGACU
chr1	151052874	-	100	GAACU
chr1	151053187	-	22.3075	GGACU
chr1	151053239	-	43.8163	GGACC
chr1	151055974	-	100	AGACA
chr1	151159020	+	51.7936	AGACU
chr1	151159058	+	17.3891	UGACC
chr1	151198648	+	42.9211	GGACU
chr1	151224264	+	34.6594	AGACC
chr1	151234241	+	88.5436	GGACU
chr1	151234476	+	47.1792	AGACC
chr1	151248170	+	39.791	AGACC
chr1	151248205	+	74.6568	GGACU
chr1	151248247	+	100	GGACU
chr1	151248310	+	19.7051	UGACU
chr1	151263916	+	15.1246	UGACU
chr1	151263946	+	69.5545	AGACA
chr1	151265212	+	29.3746	UGACA
chr1	151265415	+	33.2602	UGACA
chr1	151266308	+	29.0079	AGACU
chr1	151266334	+	23.8938	UGACC
chr1	151266388	+	41.1827	UGACU
chr1	151286524	+	100	AGACA
chr1	151288169	+	68.1612	GGACC
chr1	151292656	-	48.3547	AGACU
chr1	151292852	-	43.6569	UGACA
chr1	151292962	-	27.3648	UGACU
chr1	151303622	-	40.4164	UGACA
chr1	151315817	-	100	AGACA
chr1	151340801	-	32.2155	AGACU
chr1	151341020	-	23.505	GGACU
chr1	151341089	-	29.3257	AGACU
chr1	151341392	-	100	UAACA
chr1	151341707	-	38.9231	GGACC
chr1	151341738	-	29.4896	UGACU
chr1	151342062	-	78.3571	AGACA
chr1	151342852	-	11.9031	GGACC
chr1	151345160	-	40.8064	UGACA
chr1	151399994	+	17.2564	UGACC
chr1	151400506	+	5.2141	UGACC
chr1	151401060	+	100	GGACA
chr1	151401900	+	14.1257	AGACU
chr1	151402819	-	98.7867	GGACU
chr1	151402899	-	56.4129	UGACU
chr1	151405025	-	100	UAACU
chr1	151405349	-	39.5449	GGACU
chr1	151408190	-	65.0142	AGACU
chr1	151430797	-	29.4503	UGACC
chr1	151440958	-	41.6939	AGACU
chr1	151698452	+	46.575	UGACC
chr1	151759751	-	100	GGACA
chr1	151895028	-	45.9563	AGACU
chr1	151983015	-	29.2246	UGACA
chr1	152032659	-	4.2407	GGACC
chr1	152032813	-	13.691	GGACC
chr1	153360840	+	25.1438	AGACC
chr1	153390069	-	45.4574	GGACA
chr1	153390438	-	18.8304	UGACC
chr1	153390529	-	22.5474	UGACC
chr1	153391045	-	11.5028	AGACC
chr1	153534775	-	3.34	GGACC
chr1	153534793	-	24.7021	AGACU
chr1	153536006	-	17.5554	GGACU
chr1	153543853	-	13.3129	GGACU
chr1	153543917	-	41.798	GGACA
chr1	153544680	-	2.3315	UGACC
chr1	153644170	+	100	UGACC
chr1	153645368	+	42.8215	GGACC
chr1	153645389	+	48.8198	GGACU
chr1	153645973	+	43.6156	AGACU
chr1	153661603	+	27.3653	GGACU
chr1	153662210	-	28.6918	UGACC
chr1	153662315	-	100	AGACA
chr1	153662319	-	17.1027	UGACA
chr1	153662359	-	44.6414	AGACU
chr1	153663033	-	48.5662	UGACC
chr1	153664050	-	6.8829	UGACC
chr1	153664112	-	28.6322	AGACU
chr1	153665322	-	16.5168	UGACC
chr1	153667609	-	8.4956	UGACU
chr1	153728504	+	100	GGACA
chr1	153751163	+	22.0793	GGACC
chr1	153764122	+	38.833	AGACU
chr1	153764128	+	22.3389	UGACU
chr1	153773266	+	29.1715	UGACU
chr1	153773303	+	49.3421	GGACU
chr1	153773675	+	42.084	AGACU
chr1	153807037	-	25.392	UGACC
chr1	153808887	-	37.8343	GGACC
chr1	153809708	-	44.1474	AAACA
chr1	153933231	-	39.9363	UGACA
chr1	153942523	-	47.2956	UGACC
chr1	153948122	-	45.7026	UGACC
chr1	153949350	-	29.4503	UGACC
chr1	153957269	-	50.0892	UGACU
chr1	153960325	-	18.7979	UGACA
chr1	153962278	-	6.9293	GGACC
chr1	153974615	-	36.0414	GGACU
chr1	153974633	-	100	AGACA
chr1	153974725	-	40.7464	GGACA
chr1	153977365	-	13.7669	UGACC
chr1	154156833	-	23.1128	AGACU
chr1	154156954	-	11.7472	AGACC
chr1	154156963	-	14.0758	AGACC
chr1	154157563	-	4.3228	UGACC
chr1	154170418	-	85.7444	AGACA
chr1	154172160	-	30.7589	UGACC
chr1	154172947	-	9.5599	AGACU
chr1	154206810	-	25.399	UGACA
chr1	154206903	-	10.6667	UGACA
chr1	154207244	-	31.6375	AGACU
chr1	154207349	-	78.4659	AGACU
chr1	154207440	-	56.1453	GGACU
chr1	154207595	-	25.6757	AGACC
chr1	154212463	-	40.0734	GGACA
chr1	154220439	-	10.6339	AAACC
chr1	154225161	+	66.9616	AAACU
chr1	154227302	+	20.7287	AGACU
chr1	154227322	+	20.2914	GGACC
chr1	154228721	+	30.2708	AGACA
chr1	154243226	+	24.3964	AGACC
chr1	154249396	+	84.2395	GGACA
chr1	154259990	+	6.6252	UGACU
chr1	154273530	+	35.2913	UGACC
chr1	154273577	+	21.8642	GGACC
chr1	154275632	+	22.6859	AGACC
chr1	154275667	+	10.2935	GGACU
chr1	154466344	+	100	UAACU
chr1	154467568	+	23.7208	AGACC
chr1	154468224	+	16.4097	UGACU
chr1	154550126	-	59.4947	AGACU
chr1	154550255	-	100	GAACU
chr1	154550301	-	100	GGACA
chr1	154550396	-	29.1637	GGACC
chr1	154550438	-	100	UAACC
chr1	154551975	-	60.9136	UAACU
chr1	154552437	-	63.31	UGACA
chr1	154582186	-	21.9424	AGACU
chr1	154582954	-	45.9563	AGACU
chr1	154582987	-	12.0222	UGACC
[truncated: 28,484 more rows]

## Sheet: HSPC ribo- d6
Chrom	Position	Strand	m6A fracrion (%)	5-mer
chr1	189999	-	100	AGACA
chr1	629442	-	91.3712	AGACA
chr1	630012	+	28.3245	UGACA
chr1	630356	+	18.1974	UGACU
chr1	631020	-	64.4283	AGACA
chr1	631895	-	34.6379	AGACC
chr1	632043	+	22.1162	UGACU
chr1	632291	+	17.6549	AGACC
chr1	633172	+	17.4927	UGACA
chr1	634293	+	18.6363	UGACU
chr1	1217454	-	20.952	UGACU
chr1	1217543	-	26.0849	GGACU
chr1	1218528	-	100	AGACA
chr1	1218867	-	12.7031	AGACC
chr1	1233654	+	67.6543	UGACU
chr1	1233776	+	100	AGACU
chr1	1254931	-	23.7059	GGACC
chr1	1255133	-	100	GGACA
chr1	1255302	-	100	GGACU
chr1	1314867	-	30.1421	AGACU
chr1	1335716	-	50.0129	UGACU
chr1	1335862	-	42.1483	AGACC
chr1	1342732	-	74.9518	UGACA
chr1	1374218	-	63.0187	GGACU
chr1	1374240	-	71.4872	AGACU
chr1	1374738	-	6.6633	UGACU
chr1	1387075	-	81.026	GGACC
chr1	1387504	-	100	AGACA
chr1	1387574	-	31.1599	UGACA
chr1	1391557	-	100	GGACA
chr1	1391575	-	49.1126	AGACC
chr1	1392460	-	44.8209	AGACA
chr1	1392776	-	28.7911	AGACU
chr1	1392782	-	32.0025	UGACU
chr1	1394349	-	56.2793	UGACU
chr1	1401993	-	100	AGACA
chr1	1402052	-	77.5632	AGACA
chr1	1402080	-	74.523	GGACU
chr1	1541741	-	63.9105	GGACU
chr1	1541819	-	47.4445	AGACA
chr1	1661898	-	35.1197	AGACU
chr1	1661912	-	22.1989	UGACU
chr1	1664936	-	47.1381	GGACU
chr1	1727805	-	22.477	AGACU
chr1	1729732	-	12.9043	UGACU
chr1	1730842	-	31.869	GGACU
chr1	1752205	-	99.3155	AGACU
chr1	1752725	-	34.3437	UGACU
chr1	1756334	-	47.49	UGACA
chr1	1779967	-	52.9061	AGACU
chr1	1789182	-	13.7441	UGACU
chr1	1790411	-	21.8584	UGACA
chr1	1790503	-	12.688	AGACU
chr1	1804545	-	14.9996	UGACC
chr1	1839217	-	30.3257	AGACC
chr1	1878080	-	100	AGACA
chr1	2303080	+	21.676	GGACC
chr1	2304353	+	21.0845	GGACC
chr1	2307289	+	92.9094	GGACC
chr1	2307733	+	52.8067	GAACU
chr1	2307780	+	100	GAACU
chr1	2308412	+	100	GGACA
chr1	2397135	+	31.6688	AGACA
chr1	2403679	+	48.2507	UGACU
chr1	2563621	+	75.0785	UGACU
chr1	3780857	-	13.9945	GGACU
chr1	6052942	+	100	AGACA
chr1	6098561	+	82.2245	GGACU
chr1	6098598	+	100	GGACA
chr1	6098755	+	100	GGACA
chr1	6099285	+	20.6467	UGACU
chr1	6099573	+	73.9579	AGACU
chr1	6099745	+	55.0562	AGACC
chr1	6099805	+	37.5134	UGACA
chr1	6099814	+	100	GGACA
chr1	6099844	+	51.5566	GGACA
chr1	6101089	+	39.6205	AGACU
chr1	6185862	-	8.68	UGACU
chr1	6186380	-	7.4777	UGACU
chr1	6222424	-	96.6527	AGACA
chr1	6525114	-	65.4256	GGACC
chr1	6580842	+	100	GGACU
chr1	6591154	-	100	GGACA
chr1	6593432	-	100	GGACA
chr1	6602362	-	32.7735	GGACU
chr1	6636224	-	82.1328	UGACC
chr1	7780148	+	14.3993	UGACU
chr1	7781120	+	57.6136	GGACA
chr1	7965358	+	13.429	AGACC
chr1	7977721	+	72.6786	AGACA
chr1	7984962	+	5.3565	GGACC
chr1	8422618	-	92.7485	AGACU
chr1	8861316	-	14.5358	AGACC
chr1	8862939	-	27.5413	AGACU
chr1	8863907	-	7.6605	UGACC
chr1	8868026	-	9.7665	UGACA
chr1	8869205	-	100	AAACU
chr1	8871909	-	23.5318	AGACU
chr1	8875287	-	62.2073	AGACC
chr1	9037522	-	100	UGACU
chr1	9047632	-	55.9909	AGACU
chr1	9172084	-	100	AGACA
chr1	9263952	+	58.0858	GGACC
chr1	9266269	+	73.3808	UGACC
chr1	9582635	+	100	GGACA
chr1	9711117	+	100	AGACA
chr1	9724318	+	42.6442	AGACC
chr1	9726910	+	77.6953	GGACU
chr1	9727487	+	73.6906	AGACU
chr1	9728395	+	23.3076	GGACU
chr1	9728445	+	100	GGACU
chr1	9728868	+	25.6828	AGACC
chr1	9729218	-	59.5275	GGACA
chr1	9730355	-	35.6767	GGACC
chr1	9743914	-	62.9763	AGACC
chr1	9749575	-	100	AGACA
chr1	9849290	-	74.0807	AGACU
chr1	9850545	-	80.6872	AGACA
chr1	9926565	-	100	AGACA
chr1	9928704	-	90.1112	AGACA
chr1	9929612	-	49.8984	UGACU
chr1	9930164	-	32.1938	GGACU
chr1	10033483	+	44.47	UGACC
chr1	10268243	+	88.4544	AGACC
chr1	10276335	+	44.0231	GGACU
chr1	10378992	+	100	GGACA
chr1	10408084	+	35.9819	AGACC
chr1	10413138	+	52.9677	AGACA
chr1	10419785	+	12.0347	AGACC
chr1	10419791	+	65.0798	GGACA
chr1	10419870	+	36.8897	AGACU
chr1	10419948	+	15.81	GGACU
chr1	10459523	-	46.7049	AGACC
chr1	10459600	-	51.298	UGACU
chr1	10459754	-	42.4142	AGACC
chr1	10462957	-	97.1265	AGACU
chr1	11020487	+	100	GGACA
chr1	11022149	+	35.0413	GGACU
chr1	11022964	+	97.277	GGACU
chr1	11023640	+	100	GGACA
chr1	11023842	+	21.5749	GGACU
chr1	11023871	+	73.6503	GGACU
chr1	11087464	-	34.8966	AGACC
chr1	11087807	-	25.0936	UGACU
chr1	11237946	-	8.7035	UGACC
chr1	11273311	+	100	AGACU
chr1	11676135	-	36.2106	AGACU
chr1	11747523	+	17.8739	GGACU
chr1	11750281	+	64.1754	GGACC
chr1	11786154	-	35.0859	GGACU
chr1	11786333	-	29.8521	GGACA
chr1	11790417	-	90.5703	GGACC
chr1	11802985	-	79.9325	AGACU
chr1	11840413	+	53.1259	GGACU
chr1	11922763	-	32.2757	GGACC
chr1	11925267	-	98.8564	GGACA
chr1	11925666	-	76.7844	GGACU
chr1	11925876	-	33.315	GGACU
chr1	11964279	+	92.9045	GGACA
chr1	11974832	+	98.8175	GGACC
chr1	11975067	+	80.3779	UGACU
chr1	11975301	+	40.4877	GGACU
chr1	12005795	+	59.4801	UGACC
chr1	12011932	+	97.8437	AGACA
chr1	12012042	+	93.5696	GGACU
chr1	12207119	+	100	GGACU
chr1	12208252	+	16.2188	UGACU
chr1	12208295	+	17.2812	AGACC
chr1	12209111	+	100	AGACU
chr1	12209157	+	100	AGACA
chr1	12283594	+	100	AGACU
chr1	15215086	+	53.0709	UGACA
chr1	15410126	+	34.9266	GGACU
chr1	15429366	+	10.4295	UGACU
chr1	15430066	+	17.0203	GGACU
chr1	15662835	+	21.1302	UGACU
chr1	15663345	+	100	AGACA
chr1	15668219	+	30.3832	AGACC
chr1	15668289	+	36.2111	UGACC
chr1	15668665	+	29.2988	UGACU
chr1	15668680	+	30.4239	AGACU
chr1	15717962	+	100	GAACC
chr1	15719750	+	43.212	AGACC
chr1	15727460	+	57.8844	GGACU
chr1	15729166	+	45.9832	GGACA
chr1	15734648	+	28.8089	UGACU
chr1	15940218	+	90.7546	AGACU
chr1	16395064	+	84.1565	AGACA
chr1	16395229	+	77.4979	GGACU
chr1	16395252	+	37.9636	UGACU
chr1	16395292	+	29.1659	UGACC
chr1	16395314	+	8.3242	UGACC
chr1	16396394	+	21.7834	UGACA
chr1	16397623	+	51.6424	AGACC
chr1	16458916	+	54.9306	UGACU
chr1	16459507	+	70.2403	GAACU
chr1	16459787	+	45.1471	AGACU
chr1	16459945	+	40.9339	UGACA
chr1	16545965	-	47.2727	AGACC
chr1	16678297	-	8.1896	AGACC
chr1	16861965	+	56.6374	AGACC
chr1	16896168	+	24.8828	AGACU
chr1	17022711	-	18.0256	UGACU
chr1	17044812	-	79.5998	AGACA
chr1	17406939	-	5.3401	UGACU
chr1	17407107	-	27.9531	AGACU
chr1	17407204	-	20.6704	GGACU
chr1	17407839	-	68.0128	GGACU
chr1	17407992	-	16.257	UGACU
chr1	17408109	-	93.7094	AGACU
chr1	17408251	-	27.9	GGACC
chr1	17408371	-	100	GAACC
chr1	17408963	-	47.4084	AGACU
chr1	17413109	-	16.6551	GGACC
chr1	17416540	-	24.426	GGACA
chr1	19081389	-	19.8924	UGACC
chr1	19094090	-	30.5819	GGACC
chr1	19106884	-	30.0382	AGACC
chr1	19115524	-	47.7623	AGACU
chr1	19153814	-	46.3053	AGACA
chr1	19155448	-	23.3564	GGACC
chr1	19156422	-	25.3587	GGACU
chr1	19168165	-	18.5954	UGACA
chr1	19177628	-	39.2805	AGACA
chr1	19185245	-	31.9771	AGACU
chr1	19193498	-	44.1114	GGACA
chr1	19218944	-	12.5162	UGACU
chr1	19219087	-	65.4178	UGACA
chr1	19219409	-	37.4801	UGACU
chr1	19233073	-	39.1882	GGACU
chr1	19258888	+	60.5025	GGACU
chr1	19259868	+	66.8908	UGACU
chr1	19311910	-	100	GGACA
chr1	20500309	-	45.8386	GGACU
chr1	20618479	+	44.1096	UGACC
chr1	20651852	-	65.0214	AGACU
chr1	20652043	-	18.6481	AGACU
chr1	20654630	-	26.0875	GGACA
chr1	20659905	-	100	AGACA
chr1	20660913	-	13.2846	UGACA
chr1	20742841	-	76.3385	GGACU
chr1	20744570	-	16.1412	GGACU
chr1	20755007	-	46.8765	UGACU
chr1	20969501	-	63.3501	AGACC
chr1	21679399	-	40.0884	UGACU
chr1	21687285	-	100	AGACU
chr1	21756160	-	100	AGACA
chr1	22030968	+	75.8269	GGACA
chr1	22031061	+	86.1361	UGACA
chr1	22078485	+	53.986	AGACA
chr1	22081729	+	11.8443	UGACA
chr1	22086684	+	61.4729	UAACU
chr1	22086723	+	14.1155	GGACU
chr1	22086823	+	16.0047	UGACC
chr1	22091857	+	30.8934	AGACU
chr1	22092486	+	29.9663	AGACC
chr1	22092731	+	25.374	AGACU
chr1	22527269	+	51.9742	AGACU
chr1	22527855	+	42.2069	UGACU
chr1	22639419	+	31.6035	GGACC
chr1	22639524	+	81.7403	GGACU
chr1	22647500	+	67.1506	UGACA
chr1	22647713	+	40.6228	UGACU
chr1	22647746	+	23.0586	UGACA
chr1	22648008	+	100	GGACA
chr1	23082308	+	20.3667	UGACU
chr1	23083586	+	100	AGACU
chr1	23310131	-	93.3882	GGACA
chr1	23310261	-	100	GGACA
chr1	23310745	-	44.4817	GGACC
chr1	23321567	-	59.7259	AGACU
chr1	23321598	-	22.3687	AGACU
chr1	23360300	-	52.1449	GGACU
chr1	23508661	-	58.9293	UGACA
chr1	23508701	-	33.294	UGACU
chr1	23692698	+	14.0823	AGACU
chr1	23760520	+	100	AGACA
chr1	23788076	+	24.3698	AGACU
chr1	23794482	+	18.927	GGACC
chr1	23794840	+	15.5875	UGACC
chr1	23802279	-	29.9097	GGACC
chr1	23808238	-	100	AGACA
chr1	23845546	-	92.5061	GGACC
chr1	23845576	-	84.334	GAACU
chr1	23845741	-	86.365	GGACU
chr1	23867966	-	11.5738	GGACC
chr1	23868168	-	22.0941	AGACU
chr1	23875161	-	100	UGACC
chr1	23875229	-	94.2035	UGACC
chr1	23875239	-	66.2882	UGACC
chr1	23875278	-	65.9875	UGACU
chr1	23907405	-	100	AGACA
chr1	23961732	+	74.248	GAACU
chr1	23962283	+	33.8304	AAACC
chr1	23962743	+	48.4226	AGACC
chr1	23962750	+	35.226	GGACU
chr1	23963370	+	100	AGACA
chr1	23968739	-	100	AAACA
chr1	23969879	-	88.109	AGACA
chr1	23971608	-	39.1657	AGACC
chr1	23971946	-	21.3408	UGACA
chr1	23975033	-	40.3678	GGACA
chr1	23978809	-	14.5375	AGACU
chr1	24445236	+	49.3734	AGACU
chr1	24672491	+	34.7305	UGACA
chr1	24672860	+	24.0744	AGACA
chr1	24672938	+	13.7652	GGACU
chr1	24840925	+	78.6032	AGACU
chr1	24841978	+	30.2373	UGACC
chr1	25222880	-	62.8757	AGACU
chr1	25232137	-	83.2846	AGACU
chr1	25244344	-	86.2165	GGACA
chr1	25340530	+	21.531	UGACU
chr1	25356799	+	76.9936	AGACA
chr1	25499532	+	13.3242	UGACU
chr1	25829634	+	93.8221	AGACA
chr1	25832344	+	64.4733	UGACU
chr1	25900557	-	18.051	UGACU
chr1	25900601	-	8.6691	GGACU
chr1	25900965	-	69.7317	AGACU
chr1	26255715	+	33.2322	GGACU
chr1	26255777	+	66.8806	UGACA
chr1	26281197	+	21.8777	GGACC
chr1	26284773	-	37.6713	UGACC
chr1	26320191	+	47.4344	GGACA
chr1	26320400	+	51.0691	AGACA
chr1	26320423	+	20.8683	UGACA
chr1	26475185	+	7.7003	UGACU
chr1	26475391	+	11.4382	AGACU
chr1	26475601	+	11.6439	GGACU
chr1	26476305	+	40.5439	UGACA
chr1	26549925	+	55.8464	AGACU
chr1	26551652	+	37.8577	AGACC
chr1	26555202	+	21.2269	AGACC
chr1	26571528	+	7.2041	UGACU
chr1	26571575	+	9.1964	UGACA
chr1	26574382	+	53.1641	GGACU
chr1	26574531	+	63.6943	GAACU
chr1	26574557	+	100	AGACU
chr1	26574637	+	55.8501	AGACA
chr1	26574905	+	97.237	GGACA
chr1	26731278	+	49.0335	AGACC
chr1	26767875	+	33.1293	GGACC
chr1	26774920	+	46.4098	UGACA
chr1	26775215	+	100	AGACA
chr1	26779375	+	100	GGACU
chr1	26779813	+	50.6416	GGACU
chr1	26780246	+	100	AGACU
chr1	26780368	+	47.9688	UGACC
chr1	26780756	+	41.0615	UGACA
chr1	26780767	+	56.6041	GGACA
chr1	26780817	+	21.9954	UGACU
chr1	26853943	+	90.2489	AGACU
chr1	26886010	-	65.7655	AGACU
chr1	26886082	-	49.448	UGACC
chr1	26889085	-	41.4727	AGACC
chr1	26942759	+	28.3924	AGACC
chr1	26942926	+	46.3618	GGACA
chr1	27306559	+	100	GGACU
chr1	27308005	+	31.6775	GGACC
chr1	27404874	-	16.7538	UGACC
chr1	27405088	-	61.2521	GGACA
chr1	27407202	-	8.6231	GGACC
chr1	27408226	-	38.0717	UGACU
chr1	27621614	-	100	AAACU
chr1	27666231	-	73.2954	GAACA
chr1	27760816	+	25.2377	GGACU
chr1	27822296	+	59.496	GGACU
chr1	27850176	+	100	GGACU
chr1	27851051	+	11.3393	UGACU
chr1	27851374	+	47.2367	AGACC
chr1	27878298	+	38.301	UGACA
chr1	27879913	+	100	GGACA
chr1	27879937	+	100	GAACU
chr1	27881979	+	28.8545	GGACC
chr1	27882385	+	100	GGACU
chr1	27882660	+	52.1059	UGACU
chr1	27882841	+	19.7806	GGACC
chr1	27882846	+	62.5775	UGACU
chr1	27882874	+	33.6242	AGACU
chr1	27882918	+	41.6391	UGACA
chr1	27886001	+	82.8916	AGACC
chr1	27886056	+	44.7029	AAACU
chr1	27886069	+	100	GGACA
chr1	27886128	+	100	GGACC
chr1	27886147	+	14.3294	UGACU
chr1	27886490	+	100	GGACC
chr1	27914485	-	47.9554	AGACC
chr1	27971036	-	48.0369	AGACU
chr1	27974130	-	24.021	GGACU
chr1	27974407	-	29.4197	AGACU
chr1	28095370	-	25.6789	UGACU
chr1	28095467	-	49.424	AGACU
chr1	28095819	-	100	GGACA
chr1	28147953	-	13.6123	GGACU
chr1	28147995	-	52.5743	GGACC
chr1	28149239	-	16.5242	AGACU
chr1	28149683	-	60.824	AGACU
chr1	28149755	-	90.9831	UGACU
chr1	28150156	-	53.4463	AGACC
chr1	28150649	-	100	AGACU
chr1	28150834	-	100	GGACA
chr1	28200774	-	35.4315	AGACA
chr1	28201052	-	24.9354	AGACC
chr1	28201188	-	40.0927	GGACU
chr1	28210594	-	31.4224	UGACA
chr1	28228967	-	25.9809	AGACU
chr1	28238031	+	49.2222	AGACA
chr1	28281380	+	35.0753	UGACU
chr1	28281994	+	31.3721	GGACU
chr1	28282075	+	24.1697	GGACC
chr1	28282105	+	50.3246	UGACU
chr1	28334491	+	33.3569	AGACU
chr1	28499156	+	58.5081	AGACA
chr1	28506588	+	36.4203	AGACC
chr1	28508427	+	58.5177	GAACU
chr1	28508941	+	11.6868	UGACA
chr1	28509236	+	8.8963	UGACU
chr1	28509861	+	28.378	AGACC
chr1	28537991	+	100	GGACA
chr1	28538194	+	36.3085	GGACC
chr1	28540836	+	100	AGACA
chr1	28580439	-	16.4664	AGACU
chr1	28580584	-	28.1969	UGACA
chr1	28581619	-	41.749	GGACU
chr1	28603256	-	100	GGACA
chr1	28603393	-	29.3242	UGACU
chr1	28648890	+	76.1861	AGACC
chr1	28742693	+	100	GGACA
chr1	28742771	+	100	GGACA
chr1	28743736	+	100	GGACA
chr1	28748757	+	100	UGACC
chr1	29030423	+	100	UGACU
chr1	29117056	+	59.8343	AGACU
chr1	29117147	+	74.6635	AGACA
chr1	29119324	+	43.4277	AGACU
chr1	29147965	-	65.9744	GGACU
chr1	29169570	-	59.4514	AGACU
chr1	30732621	-	8.9216	UGACC
chr1	30733713	-	51.4094	GGACA
chr1	30739002	-	11.8231	UGACC
chr1	30757715	-	23.1746	AGACC
chr1	30932994	-	8.152	UGACU
chr1	30935706	-	19.4409	GGACU
chr1	30942048	-	100	AGACA
chr1	30942053	-	26.8143	UGACC
chr1	30967272	-	35.5321	AAACU
chr1	30968379	-	81.8209	GGACA
chr1	30992439	-	33.608	GGACU
chr1	31259845	-	20.2181	GGACU
chr1	31259896	-	39.5731	UGACU
chr1	31260055	-	39.9384	AGACU
chr1	31260063	-	27.4672	GGACU
chr1	31281420	-	22.8336	UGACA
chr1	31281463	-	100	AGACA
chr1	31291957	-	100	GGACA
chr1	31630433	-	52.0097	GGACC
chr1	31630510	-	86.9227	GAACA
chr1	31630541	-	100	GGACA
chr1	31632624	-	48.7891	AGACC
chr1	31906984	-	37.653	GGACU
chr1	31907100	-	49.1998	GAACU
chr1	31907153	-	31.2528	AGACC
chr1	31908805	-	100	GAACU
chr1	31910040	-	100	AGACA
chr1	31919028	-	38.5383	GAACA
chr1	31921189	-	100	AGACU
chr1	32014060	+	26.0785	GGACC
chr1	32042975	+	32.0525	UGACA
chr1	32043519	+	43.3711	AGACA
chr1	32159509	+	62.8252	AGACU
chr1	32162413	+	21.3838	GGACU
chr1	32163308	+	38.0877	AGACC
chr1	32171107	+	23.8087	UGACA
chr1	32171264	+	15.5699	UGACU
chr1	32173538	+	31.0516	AGACC
chr1	32176185	+	24.567	UGACC
chr1	32176354	+	29.0037	AAACU
chr1	32176389	+	48.6354	AGACA
chr1	32176393	+	72.7304	AGACA
chr1	32195303	+	63.5479	UGACC
chr1	32195921	+	54.5561	UGACA
chr1	32196035	+	20.8762	GGACC
chr1	32197856	+	13.0592	GGACC
chr1	32198173	+	38.8836	AGACU
chr1	32198234	+	19.5683	GGACU
chr1	32224119	+	7.6685	UGACU
chr1	32224413	+	26.1085	GGACA
chr1	32226194	+	30.6563	AGACC
chr1	32226403	+	20.9158	AGACA
chr1	32228583	+	12.9705	UGACC
chr1	32228760	+	61.9293	AGACU
chr1	32231292	+	41.8177	AGACC
chr1	32316695	+	38.9324	UGACC
chr1	32327624	+	22.9369	UGACU
chr1	32330639	+	34.2672	AGACU
chr1	32331545	+	22.5616	UGACU
chr1	32668988	+	30.9457	GGACA
chr1	32669353	+	23.7262	UGACA
chr1	32669486	+	14.7831	AGACU
chr1	32672474	+	24.8177	AGACU
chr1	32672847	+	65.9748	GAACC
chr1	32673197	+	53.3396	AGACU
chr1	32674255	+	100	AGACA
chr1	32679733	+	21.704	AGACU
chr1	32679899	+	26.2771	AGACU
chr1	32680018	+	27.3607	AGACU
chr1	32680204	+	19.8685	AGACC
chr1	32680385	+	5.8068	GGACC
chr1	32775392	-	65.879	GGACA
chr1	32775586	-	22.2947	GGACU
chr1	32775887	-	100	GGACA
chr1	32776087	-	27.0785	UGACU
chr1	32780218	-	22.0909	GGACU
chr1	32810747	-	7.4939	GGACC
chr1	32837309	+	58.4563	AGACA
chr1	32839331	+	100	AGACU
chr1	32936766	-	54.2904	UAACU
chr1	33009225	-	19.8133	UGACU
chr1	33009455	-	37.6292	UAACU
chr1	33009523	-	60.7001	AGACA
chr1	33009973	-	29.4503	UGACC
chr1	33010450	-	18.3521	AGACC
chr1	33010522	-	11.9051	GGACU
chr1	33010565	-	74.3355	AGACA
chr1	34854300	-	20.0652	GGACU
chr1	35178865	-	19.6639	GGACU
chr1	35180266	-	28.7158	AGACC
chr1	35180729	-	26.7953	UGACC
chr1	35181303	-	18.7147	GGACU
chr1	35181590	-	40.6103	AGACC
chr1	35182072	-	42.7233	AGACC
chr1	35184338	-	6.7976	UGACC
chr1	35184675	-	33.2622	UGACU
chr1	35185925	-	43.7209	UGACC
chr1	35186296	-	100	GAACU
chr1	35186593	-	38.2984	AGACU
chr1	35187241	-	100	AGACA
chr1	35190858	-	81.6288	GAACU
chr1	35192736	-	39.2901	GGACU
chr1	35421360	+	40.6165	UGACU
chr1	35442268	-	30.2446	GGACU
chr1	35506808	-	100	GAACU
chr1	35601953	-	36.5983	UGACA
chr1	35602372	-	91.5438	AGACA
chr1	35609338	-	13.8416	GGACU
chr1	35631290	-	5.2637	UGACU
chr1	35641492	-	6.9031	AGACC
chr1	35735288	-	73.9752	GGACU
chr1	35853888	+	100	GGACU
chr1	35854191	+	15.8523	AGACU
chr1	35855486	+	48.9688	AGACU
chr1	35855703	+	100	GGACA
chr1	35926966	+	100	GGACA
chr1	35976505	+	42.084	AGACU
chr1	36059782	+	42.6442	AGACC
chr1	36136950	-	82.2436	GGACU
chr1	36137116	-	46.2085	UGACU
chr1	36137878	-	36.4745	GGACU
chr1	36180336	+	100	AGACA
chr1	36180410	+	28.1843	AGACU
chr1	36286664	+	100	AAACU
chr1	36291374	+	21.1694	AGACC
chr1	36291525	+	28.7012	UGACC
chr1	36304189	+	100	GGACA
chr1	36304390	+	16.3906	UGACU
chr1	36305168	+	25.4607	GGACU
chr1	36341463	-	24.8236	GGACU
chr1	36462115	-	58.8734	AGACU
chr1	36462142	-	32.3708	UGACC
chr1	36466274	-	25.2081	UGACU
chr1	36466556	-	72.8073	UGACU
chr1	36475400	-	22.4759	GGACC
chr1	37494095	-	100	AGACA
chr1	37494106	-	48.8771	GGACU
chr1	37708380	+	52.6208	UGACA
chr1	37708422	+	63.013	AGACU
chr1	37708948	+	16.195	UGACA
chr1	37809128	+	43.2077	GGACU
chr1	37811040	-	69.84	AGACU
chr1	37811326	-	41.246	AGACU
chr1	37868309	-	97.2914	AGACA
chr1	37873060	-	84.6391	GGACA
chr1	37957685	-	28.6903	GGACU
chr1	37957968	-	24.6192	AGACC
chr1	37958195	-	20.6576	GGACU
chr1	37958201	-	62.5642	AGACA
chr1	37958221	-	83.8976	AGACA
chr1	37994009	-	100	AGACA
chr1	37998065	-	100	GAACA
chr1	38023974	+	34.3526	GGACC
chr1	38851696	-	96.8599	AGACA
chr1	38994785	+	48.5354	AGACU
chr1	38995018	+	100	AGACA
chr1	39004550	+	12.6101	UGACC
chr1	39005524	+	17.8983	UGACU
chr1	39005535	+	36.7723	GGACC
chr1	39028779	+	23.0961	UGACA
chr1	39293461	+	67.2414	AAACU
chr1	39297726	+	88.6412	AGACC
chr1	39316398	+	100	AGACA
chr1	39322629	+	42.8092	UGACA
chr1	39322946	+	46.4057	UGACU
chr1	39331294	+	92.8728	AGACA
chr1	39331591	+	100	GAACU
chr1	39332694	+	65.3183	GGACU
chr1	39333810	+	16.6514	UGACU
chr1	39334157	+	100	AGACA
chr1	39334986	+	71.6317	AGACU
chr1	39350798	+	49.0202	UGACA
chr1	39357762	+	34.3055	UGACU
chr1	39358764	+	37.1984	UGACA
chr1	39368170	+	15.2832	AGACC
chr1	39387513	+	100	AAACU
chr1	39388342	+	100	UAACA
chr1	39427523	+	33.9174	UGACU
chr1	39428217	+	68.8234	GGACA
chr1	39429884	+	100	AGACA
chr1	39448727	+	100	AGACA
chr1	39451120	+	17.8347	UGACU
chr1	39452775	+	37.4159	UGACA
chr1	39562125	-	100	AGACA
chr1	39562374	-	22.2308	UGACU
chr1	39563892	-	22.0845	GGACU
chr1	39572562	-	67.7688	GAACU
chr1	39576211	-	23.0069	GGACC
chr1	39740225	+	100	AGACA
chr1	39895816	-	35.5893	GGACC
chr1	39969877	+	43.2693	UGACU
chr1	40060097	+	3.3934	UGACU
chr1	40064281	+	49.9628	UAACC
chr1	40069719	+	46.4403	AGACU
chr1	40070196	+	33.3854	GGACA
chr1	40076859	-	20.3429	AGACC
chr1	40089464	-	31.4236	UGACU
chr1	40238013	+	100	AGACC
chr1	40292530	+	99.6623	AGACU
chr1	40292587	+	46.7429	UGACU
chr1	40292694	+	100	AGACA
chr1	40414175	+	50.4781	AGACC
chr1	40416291	+	32.5478	AGACU
chr1	40422035	+	100	GGACA
chr1	40422720	+	35.9522	GGACU
chr1	40771263	+	66.5385	AGACU
chr1	40861432	-	86.2567	GGACU
chr1	40861613	-	90.0597	GGACU
chr1	40862006	-	100	GGACA
chr1	40862167	-	27.9616	UGACC
chr1	41027659	-	37.7277	AGACU
chr1	42199160	-	56.4793	AGACC
chr1	42500090	-	28.1854	UGACU
chr1	42684181	+	45.8322	UGACA
chr1	42696199	+	30.7056	AGACU
chr1	42696709	+	14.4208	AGACC
chr1	42702078	+	6.9304	UGACC
chr1	43359802	+	100	AAACC
chr1	43360059	+	36.3843	AGACC
chr1	43360092	+	16.8805	UGACU
chr1	43360199	+	63.284	GAACC
chr1	43360538	+	42.3175	UGACC
chr1	43360932	+	90.6808	AGACA
chr1	43363025	+	43.6432	AGACC
chr1	43363540	-	36.5639	GGACC
chr1	43363804	-	61.1713	GGACU
chr1	43364611	-	54.7959	UGACC
chr1	43364956	-	27.601	GGACU
chr1	43364965	-	20.7363	UGACC
chr1	43384882	-	100	GGACA
chr1	43704691	+	92.9963	GGACU
chr1	43977981	+	10.0367	AGACC
chr1	44651391	+	79.945	AGACA
chr1	44739924	+	14.5711	UGACU
chr1	44767209	+	18.5579	UGACA
chr1	44767242	+	64.0951	GAACU
chr1	44775875	+	25.234	UGACA
chr1	45012972	+	25.2656	AGACU
chr1	45013632	+	16.514	GGACC
chr1	45514547	-	19.3995	AGACU
chr1	45565821	+	100	UGACU
chr1	45566987	+	29.5266	GGACC
chr1	45568137	+	24.6939	UGACA
chr1	45568625	+	53.62	GAACC
chr1	45569946	+	11.093	UGACC
chr1	45614341	+	74.2983	AAACU
chr1	45654787	-	34.5253	GGACU
chr1	45660712	-	51.3041	GGACU
chr1	45660942	-	100	AGACA
chr1	45661038	-	61.2987	GGACC
chr1	45693704	+	33.1836	AGACU
chr1	45693881	+	100	GGACA
chr1	45896062	+	100	AGACC
chr1	46189933	-	100	AGACA
chr1	46286420	-	22.2785	UGACA
chr1	46297583	-	100	AGACA
chr1	46303765	+	32.1521	AGACA
chr1	46316593	+	16.3705	GGACU
chr1	46362195	+	58.6138	AGACC
chr1	46365564	+	100	GAACU
chr1	46557968	-	43.7719	UGACU
chr1	46676037	-	10.016	UGACU
chr1	46676076	-	21.4794	GGACU
chr1	46676412	-	97.7574	AGACA
chr1	46676973	-	24.7455	AGACU
chr1	46677804	-	71.2978	AGACA
chr1	46677939	-	14.4884	UGACU
chr1	46678288	-	60.7915	AGACC
chr1	46678434	-	79.9695	GGACU
chr1	46683334	-	37.6564	AGACC
chr1	46718611	-	27.5118	GGACU
chr1	47334006	+	14.4495	AGACC
chr1	50788014	-	47.1683	AGACA
chr1	50960077	-	48.6023	AGACC
chr1	50973928	+	44.9015	AGACU
chr1	51271171	+	65.9744	GGACU
chr1	51271228	+	79.9695	GGACU
chr1	51271240	+	23.3186	UGACU
chr1	51271314	+	55.7019	AGACU
chr1	51271341	+	46.5457	UGACU
chr1	51402506	-	26.8406	AGACU
chr1	51445025	-	26.2187	GGACU
chr1	51752581	+	76.3348	AGACU
chr1	51761940	+	43.4174	GGACA
chr1	51789346	-	14.791	UGACC
chr1	51812037	-	76.9836	GGACA
chr1	51814038	-	100	GAACA
chr1	51816353	-	39.148	GGACA
chr1	51818106	-	68.1088	UGACC
chr1	51836163	-	23.2206	UGACC
chr1	51836514	-	40.7989	UGACA
chr1	51878503	-	62.2111	AGACU
chr1	52020320	-	24.6134	GGACU
chr1	52020562	-	57.7681	AGACU
chr1	52020730	-	14.6169	AGACU
chr1	52028627	-	19.9059	GGACU
chr1	52055145	-	8.9749	GGACU
chr1	52055158	-	21.3467	GGACC
chr1	52086786	+	52.5972	GGACU
chr1	52087595	+	26.3503	GAACA
chr1	52088359	+	24.3268	GGACU
chr1	52373159	-	97.82	AGACU
chr1	52373312	-	47.2367	AGACC
chr1	52374834	-	23.2948	GGACU
chr1	52385173	-	68.1088	UGACC
chr1	52771262	+	100	UAACU
chr1	52771356	+	100	AGACC
chr1	52772450	-	13.4271	UGACA
chr1	52826515	+	46.5559	AGACU
chr1	52950802	+	31.5763	UGACU
chr1	53210063	+	100	GAACU
chr1	53210093	+	72.8404	UGACC
chr1	53216023	-	78.7924	GGACA
chr1	53216835	-	100	AGACA
chr1	53246092	-	100	AGACA
chr1	53246430	-	21.3356	AGACU
chr1	53246740	-	30.253	UGACU
chr1	53262147	-	45.9222	UGACU
chr1	53301763	-	100	UGACC
chr1	53766830	-	35.0859	GGACU
chr1	53767463	-	100	GGACA
chr1	53767879	-	95.8947	GGACU
chr1	54032118	-	62.3744	AGACA
chr1	54045701	-	26.9568	AGACA
chr1	54047299	-	5.8745	UGACU
chr1	54099389	+	100	AGACA
chr1	54200405	+	39.8316	GGACU
chr1	54205047	+	35.795	AGACC
chr1	54637404	+	100	GAACA
chr1	54850168	-	33.9767	AGACC
chr1	54850351	-	31.5618	AGACC
chr1	54850697	-	100	GGACA
chr1	54850766	-	100	AGACA
chr1	54850801	-	34.1025	AGACA
chr1	54851010	-	100	GAACU
chr1	54851290	-	100	GGACA
chr1	54851695	-	100	GGACA
chr1	54851988	-	18.859	UGACU
chr1	54852004	-	56.948	GAACU
chr1	54852212	-	73.1446	AGACA
chr1	54865348	-	89.9731	AGACA
chr1	54871600	-	14.392	AGACC
chr1	54883743	-	11.5963	AGACC
chr1	55078627	-	24.6789	UGACA
chr1	55120710	-	52.6742	AGACA
chr1	55129537	-	89.4441	UGACA
chr1	55141686	-	21.7319	UGACC
chr1	55154385	-	47.7255	AGACC
chr1	55158964	-	58.4717	UGACA
chr1	55159675	-	39.4388	AGACC
chr1	58534055	-	79.5495	GGACA
chr1	58630494	-	53.3745	AGACC
chr1	58630530	-	16.8929	GGACU
chr1	58783190	-	92.3292	AAACU
chr1	62437089	+	44.0313	AGACC
chr1	62439900	+	79.6127	GGACU
chr1	62442295	+	100	AGACA
chr1	62450267	+	31.525	GGACU
chr1	62450908	+	31.2829	GGACU
chr1	62451531	+	84.3867	GGACA
chr1	62451609	+	23.091	GGACU
chr1	62819044	+	100	AGACU
chr1	62829131	+	99.6623	AGACU
chr1	64834017	-	29.8968	UGACU
chr1	64834380	-	60.5025	GGACU
chr1	64841565	-	50.8055	UGACA
chr1	64867093	-	55.7965	AGACC
chr1	65226701	+	16.5751	UGACU
chr1	65432059	+	38.1323	AGACU
chr1	65432352	+	71.7733	AGACC
chr1	66931742	+	40.6319	AGACU
chr1	67002587	-	52.3354	AGACU
chr1	67408330	-	32.4876	UGACA
chr1	67410132	-	60.7507	UGACC
chr1	67412788	-	31.5767	GGACA
chr1	67413076	-	100	AGACU
chr1	67415174	-	11.1637	GGACC
chr1	67423603	-	56.4542	AGACA
chr1	67424255	-	9.9779	UGACU
chr1	67424907	-	55.7457	GAACU
chr1	67425212	-	15.9952	UGACC
chr1	70145374	-	82.7966	UGACC
chr1	70222336	+	52.5758	UGACA
chr1	70224310	+	100	AGACA
chr1	70224378	+	99.3427	AGACC
chr1	70224608	+	44.2859	AGACA
chr1	70251284	+	30.2523	UGACA
chr1	70251975	+	84.52	AGACU
chr1	71072052	-	74.6218	UGACA
chr1	74205599	+	100	AGACA
chr1	74205617	+	31.2829	GGACU
chr1	74205654	+	17.4594	UGACU
chr1	75749553	+	11.51	AGACC
chr1	75786444	+	86.0683	AGACC
chr1	75788478	+	37.1136	AGACU
chr1	75789317	+	38.3909	GGACA
chr1	75791544	+	13.3283	AGACC
chr1	76700516	+	29.8942	GGACA
chr1	76700578	+	14.2557	GGACU
chr1	77566084	-	45.754	AGACU
chr1	77632279	-	91.1086	AGACU
chr1	77633366	-	41.3922	GGACU
chr1	77682251	-	61.9055	AGACC
chr1	77697078	-	58.9741	AGACA
chr1	77730695	-	20.8296	GGACU
chr1	77944931	-	86.1414	AGACA
chr1	77946129	-	100	GGACA
chr1	77946875	-	21.0029	UGACU
chr1	77948873	-	76.7544	UAACC
chr1	77949221	-	61.9601	AGACA
chr1	77964081	-	48.2214	AGACC
chr1	77964114	-	33.2867	AGACC
chr1	77964886	-	26.2075	AGACC
chr1	77964910	-	35.233	UGACA
chr1	84202765	+	52.627	AGACC
chr1	84235817	+	34.5201	AGACU
chr1	84236822	+	12.2688	UGACC
chr1	84237017	+	100	AGACA
chr1	84237945	+	66.5205	UGACA
chr1	84238044	+	27.2218	UGACA
chr1	84490387	+	60.6299	GGACU
chr1	84501904	-	21.4991	UGACU
chr1	84501915	-	20.4518	UGACC
chr1	84569962	-	69.0309	AGACU
chr1	85266333	-	33.3352	UGACA
chr1	85267357	-	50.7821	AGACU
chr1	85653596	-	75.1468	AGACA
chr1	86743338	+	37.6193	AGACU
chr1	86748049	+	44.3318	UGACU
chr1	86863589	-	30.5844	AGACC
chr1	86903356	-	35.9302	GGACA
chr1	87106714	+	16.2315	UGACU
chr1	87328991	+	27.5702	AGACU
chr1	87344972	+	29.3687	UGACU
chr1	88807344	+	54.9687	UGACA
chr1	88864066	-	100	UGACA
chr1	88953107	-	100	AGACA
chr1	88955172	-	51.5407	AGACU
chr1	88979922	-	46.5519	GGACC
chr1	88982798	-	100	AGACA
chr1	88983015	-	51.2789	UGACU
chr1	89266379	-	50.9772	AGACU
chr1	89713366	+	76.6598	AGACU
chr1	89713524	+	77.2827	AAACU
chr1	89933765	+	51.9742	AGACU
chr1	89934348	+	30.5028	UGACC
chr1	90028138	+	88.6614	AGACA
chr1	90916966	-	28.4982	GGACC
chr1	90937984	-	70.9815	AGACU
chr1	90941000	-	100	GGACC
chr1	91513784	+	100	AGACU
chr1	91520234	+	59.1318	UGACA
chr1	92073922	-	77.5977	AGACA
chr1	92837629	+	23.1079	AGACA
chr1	92838548	+	19.4645	AGACU
chr1	93079448	+	24.5497	GGACU
chr1	93118437	+	66.7066	AGACA
chr1	93127295	+	62.3798	AGACC
chr1	93136971	+	51.9907	UGACA
chr1	93137035	+	100	GGACU
chr1	93138005	+	96.0054	UAACA
chr1	93152409	-	100	AGACA
chr1	93156476	-	31.0813	AGACU
chr1	93346115	+	96.2905	GGACA
chr1	93346339	+	48.5318	AGACA
chr1	93346594	+	42.593	GGACC
chr1	93346718	+	100	AGACU
chr1	93360742	+	89.6838	GGACU
chr1	93361070	+	100	AGACA
chr1	93888713	-	59.7847	UGACU
chr1	94518235	+	56.521	UGACU
chr1	96447211	+	38.3698	GGACA
chr1	96447219	+	13.5838	AGACU
chr1	96448419	+	96.4835	AGACU
chr1	97078187	-	7.8594	UGACU
chr1	97193148	-	68.0339	AGACU
chr1	97234904	-	3.317	UGACU
chr1	97234981	-	28.6942	AGACC
chr1	97593321	-	38.5383	AGACA
chr1	97595094	-	48.2247	AGACU
chr1	97682332	-	69.2182	UGACC
chr1	97691730	-	16.7223	GGACC
chr1	97721620	-	22.5107	UGACU
chr1	99862354	+	97.2914	AGACA
chr1	100007571	+	56.7928	AGACU
chr1	100042628	+	100	AGACA
chr1	100049980	+	8.8857	GGACU
chr1	100051667	+	90.9831	UGACU
chr1	100068583	+	100	AGACA
chr1	100082481	+	35.5321	AAACU
chr1	100086534	+	100	AGACA
chr1	100213762	+	68.688	GGACU
chr1	100235501	-	100	GGACA
chr1	100285240	+	44.9935	AGACA
chr1	100285318	+	46.1156	AGACC
chr1	100291951	+	50.3096	AGACA
chr1	100975057	+	37.2772	GGACU
chr1	100990535	-	100	GGACU
chr1	103526025	+	37.9699	UGACU
chr1	107572372	-	53.6387	GGACA
chr1	108136110	-	69.1613	GAACA
chr1	108161271	-	26.8617	UGACA
chr1	108635557	+	100	AGACA
chr1	108700446	+	61.7271	AGACU
chr1	108702480	+	100	GAACA
chr1	108753117	+	86.6387	UGACA
chr1	108943564	-	55.0268	GGACA
chr1	108954496	-	87.3619	AGACC
chr1	109235328	+	10.9688	GGACC
chr1	109236424	+	31.982	UGACC
chr1	109310060	-	7.1468	UGACU
chr1	109310913	-	19.5406	UGACA
chr1	109310988	-	17.8803	GGACU
chr1	109311145	-	17.5471	AGACC
chr1	109311598	-	21.3583	GGACU
chr1	109312598	-	5.5946	UGACU
chr1	109312892	-	20.1332	UGACA
chr1	109312967	-	36.514	AGACU
chr1	109313210	-	16.1196	AGACU
chr1	109317940	-	25.3544	UGACU
chr1	109322941	-	19.804	GGACU
chr1	109340879	-	64.2212	AGACA
chr1	109367428	-	68.8655	GGACA
chr1	109413100	-	35.3292	AGACU
chr1	109574015	+	14.9846	UGACU
chr1	109582553	+	34.4941	AGACC
chr1	109592205	+	26.8869	AAACA
chr1	109592224	+	11.3127	GGACU
chr1	109592491	+	57.054	UGACA
chr1	109593109	+	75.1985	AGACA
chr1	109593937	+	36.1505	UGACU
chr1	109594620	+	48.3206	UGACU
chr1	109631930	+	64.4677	UGACC
chr1	109917339	+	100	AGACA
chr1	109923295	+	47.9152	GGACU
chr1	109925168	+	67.328	AGACA
chr1	109926178	+	44.7365	GGACU
chr1	110016677	+	17.4953	GGACC
chr1	110053970	+	60.4834	GGACU
chr1	110340316	+	64.1906	AGACU
chr1	110340927	+	44.4548	GGACC
chr1	110340979	+	71.5378	AGACU
chr1	110342041	+	100	AGACA
chr1	110343066	+	7.026	UGACU
chr1	110346520	+	54.7391	UGACC
chr1	110346808	+	51.9596	UGACU
chr1	110401360	-	14.0472	GGACC
chr1	110873225	+	85.2757	GGACU
chr1	110894366	+	6.5795	UGACC
chr1	110899596	+	23.9219	AGACU
chr1	110899632	+	31.3347	GGACC
chr1	110899840	+	50.103	AGACU
chr1	110901198	+	100	AGACA
chr1	110952367	-	66.5155	UGACU
chr1	111120556	-	18.7998	AGACU
chr1	111147990	+	59.547	GGACU
chr1	111161200	+	18.308	AAACC
chr1	111179640	+	48.9688	AGACU
chr1	111184636	+	10.2132	UGACU
chr1	111184796	+	21.3994	AGACC
chr1	111440536	-	77.1489	AGACA
chr1	111447441	-	68.9159	AGACA
chr1	111460926	+	52.1047	AGACA
chr1	111461036	+	13.4196	UGACU
chr1	111474011	+	66.0891	UGACC
chr1	111478080	+	100	AGACU
chr1	111478211	+	31.1935	GGACC
chr1	111703466	+	100	GGACA
chr1	111712667	+	37.7473	UGACU
chr1	112650933	+	37.8794	AGACU
chr1	112659052	+	43.6878	AGACU
chr1	112670486	+	31.3927	AGACA
chr1	112670760	+	29.3041	AGACU
chr1	112671272	+	17.5227	UGACA
chr1	112694547	+	32.7877	UGACA
chr1	112917223	-	11.7378	UGACC
chr1	112917267	-	67.0522	GGACC
chr1	112917428	-	68.8697	AGACC
chr1	112917455	-	31.8116	GGACU
chr1	112917578	-	73.0898	GGACU
chr1	113726516	-	11.7082	GGACC
chr1	113759243	-	24.1214	UGACC
chr1	113897932	-	24.5649	AGACU
chr1	113911187	+	31.339	AGACC
chr1	113940702	+	78.4185	UGACU
chr1	113941262	+	17.8921	AGACC
chr1	113941393	+	84.9203	UGACU
chr1	113970015	+	30.4383	AGACU
chr1	113973746	+	26.8392	UGACA
chr1	113974006	+	47.4806	AGACU
chr1	113974060	+	91.4743	GGACA
chr1	113975690	+	63.31	UGACA
chr1	114705178	-	43.3711	UGACU
chr1	114705202	-	100	AAACU
chr1	114705824	-	69.4644	AGACU
chr1	114706318	-	45.8696	AGACU
chr1	114707121	-	55.6339	AAACC
chr1	114709572	-	100	AGACA
chr1	114716157	-	25.6343	UGACU
chr1	114717699	-	15.6536	GGACC
chr1	114723919	-	24.0664	AGACU
chr1	114727059	-	18.49	UGACU
chr1	114732729	-	29.3745	UGACC
chr1	114736767	-	46.3529	UAACA
chr1	114737966	-	49.811	GGACA
chr1	114738045	-	9.47	GGACC
chr1	114750089	-	100	AGACA
chr1	114774048	-	43.1387	AGACU
chr1	115050298	-	24.7119	UGACU
chr1	115663989	+	56.3189	UGACA
chr1	115697040	+	100	AGACA
chr1	116068490	+	42.5123	UGACU
chr1	116390875	+	32.4375	AAACC
chr1	116396689	+	100	AGACA
chr1	116397934	+	15.2272	UGACC
chr1	116397953	+	27.1393	UGACA
chr1	116398658	+	14.4757	UGACU
chr1	116398754	+	15.5124	UGACA
chr1	116398774	+	27.492	UGACU
chr1	116404715	+	45.5228	AGACU
chr1	117013534	+	100	GGACU
chr1	117025647	+	100	AAACU
chr1	117368279	+	48.9616	AGACU
chr1	117368359	+	100	AGACU
chr1	117522854	+	35.2154	UGACC
chr1	117870432	-	98.9354	UGACU
chr1	117878114	-	48.5713	GGACU
chr1	117886581	-	100	GGACA
chr1	117929561	-	15.7035	UGACU
chr1	117959641	+	85.7344	GGACU
chr1	119733365	+	100	AGACA
chr1	119743011	+	28.5217	AGACC
chr1	119912956	-	42.2777	AGACC
chr1	119914109	-	35.1941	GGACU
chr1	119914332	-	40.0744	AGACA
chr1	119914628	-	100	GGACA
chr1	119914860	-	100	GGACA
chr1	119914998	-	100	AGACA
chr1	119915476	-	65.8079	UGACA
chr1	119915620	-	58.9588	AGACC
chr1	119916493	-	35.8578	UGACU
chr1	119922734	-	44.0707	AGACU
chr1	119929185	-	32.6514	UGACU
chr1	119933379	-	90.9831	UGACU
chr1	119948425	-	60.2427	UGACU
chr1	119949112	-	100	AGACA
chr1	119955214	-	40.5739	UGACA
chr1	119965530	-	17.294	UGACU
chr1	119967498	-	31.8996	AGACC
chr1	119987046	-	28.5353	UGACU
chr1	119990262	-	100	GGACA
chr1	119993601	-	52.0536	AGACU
chr1	119997178	-	100	GGACA
chr1	120156051	-	100	GGACA
chr1	120156574	-	25.564	UGACA
chr1	120168847	-	19.1707	UGACU
chr1	120176027	-	40.8837	UGACU
chr1	120798992	+	63.4176	AGACU
chr1	120850425	-	95.3928	AGACA
chr1	121016871	-	20.0267	AGACC
chr1	121562326	+	26.8448	GGACC
chr1	143699535	-	43.1804	UGACC
chr1	143874805	+	21.7459	UGACA
chr1	143974791	+	75.7261	AGACC
chr1	144412719	+	12.3956	GGACU
chr1	144551858	-	7.0726	UGACC
chr1	145233692	+	80.5935	GAACU
chr1	145234798	+	26.729	UGACC
chr1	145744641	-	27.8673	UGACU
chr1	145745554	-	100	GAACC
chr1	145912273	-	100	GGACA
chr1	145925814	-	46.38	GGACU
chr1	145925898	-	34.3576	AGACC
chr1	145934044	-	72.4264	AGACU
chr1	145934245	-	65.0878	UGACA
chr1	145935163	-	75.5092	AGACA
chr1	145978589	+	49.7628	UGACA
chr1	145992853	-	17.8156	UGACU
chr1	145992960	-	28.6483	AGACA
chr1	145993295	-	70.3377	GGACA
chr1	145994095	-	34.873	UGACA
chr1	145994639	-	34.2477	GGACA
chr1	145994696	-	32.1799	AGACC
chr1	145994776	-	18.9799	UGACU
chr1	145995250	-	20.0496	AGACU
chr1	145995451	-	12.3868	AGACC
chr1	145996028	-	40.7181	AGACC
chr1	146299974	+	22.6071	AGACU
chr1	146321381	-	22.1435	UGACA
chr1	147252727	+	63.6304	AGACC
chr1	147268820	+	28.0646	UGACU
chr1	147291482	+	52.3467	AGACC
chr1	147954333	+	21.7084	UGACA
chr1	148433707	-	73.9551	GGACC
chr1	148522909	+	32.3548	GGACA
chr1	148598533	-	100	GGACA
chr1	148601211	-	59.9062	AGACA
chr1	148750757	+	17.2249	AGACU
chr1	149790089	+	31.1824	UGACA
chr1	149791469	+	100	GAACA
chr1	149813311	-	40.1785	GGACA
chr1	149813663	-	35.2064	AGACU
chr1	149840787	-	27.2442	GGACA
chr1	149845324	-	76.3348	AGACU
chr1	149852974	+	64.2384	AGACA
chr1	149853025	+	25.3934	GGACA
chr1	149887371	+	93.9774	AGACA
chr1	149887628	+	100	UAACU
chr1	149903569	-	25.7361	UGACU
chr1	149905908	-	46.4375	UGACU
chr1	149923602	-	59.9075	AGACC
chr1	149926672	-	28.302	UGACA
chr1	149926678	-	50.7595	GGACC
chr1	149926759	-	53.7976	GGACC
chr1	150157428	+	100	AGACA
chr1	150158928	+	100	GGACA
chr1	150159306	+	42.1158	GGACC
chr1	150159557	+	100	GGACA
chr1	150219574	-	82.0335	AGACA
chr1	150220067	-	8.6037	UGACU
chr1	150265942	-	26.5733	AGACU
chr1	150266258	-	22.282	GGACU
chr1	150266371	-	9.519	UGACC
chr1	150267194	-	30.0572	UGACA
chr1	150267382	-	23.2428	AGACU
chr1	150294029	+	100	GAACU
chr1	150294153	+	55.6421	GGACU
chr1	150309042	+	62.9046	AGACU
chr1	150325796	+	100	GGACA
chr1	150471068	+	46.5559	AGACU
chr1	150471641	+	36.2388	GGACU
chr1	150474147	+	20.8248	UGACU
chr1	150474188	+	94.7541	AGACA
chr1	150553027	+	52.6502	GGACA
chr1	150555540	+	24.1538	UGACA
chr1	150560339	+	21.2283	UGACA
chr1	150560629	+	65.8008	AGACC
chr1	150574785	-	11.6892	UGACU
chr1	150574997	-	62.1327	AGACA
chr1	150575157	-	17.3071	GGACC
chr1	150575325	-	17.5172	GGACU
chr1	150575593	-	12.7842	GGACU
chr1	150575679	-	71.5428	GAACU
chr1	150575697	-	17.1662	AGACC
chr1	150576709	-	92.2169	AGACA
chr1	150576926	-	12.3445	UGACU
chr1	150577078	-	17.0588	AGACU
chr1	150577113	-	20.2754	GGACU
chr1	150577304	-	22.8935	GGACU
chr1	150577351	-	50.8336	UGACU
chr1	150577460	-	15.7746	GGACC
chr1	150578384	-	46.7684	UGACU
chr1	150578640	-	41.6309	AGACC
chr1	150578947	-	100	GGACA
chr1	150579316	-	13.8873	AGACU
chr1	150579498	-	86.4606	GGACU
chr1	150625715	-	3.9596	UGACU
chr1	150647534	-	36.3349	UGACU
chr1	150730508	-	30.1994	UGACC
chr1	150730565	-	7.1295	UGACC
chr1	150731780	-	10.6663	UGACC
chr1	150734640	-	100	AGACA
chr1	150750152	-	19.4379	UGACU
chr1	150810214	-	14.5647	UGACU
chr1	150811751	-	36.7041	UGACC
chr1	150814176	-	32.5912	AGACU
chr1	150944926	+	62.7313	AGACU
chr1	150950762	+	100	AGACA
chr1	150950786	+	100	GGACA
chr1	150950819	+	63.4103	AGACU
chr1	150950829	+	18.8844	UGACU
chr1	150956728	+	100	AGACC
chr1	150960635	+	55.283	GGACC
chr1	150964651	+	42.9437	AGACU
chr1	150965325	-	23.4261	AGACC
chr1	150965501	-	14.1067	UGACU
chr1	150965649	-	45.3822	UGACA
chr1	150967096	-	12.1918	UGACU
chr1	150967118	-	15.5679	GGACU
chr1	150967698	-	13.6821	UGACA
chr1	150968119	-	15.7813	GGACC
chr1	151034503	+	100	UGACA
chr1	151034545	+	38.5764	AGACC
chr1	151051430	-	23.7449	UGACU
chr1	151052379	-	47.1541	AAACA
chr1	151053187	-	51.1639	GGACU
chr1	151053239	-	51.8551	GGACC
chr1	151055793	-	52.4357	AAACA
chr1	151055911	-	44.1823	AGACA
chr1	151158882	+	100	GGACC
chr1	151159020	+	32.7573	AGACU
chr1	151176746	-	91.5694	GGACU
chr1	151177000	-	17.7202	UGACU
chr1	151177031	-	31.7604	AGACU
chr1	151198648	+	50.4123	GGACU
chr1	151234405	+	57.8232	AGACC
chr1	151234489	+	17.3703	UGACU
chr1	151242473	+	33.9855	AGACU
chr1	151248170	+	51.8293	AGACC
chr1	151248205	+	99.4364	GGACU
chr1	151262193	+	18.7637	AGACU
chr1	151264905	+	100	GGACA
chr1	151286806	+	40.1599	GGACC
chr1	151288169	+	59.9477	GGACC
chr1	151291597	+	58.3812	GGACU
chr1	151294053	-	100	GGACA
chr1	151341013	-	44.1377	GGACU
chr1	151341089	-	27.2885	AGACU
chr1	151342062	-	64.5491	AGACA
chr1	151400469	+	26.9077	GGACA
chr1	151400506	+	5.4132	UGACC
chr1	151401900	+	29.1957	AGACU
chr1	151402899	-	93.2352	UGACU
chr1	151403260	-	39.4637	UGACA
chr1	151405094	-	21.9444	GGACU
chr1	151405349	-	38.7678	GGACU
chr1	151408221	-	100	AGACA
chr1	151697198	+	100	AGACA
chr1	151697942	+	62.6098	AGACC
chr1	151983203	-	33.9938	UGACU
chr1	151983284	-	19.8747	GGACC
chr1	151983314	-	16.0091	AGACC
chr1	153536006	-	8.1086	GGACU
chr1	153543668	-	68.8986	AGACA
chr1	153543853	-	9.5864	GGACU
chr1	153639985	+	43.76	AGACU
chr1	153641279	+	50.6109	UGACU
chr1	153645368	+	99.53	GGACC
chr1	153645389	+	64.7704	GGACU
chr1	153662210	-	50.6523	UGACC
chr1	153662315	-	100	AGACA
chr1	153662359	-	44.7642	AGACU
chr1	153665322	-	22.8318	UGACC
chr1	153752317	+	49.6768	AGACU
chr1	153770218	+	50.8303	AGACC
chr1	153807545	-	34.3882	UGACU
chr1	153825084	-	100	UGACA
chr1	153930294	-	53.0582	AGACC
chr1	153959154	-	16.8107	UGACC
chr1	153974615	-	45.7175	GGACU
chr1	153974725	-	31.5767	GGACA
chr1	153983553	-	90.4737	AGACA
chr1	154156833	-	31.0235	AGACU
chr1	154156963	-	12.8181	AGACC
chr1	154157158	-	21.1694	AGACU
chr1	154157594	-	23.3367	AGACU
chr1	154172074	-	14.4941	AGACU
chr1	154172947	-	12.9481	AGACU
chr1	154206762	-	22.3389	UGACU
chr1	154207349	-	66.0111	AGACU
chr1	154207440	-	100	GGACU
chr1	154207551	-	50.9105	UGACA
chr1	154214488	-	55.1457	AGACU
chr1	154228667	+	16.187	UGACU
chr1	154254073	+	22.9598	GGACC
chr1	154259016	+	61.5977	AGACA
chr1	154259741	+	15.8941	AGACC
chr1	154260999	+	100	AGACA
chr1	154268895	+	16.5452	UGACC
chr1	154272684	+	9.7657	GGACC
chr1	154273530	+	42.5451	UGACC
chr1	154273797	+	68.5362	AGACA
chr1	154273827	+	93.9774	AGACA
chr1	154274996	+	85.9851	GGACA
chr1	154429216	+	35.699	UGACC
chr1	154435139	+	51.9321	AGACA
chr1	154467268	+	19.1071	UGACU
chr1	154467399	+	89.6977	AGACC
chr1	154467568	+	10.8919	AGACC
chr1	154467702	+	13.8961	AGACC
chr1	154468224	+	23.3123	UGACU
chr1	154550126	-	46.2669	AGACU
chr1	154550301	-	100	GGACA
chr1	154552437	-	39.2237	UGACA
chr1	154582987	-	31.4131	UGACC
chr1	154583041	-	21.6925	AGACA
chr1	154583067	-	10.1051	UGACU
chr1	154583130	-	21.0033	UGACA
chr1	154584665	-	36.4336	AAACU
chr1	154584950	-	29.8459	AGACU
chr1	154585786	-	15.1985	GGACU
chr1	154586223	-	11.9464	UGACC
chr1	154588576	-	75.4389	AGACU
chr1	154601971	-	61.8839	AGACC
chr1	154602376	-	100	GGACA
chr1	154925160	-	100	GAACC
chr1	154945719	-	23.1353	UGACC
chr1	154957959	-	92.3529	GGACU
chr1	154958224	-	79.0656	AGACU
chr1	154958287	-	94.8577	AGACA
chr1	154962326	-	50.3919	AAACU
[truncated: 19,053 more rows]

## Sheet: HSPC ribo- d9
Chrom	Position	Strand	m6A fracrion (%)	5-mer
[truncated: 23,833 more rows]
